# Supplementary material for: KDM3B inhibitors disrupt the oncogenic activity of PAX3-FOXO1 in fusion-positive rhabdomyosarcoma
Source: Nat Commun. 2024 Feb 24;15:1703. doi: 10.1038/s41467-024-45902-y (PMC10894237; doi:10.1038/s41467-024-45902-y)
Supplement: Supplementary file 4 — Supplementary Data 1 [file 41467_2024_45902_MOESM4_ESM.xlsx]

## Sheet: Tab1. 64 Compounds
Supplementary Data 1, Tab1. Drug Screen Result of Secondary Screen Resulting in 64 Compounds
RNA-seq	ID	Name	Target/Activity	Structure	Dose Response
Known Compounds
	30205	30205	PPK2
	65537	Benzenesulfonamide, 3-​[2-​(4-​amino-​3-​methoxy-​1-​naphthalenyl)​diazenyl]​-	CA2 inhibitor
	838_2725_0263_9024	N-[3-[(2-thiophen-3-yl-1H-pyrrolo[3,2-c]pyridin-4-yl)amino]phenyl]acetamide	AKT
	DT-005	Acetoxy-beta-pyrone	Transcription inhibitor
	N001302	1-Alaninechlamydocin	HDAC
	308847	Amonafide	TOP2
	A 9809	Amsacrine hydrochloride	TOP2
	B-168	Butaclamol hydrochloride	Dopamine antagonist
	E971-0507	(N-(1,3-benzodioxol-5-yl)-2-spiro[1H-quinazoline-2,1'-cyclohexane]-4-ylsulfanylacetamide)	AHR activator
	99C072A	Bisaprasin	HDAC/DNMT
	639174	9-Glycineamido-20(S)-camptothecin	TOP1
	308849	1H-Benz[de]isoquinoline-1,3(2H)-dione, 5-amino-2-[2-(1-pyrrolidinyl)ethyl]-	AHR activator
	KUC102774N	KUC102774N	TDP1
	269148	Menogaril	TOP2
	EI-146	Methyl 2,5-dihydroxycinnamate	TDP1
	PZ0111	PD-407824	CHEK1/WEE1
	EI-370	PKC-412 (Midostaurin)	Multi-kinase
	99C010A	Psammaplin A	Class I HDAC/TOP2
	EI-155	Sphingosine	PKC/HDAC
	T0512-7559	MLS001172048	G9a/EHMT2
	122819	Teniposide	TOP2
	333856	Tetrocarcin A sodium salt	BCL2
	V 1377	Vinblastine sulfate salt	Tubulin
	67574	Vincristine sulfate	Tubulin
	V 8879	Vincristine sulfate	Tubulin
Novel Compounds
	640541	640541	No Known Target
	130D151E02	130D151E02	No Known Target
	130D151F05	130D151F05	No Known Target
	1492-0593	1492-0593	No Known Target
	712_2136_2360	712_2136_2360	No Known Target
	712_2312_7204	712_2312_7204	No Known Target
	712_2314_2336	712_2314_2336	No Known Target
	729_2624_0026_0263	729_2624_0026_0263	No Known Target
	729_7833_4347_0263	729_7833_4347_0263	No Known Target
X	788_0061_0218	788_0061_0218	No Known Target
X	789_0279_4023	789_0279_4023	No Known Target
	809_2669_5837_8095	809_2669_5837_8095	No Known Target
	838_2725_0263_0021	838_2725_0263_0021	No Known Target
	838_2729_0263_0021	838_2729_0263_0021	No Known Target
	838_2729_0263_0106	838_2729_0263_0106	No Known Target
	882_0053_6313	882_0053_6313	No Known Target
	924_2760_0164	924_2760_0164	No Known Target
	341956	1H-Indole-2-carboxylic acid, 5,6-bis(acetyloxy)-2,3-dihydro-2-methyl-, methyl ester	No Known Target
	D666-0087	2H-​Benzimidazol-​2-​one, 1,​3-​dihydro-​5-​[[4-​[[[2-​(1H-​indol-​3-​yl)​ethyl]​amino]​methyl]​-​2-​methoxyphenoxy]​methyl]​-​1,​3-​dimethyl-​, hydrochloride (1:1)	No Known Target
	CMLD009040	CMLD009040	No Known Target
	CCPMLSC05AYAN-IV-113	1H-​Cyclopenta[c]​quinoline-​4-​carboxylic acid, 2,​3,​3a,​4,​5,​9b-​hexahydro-​1,​2-​dihydroxy-​, ethyl ester	No Known Target
	FD-1174	FD-1174	No Known Target
	I-2	2H-​Indol-​2-​one, 3-​[3-​[(3-​bromopropoxy)​imino]​-​1,​3-​dihydro-​2H-​indol-​2-​ylidene]​-​1,​3-​dihydro-	No Known Target
X	IMMLG-5770	3(2H)​-​Quinazolineheptanami​de, 7-​[[[[2-​(2-​chlorophenyl)​ethyl]​amino]​ carbonyl]​amino]​-​1,​4-​dihydro-​N-​hydroxy-​6-​methoxy-​2,​4-​dioxo-	No Known Target
	IMMLG-6075	IMMLG-6075	No Known Target
	IMMLG-6783	IMMLG-6783	No Known Target
	IMMLG-6796	IMMLG-6796	No Known Target
X	KUC100517N	4-[3-(3-Acetylthiophen-2-yl)phenyl]-5,7-dimethoxychromen-2-one	No Known Target
X	KUC102648N	Acetic acid 4-[2-[3-(3,4,5-trimethoxyphenyl)-5-methylisoxazole-4-yl]vinyl]phenyl ester	No Known Target
	UPCMLD0ENAT5685040	Methyl 4-[3-(4-methoxyphenyl)-3-oxoprop-1-enyl]benzoate	No Known Target
	N001602	N001602	No Known Target
X	NP-005584	NP-005584	No Known Target
	NP-007582	NP-007582	No Known Target
	STK639473	N-[2-(dimethylamino)ethyl]-6,7-dimethoxy-1-phenyl-1,4-dihydroindeno[1,2-c]pyrazole-3-carboxamide	No Known Target
	T5888474	5-Methyl-7-(2,4,5-trichlorophenoxy)-[1,2,4]triazolo[1,5-a]pyrimidine	No Known Target
	T6561982	T6561982	No Known Target
	Z250-2613	N-[2-(dimethylamino)ethyl]-1-[7-(3-methylphenyl)-4-oxo-3,4-dihydrothieno[3,2-d]pyrimidin-2-yl]piperidine-4-carboxamide	No Known Target
X	UPCMLD0ENAT5834780 (P3FI-63)	N'-(3,5-dimethylbenzoyl)pyridine-2-carbohydrazide = P3FI-63	No Known Target
	UPCMLD00CSF74-1-1	Methyl 4-benzoyl-9-[(3-chlorophenyl)methyl]-3,7- dimethyl-10-propyl-4,9-diazatricyclo[6.3.0.02,6]undeca-1(8),10-diene-3-carboxylate	No Known Target

## Sheet: Tab2. SEA In Silico Screen
Supplementary Data 1, Tab2. Similarity Ensemble Approach (SEA) Screen Result of P3FI-63
SEA In Silico Screen of P3FI-63
Query Smiles	Target ID	Affinity Threshold (nM)	P-Value	Max Tc	Z-Score	Name	Description
CC1=CC(=CC(=C1)C(=O)NNC(=O)C2=CC=CC=N2)C	GRM4_HUMAN	5	1.256e-78	0.48	139.407	GRM4	Metabotropic glutamate receptor 4
CC1=CC(=CC(=C1)C(=O)NNC(=O)C2=CC=CC=N2)C	KCNK9_HUMAN	5	1.17e-44	0.4884	78.4213	KCNK9	Potassium channel subfamily K member 9
CC1=CC(=CC(=C1)C(=O)NNC(=O)C2=CC=CC=N2)C	KCNK3_HUMAN	5	2.013e-35	0.4884	61.8407	KCNK3	Potassium channel subfamily K member 3
CC1=CC(=CC(=C1)C(=O)NNC(=O)C2=CC=CC=N2)C	SCNAA_HUMAN	5	1.186e-22	0.3509	38.9137	SCN10A	Sodium channel protein type 10 subunit alpha
CC1=CC(=CC(=C1)C(=O)NNC(=O)C2=CC=CC=N2)C	GRM5_HUMAN	5	3.826e-18	0.5	30.8195	GRM5	Metabotropic glutamate receptor 5
CC1=CC(=CC(=C1)C(=O)NNC(=O)C2=CC=CC=N2)C	KDM6B_HUMAN	5	1.11e-16	0.3488	28.3073	KDM6B	Lysine-specific demethylase 6B
CC1=CC(=CC(=C1)C(=O)NNC(=O)C2=CC=CC=N2)C	GP139_HUMAN	5	7.772e-16	0.3208	26.6545	GPR139	Probable G-protein coupled receptor 139
CC1=CC(=CC(=C1)C(=O)NNC(=O)C2=CC=CC=N2)C	KDM4E_HUMAN	5	4.396e-14	0.3488	23.5291	KDM4E	Lysine-specific demethylase 4E
CC1=CC(=CC(=C1)C(=O)NNC(=O)C2=CC=CC=N2)C	KLF5_HUMAN	5	5.185e-14	0.4314	23.4005	KLF5	Krueppel-like factor 5
CC1=CC(=CC(=C1)C(=O)NNC(=O)C2=CC=CC=N2)C	KDM3A_HUMAN	5	5.795e-14	0.3488	23.314	KDM3A	Lysine-specific demethylase 3A
CC1=CC(=CC(=C1)C(=O)NNC(=O)C2=CC=CC=N2)C	SMCA4_HUMAN	5	4.214e-12	0.2807	19.9723	SMARCA4	Transcription activator BRG1
CC1=CC(=CC(=C1)C(=O)NNC(=O)C2=CC=CC=N2)C	NRAM2_HUMAN	5	4.397e-12	0.322	19.939	SLC11A2	Natural resistance-associated macrophage protein 2
CC1=CC(=CC(=C1)C(=O)NNC(=O)C2=CC=CC=N2)C	SMO_HUMAN	5	7.195e-12	0.3443	19.5551	SMO	Smoothened homolog
CC1=CC(=CC(=C1)C(=O)NNC(=O)C2=CC=CC=N2)C	FTO_HUMAN	5	7.506e-12	0.3171	19.5222	FTO	Alpha-ketoglutarate-dependent dioxygenase FTO
CC1=CC(=CC(=C1)C(=O)NNC(=O)C2=CC=CC=N2)C	MITF_HUMAN	5	1.152e-11	0.4706	19.1881	MITF	Microphthalmia-associated transcription factor
CC1=CC(=CC(=C1)C(=O)NNC(=O)C2=CC=CC=N2)C	Q9BRH5_HUMAN	5	1.377e-11	0.3175	19.049	DGAT1	DGAT1 protein
CC1=CC(=CC(=C1)C(=O)NNC(=O)C2=CC=CC=N2)C	AGTR1_HUMAN	5	1.456e-11	0.4375	19.0053	AGTR1	Type-1 angiotensin II receptor
CC1=CC(=CC(=C1)C(=O)NNC(=O)C2=CC=CC=N2)C	HKDC1_HUMAN	5	1.733e-11	0.4894	18.8699	HKDC1	Putative hexokinase HKDC1
CC1=CC(=CC(=C1)C(=O)NNC(=O)C2=CC=CC=N2)C	KDM4A_HUMAN	5	3.618e-11	0.3488	18.2958	KDM4A	Lysine-specific demethylase 4A
CC1=CC(=CC(=C1)C(=O)NNC(=O)C2=CC=CC=N2)C	KPCB_HUMAN	5	3.638e-11	0.3231	18.2914	PRKCB	Protein kinase C beta type
CC1=CC(=CC(=C1)C(=O)NNC(=O)C2=CC=CC=N2)C	MPRI_HUMAN	5	9.211e-11	0.2857	17.5672	IGF2R	Cation-independent mannose-6-phosphate receptor
CC1=CC(=CC(=C1)C(=O)NNC(=O)C2=CC=CC=N2)C	BRD7_HUMAN	5	1.375e-10	0.2807	17.2547	BRD7	Bromodomain-containing protein 7
CC1=CC(=CC(=C1)C(=O)NNC(=O)C2=CC=CC=N2)C	SC6A7_HUMAN	5	4.277e-10	0.3137	16.37	SLC6A7	Sodium-dependent proline transporter
CC1=CC(=CC(=C1)C(=O)NNC(=O)C2=CC=CC=N2)C	EST1_HUMAN	5	8.681e-10	0.4694	15.8181	CES1	Liver carboxylesterase 1
CC1=CC(=CC(=C1)C(=O)NNC(=O)C2=CC=CC=N2)C	CATD_HUMAN	5	1.285e-09	0.3611	15.5125	CTSD	Cathepsin D
CC1=CC(=CC(=C1)C(=O)NNC(=O)C2=CC=CC=N2)C	PPGB_HUMAN	5	2.426e-09	0.4286	15.017	CTSA	Lysosomal protective protein
CC1=CC(=CC(=C1)C(=O)NNC(=O)C2=CC=CC=N2)C	TGFB1_HUMAN	5	7.091e-09	0.2879	14.1806	TGFB1	Transforming growth factor beta-1
CC1=CC(=CC(=C1)C(=O)NNC(=O)C2=CC=CC=N2)C	KDM4C_HUMAN	5	1.632e-08	0.3488	13.5307	KDM4C	Lysine-specific demethylase 4C
CC1=CC(=CC(=C1)C(=O)NNC(=O)C2=CC=CC=N2)C	KCNN1_HUMAN	5	2.016e-08	0.2963	13.366	KCNN1	Small conductance calcium-activated potassium channel protein 1
CC1=CC(=CC(=C1)C(=O)NNC(=O)C2=CC=CC=N2)C	HYEP_HUMAN	5	7.423e-08	0.3	12.3496	EPHX1	Epoxide hydrolase 1
CC1=CC(=CC(=C1)C(=O)NNC(=O)C2=CC=CC=N2)C	KDM5A_HUMAN	5	1.66e-07	0.3208	11.7221	KDM5A	Lysine-specific demethylase 5A
CC1=CC(=CC(=C1)C(=O)NNC(=O)C2=CC=CC=N2)C	CCR6_HUMAN	5	3.114e-07	0.3077	11.2315	CCR6	C-C chemokine receptor type 6
CC1=CC(=CC(=C1)C(=O)NNC(=O)C2=CC=CC=N2)C	IF4H_HUMAN	5	3.211e-07	0.283	11.2077	EIF4H	Eukaryotic translation initiation factor 4H
CC1=CC(=CC(=C1)C(=O)NNC(=O)C2=CC=CC=N2)C	PYGM_HUMAN	5	4.075e-07	0.3571	11.0219	PYGM	Glycogen phosphorylase, muscle form
CC1=CC(=CC(=C1)C(=O)NNC(=O)C2=CC=CC=N2)C	KCNN2_HUMAN	5	5.392e-07	0.2963	10.8035	KCNN2	Small conductance calcium-activated potassium channel protein 2
CC1=CC(=CC(=C1)C(=O)NNC(=O)C2=CC=CC=N2)C	KDM5C_HUMAN	5	5.642e-07	0.3488	10.7681	KDM5C	Lysine-specific demethylase 5C
CC1=CC(=CC(=C1)C(=O)NNC(=O)C2=CC=CC=N2)C	FPPS_HUMAN	5	7.465e-07	0.3111	10.5498	FDPS	Farnesyl pyrophosphate synthase
CC1=CC(=CC(=C1)C(=O)NNC(=O)C2=CC=CC=N2)C	MAP11_HUMAN	5	1.653e-06	0.4419	9.9301	METAP1	Methionine aminopeptidase 1
CC1=CC(=CC(=C1)C(=O)NNC(=O)C2=CC=CC=N2)C	KDM2A_HUMAN	5	1.753e-06	0.3488	9.8843	KDM2A	Lysine-specific demethylase 2A
CC1=CC(=CC(=C1)C(=O)NNC(=O)C2=CC=CC=N2)C	BCAT1_HUMAN	5	2.143e-06	0.2833	9.7277	BCAT1	Branched-chain-amino-acid aminotransferase, cytosolic
CC1=CC(=CC(=C1)C(=O)NNC(=O)C2=CC=CC=N2)C	SCN2A_HUMAN	5	3.245e-06	0.3396	9.404	SCN2A	Sodium channel protein type 2 subunit alpha
CC1=CC(=CC(=C1)C(=O)NNC(=O)C2=CC=CC=N2)C	RET4_HUMAN	5	4.586e-06	0.3115	9.1343	RBP4	Retinol-binding protein 4
CC1=CC(=CC(=C1)C(=O)NNC(=O)C2=CC=CC=N2)C	AA2AR_HUMAN	5	5.492e-06	0.3509	8.9939	ADORA2A	Adenosine receptor A2a
CC1=CC(=CC(=C1)C(=O)NNC(=O)C2=CC=CC=N2)C	PPBI_HUMAN	5	6.807e-06	0.3167	8.8265	ALPI	Intestinal-type alkaline phosphatase
CC1=CC(=CC(=C1)C(=O)NNC(=O)C2=CC=CC=N2)C	SENP7_HUMAN	5	9.251e-06	0.3529	8.5873	SENP7	Sentrin-specific protease 7

## Sheet: Tab3. ATAC-Seq GSEA
Supplementary Data 1, Tab3. GSEA of ATAC-seq nearest gene P3FI-63 vs DMSO (4 hour)
Up Regulated (FDR < 0.1)					Down Regulated (FDR < 0.1)
Gene Set	NES	NOM p-val	FDR q-val		Gene Set	NES	NOM p-val	FDR q-val
BRD4_JMJD6_POSITIVELY_REGULATED	1.67987	0	0.0380142		N/A
HALLMARK_REACTIVE_OXYGEN_SPECIES_PATHWAY	1.68731	0.00100402	0.0384752
G2M_AZIZI	1.66888	0.00308642	0.0403461
BIOCARTA_P53HYPOXIA_PATHWAY	1.68826	0.00314465	0.0430365
MITOCHONDRIA_PROTEOME_V2	1.68994	0.00304569	0.0476208
INGA_TP53_TARGETS	1.63389	0.00830737	0.0491599
PEART_HDAC_PROLIFERATION_CLUSTER_DN	1.64376	0	0.0494509
KEGG_P53_SIGNALING_PATHWAY	1.63711	0.001001	0.0503979
PEART_HDAC_PROLIFERATION_CLUSTER_UP	1.64427	0	0.0530746
REACTOME_MRNA_SPLICING	1.69347	0	0.0540629
BEGUM_TARGETS_OF_PAX3_FOXO1_FUSION_DN	1.7018	0	0.0595059
MITOCHONDRIA_PROTEOME_V1	1.6121	0	0.0620664
NAGASHIMA_EGF_SIGNALING_UP	1.70945	0	0.0679146
RH4_PLX1_UP	1.72185	0	0.0736458
HALLMARK_DNA_REPAIR	1.59101	0	0.0760906
HALLMARK_G2M_CHECKPOINT	1.56603	0	0.0872144
GBM_PAUSE_CONTROLLED_GENES	1.56657	0.002	0.0911756
PID_P53_REGULATION_PATHWAY	1.55677	0.00200602	0.0918281
REACTOME_RNA_POL_II_TRANSCRIPTION	1.73394	0	0.0925479
PAL_PRMT5_TARGETS_DN	1.54344	0.0256148	0.0927872
KASLER_HDAC7_TARGETS_2_DN	1.56902	0.00604839	0.0938632
SP2509_LSD1_INHIBITOR_INDUCED	1.5437	0	0.0965614
MOREIRA_RESPONSE_TO_TSA_UP	1.54797	0.0143296	0.0967901

## Sheet: Tab4. JIB-04 GSEA
Supplementary Data 1, Tab4. GSEA of JIB-04 6.7µM vs DMSO at 24 hrs
Down Regulated (FDR < 0.05)					Up Regulated (FDR < 0.05)
Gene Set	NES	NOM p-val	FDR q-val		Gene Set	NES	NOM p-val	FDR q-val
RMS_CORRELATE_WITH_FGFR4	-2.32478	0	0		REN_ALVEOLAR_RHABDOMYOSARCOMA_DN	2.5399	0	0
REN_ALVEOLAR_RHABDOMYOSARCOMA_UP	-2.22119	0	0.000264069		HALLMARK_EPITHELIAL_MESENCHYMAL_TRANSITION	2.41163	0	0
CORRELATED_0.5_WITH_TFAP2B_PAX_FOXO1_EXPRESSION_SIGNATURE_UP	-2.09935	0	0.000540777		MELANOMA_INVASIVE	2.38434	0	0
PRC2_EED_UP.V1_DN	-2.00736	0	0.00109889		KONDO_EZH2_TARGETS	2.29918	0	0
EBAUER_TARGETS_OF_PAX3_FOXO1_FUSION_DN	-1.99714	0	0.0011938		STAMBOLSKY_TARGETS_OF_MUTATED_TP53_DN	2.2102	0	0
RH4_PLX1_UP	-1.91845	0	0.00320931		HALLMARK_MYC_TARGETS_V1	2.19481	0	0.000318482
KUNINGER_IGF1_VS_PDGFB_TARGETS_UP	-1.91271	0.00147059	0.0028297		SENESE_HDAC3_TARGETS_UP	2.19006	0	0.000272984
AN_KDM3B_UP	-1.89858	0	0.00316118		SHEN_SMARCA2_TARGETS_UP	2.09428	0	0.00224802
MYCN_CORRELATED_GENES_IN_PEDTUMOR_DB_UP	-1.83239	0	0.00624536		CORDENONSI_YAP_CONSERVED_SIGNATURE	2.06909	0	0.00289769
TARGETS_OF_PAX3_FOXO1_MELTZER_CHIPSEQ	-1.74903	0	0.0145093		MYCN_INDUCTION_6H_UP	2.06395	0	0.00260792
NS132_SKELETAL_MUSCLE_UP	-1.73097	0	0.0164026		SENESE_HDAC1_TARGETS_UP	2.04878	0	0.00298234
PRC2_SUZ12_UP.V1_DN	-1.69252	0	0.0230777		PASINI_SUZ12_TARGETS_DN	2.04573	0	0.00273381
BENPORATH_PRC2_TARGETS	-1.65207	0	0.0335914		KEGG_PROTEASOME	2.04065	0	0.00252352
SCIBETTA_KDM5B_TARGETS_UP	-1.63461	0.0243902	0.0373048		HALLMARK_MTORC1_SIGNALING	2.0339	0	0.00234327
HALLMARK_MITOTIC_SPINDLE	-1.60015	0	0.0499032		MAHADEVAN_IMATINIB_RESISTANCE_UP	2.03199	0	0.00218705
FOSTER_KDM1A_TARGETS_DN	-1.59805	0.00135501	0.0475802		REACTOME_P53_INDEPENDENT_G1_S_DNA_DAMAGE_CHECKPOINT	2.0276	0	0.00205036
DELASERNA_MYOD_TARGETS_UP	-1.59675	0.00673854	0.0455648		MIYAGAWA_TARGETS_OF_EWSR1_ETS_FUSIONS_DN	2.02256	0	0.00192975
					KUROKI_KDM3B_DOWN	1.99174	0	0.00283868
					REACTOME_P53_DEPENDENT_G1_DNA_DAMAGE_RESPONSE	1.98592	0	0.0027985
					HELLER_SILENCED_BY_METHYLATION_UP	1.97907	0	0.00283877
					WANG_SMARCE1_TARGETS_DN	1.95448	0	0.00350685
					WANG_SMARCE1_TARGETS_UP	1.9475	0	0.00343517
					BAE_BRCA1_TARGETS_UP	1.94407	0.00295858	0.00345371
					KRIEG_HYPOXIA_VIA_KDM3A	1.91526	0	0.00442821
					MEK_UP.V1_DN	1.88366	0	0.00533523
					SNF5_DN.V1_UP	1.8715	0	0.00554074
					CORRELATED_0.5_WITH_TFAP2B_PAX_FOXO1_EXPRESSION_SIGNATURE_DOWN	1.83735	0	0.00820123
					NS132_SKELETAL_MUSCLE_DOWN	1.82021	0	0.00917073
					ELVIDGE_HYPOXIA_BY_DMOG_UP	1.80476	0	0.0105054
					ROME_INSULIN_TARGETS_IN_MUSCLE_UP	1.78607	0	0.0122133
					NISHIBUCHI_CHD4_DN	1.78581	0	0.0118194
					SENESE_HDAC1_AND_HDAC2_TARGETS_DN	1.78106	0	0.011883
					KLEIN_KDM5B_DOWN	1.74885	0	0.0153817
					WANG_KDM3B_DN	1.73696	0	0.0168224
					HALLMARK_TGF_BETA_SIGNALING	1.73158	0	0.0170164
					HALLMARK_TNFA_SIGNALING_VIA_NFKB	1.7231	0	0.017875
					JACKSON_DNMT1_TARGETS_UP	1.71867	0.00294985	0.0180691
					KASLER_HDAC7_TARGETS_1_DN	1.7142	0.0136674	0.0185109
					HALLMARK_KRAS_SIGNALING_UP	1.68889	0	0.0222317
					LU_EZH2_TARGETS_DN	1.68758	0	0.0219926
					HIF1AN_METABOLIC	1.67733	0.0153846	0.0234754
					HSIAO_HOUSEKEEPING_GENES	1.67458	0	0.0233712
					KANG_DOXORUBICIN_RESISTANCE_DN	1.67279	0.0176322	0.0231276
					HALLMARK_ANDROGEN_RESPONSE	1.67146	0	0.0227011
					HALLMARK_HYPOXIA	1.66591	0	0.0231938
					MITF_TARGETS	1.65799	0	0.0240101
					SENESE_HDAC2_TARGETS_DN	1.6578	0.00348432	0.0234992
					NFE2L2.V2	1.65565	0	0.0233969
					PODAR_RESPONSE_TO_ADAPHOSTIN_UP	1.65386	0	0.0232826
					SENESE_HDAC1_AND_HDAC2_TARGETS_UP	1.63674	0	0.0264084
					NISHIBUCHI_KDM5A_DN	1.60394	0	0.0324416
					REACTOME_TRANSLATION	1.58923	0	0.0359867
					TRICHE_PAX3FOXO1A_TUMOR_DOWN	1.55564	0	0.045154
					KYNG_DNA_DAMAGE_UP	1.54455	0.00906344	0.0476872

## Sheet: Tab5. GSK-J4 GSEA
Supplementary Data 1, Tab5. GSEA of GSK-J4 0.8µM vs DMSO at 24 hrs
Down Regulated (FDR < 0.05)					Up Regulated (FDR < 0.05)
Gene Set	NES	NOM p-val	FDR q-val		Gene Set	NES	NOM p-val	FDR q-val
RMS_CORRELATE_WITH_FGFR4	-2.38003	0	0		REN_ALVEOLAR_RHABDOMYOSARCOMA_DN	2.80759	0	0
EBAUER_TARGETS_OF_PAX3_FOXO1_FUSION_DN	-2.1511	0	0		HALLMARK_EPITHELIAL_MESENCHYMAL_TRANSITION	2.62984	0	0
CORRELATED_0.5_WITH_TFAP2B_PAX_FOXO1_EXPRESSION_SIGNATURE_UP	-2.07306	0	0.000188889		MELANOMA_INVASIVE	2.36577	0	0
KUNINGER_IGF1_VS_PDGFB_TARGETS_UP	-2.04744	0	0.000281338		HALLMARK_MYC_TARGETS_V1	2.2455	0	0.000454128
REN_ALVEOLAR_RHABDOMYOSARCOMA_UP	-1.9958	0	0.000791294		HSIAO_HOUSEKEEPING_GENES	2.22844	0	0.000701764
DEPMAP_NONESSENTIALS	-1.99127	0	0.000752091		KRIEG_HYPOXIA_VIA_KDM3A	2.22658	0	0.000584804
NEGV1	-1.9783	0	0.000896084		GSKJ4_6H_UP	2.22226	0	0.00050126
DAVICIONI_MOLECULAR_ARMS_VS_ERMS_UP	-1.85659	0	0.00554381		REACTOME_TRANSLATION	2.13597	0	0.000683652
EBAUER_MYOGENIC_TARGETS_OF_PAX3_FOXO1_FUSION	-1.84011	0	0.00587488		REACTOME_P53_INDEPENDENT_G1_S_DNA_DAMAGE_CHECKPOINT	2.12489	0	0.000811394
NS132_SKELETAL_MUSCLE_UP	-1.67776	0	0.0333406		HALLMARK_MTORC1_SIGNALING	2.10068	0	0.00110928
TRICHE_PAX3FOXO1A_TUMOR_UP	-1.66388	0	0.0340511		KEGG_PROTEASOME	2.09779	0	0.00100844
PRC2_SUZ12_UP.V1_DN	-1.64513	0.0030303	0.0383437		MITOCHONDRIAL_STRESS_GENES	2.08827	0	0.00106423
HALLMARK_MITOTIC_SPINDLE	-1.63246	0	0.0398632		CORDENONSI_YAP_CONSERVED_SIGNATURE	2.08233	0	0.00110325
PRC1_BMI_UP.V1_UP	-1.61244	0	0.0449576		REACTOME_P53_DEPENDENT_G1_DNA_DAMAGE_RESPONSE	2.0555	0	0.00115787
HALLMARK_MYOGENESIS	-1.59289	0	0.0511085		MAHADEVAN_IMATINIB_RESISTANCE_UP	2.05182	0	0.00108067
TARGETS_OF_PAX3_FOXO1_MELTZER_CHIPSEQ	-1.58762	0.00763359	0.050373		KEGG_RIBOSOME	2.03848	0	0.00114204
DELASERNA_MYOD_TARGETS_UP	-1.58218	0.00154083	0.0495747		STAMBOLSKY_TARGETS_OF_MUTATED_TP53_DN	1.99532	0	0.00181333
P53_DN.V2_DN	-1.58128	0.00459418	0.0471948		PASINI_SUZ12_TARGETS_DN	1.99144	0	0.00181636
WHITFIELD_CELL_CYCLE_G1_S	-1.57849	0.00293686	0.0461785		KONDO_EZH2_TARGETS	1.97603	0	0.00200942
EIF4E_DN	-1.57664	0.0046729	0.0448427		MIYAGAWA_TARGETS_OF_EWSR1_ETS_FUSIONS_DN	1.94241	0	0.00337327
					TRICHE_PAX3FOXO1A_TUMOR_DOWN	1.91629	0	0.00418109
					HALLMARK_TGF_BETA_SIGNALING	1.89569	0.00266667	0.0049873
					PODAR_RESPONSE_TO_ADAPHOSTIN_UP	1.87732	0	0.00613933
					DAVICIONI_MOLECULAR_ARMS_VS_ERMS_DN	1.87533	0	0.00595171
					BAE_BRCA1_TARGETS_UP	1.87408	0	0.00571364
					HALLMARK_HYPOXIA	1.84102	0	0.00821561
					WONG_MITOCHONDRIA_GENE_MODULE	1.82007	0	0.0102302
					HALLMARK_OXIDATIVE_PHOSPHORYLATION	1.8061	0	0.0108615
					ELVIDGE_HYPOXIA_BY_DMOG_UP	1.80513	0	0.010705
					WANG_SMARCE1_TARGETS_UP	1.80303	0	0.0105233
					KUROKI_KDM3B_DOWN	1.78261	0	0.0118693
					INGA_TP53_TARGETS	1.77166	0.00956938	0.0130575
					WANG_KDM3B_DN	1.76355	0	0.0139548
					CORRELATED_0.5_WITH_TFAP2B_PAX_FOXO1_EXPRESSION_SIGNATURE_DOWN	1.75759	0.00775194	0.014035
					NISHIBUCHI_CHD4_DN	1.75147	0.00554017	0.0146732
					HALLMARK_TNFA_SIGNALING_VIA_NFKB	1.74503	0	0.0149734
					SENESE_HDAC1_AND_HDAC2_TARGETS_DN	1.74387	0	0.0145687
					KYNG_DNA_DAMAGE_UP	1.73162	0.00277778	0.0158662
					HELLER_SILENCED_BY_METHYLATION_UP	1.72152	0	0.0167003
					PAL_PRMT5_TARGETS_DN	1.72066	0.00982801	0.0165563
					SNF5_DN.V1_UP	1.7135	0.00309598	0.0169291
					GSKJ4_24H_UP	1.67975	0.004914	0.0219539
					KUNINGER_IGF1_VS_PDGFB_TARGETS_DN	1.65813	0.012987	0.0257715
					WANG_SMARCE1_TARGETS_DN	1.65366	0	0.0262597
					JACKSON_DNMT1_TARGETS_UP	1.64142	0.00269542	0.0277973
					SENESE_HDAC3_TARGETS_UP	1.64014	0	0.0274696
					MEK_UP.V1_DN	1.63851	0	0.027212
					NFE2L2.V2	1.63586	0	0.026949
					SENESE_HDAC1_TARGETS_DN	1.63131	0	0.027228
					HENDRICKS_SMARCA4_TARGETS_UP	1.62443	0.00537634	0.0283117
					NISHIBUCHI_KDM5A_DN	1.61911	0.00311526	0.0285134
					HALLMARK_GLYCOLYSIS	1.6152	0	0.0289755
					KEGG_GLYCOLYSIS_GLUCONEOGENESIS	1.61262	0.013369	0.0291214
					HALLMARK_ANDROGEN_RESPONSE	1.60891	0.00260417	0.0294081
					HELLER_HDAC_TARGETS_SILENCED_BY_METHYLATION_DN	1.60209	0.00353357	0.0308916
					KUROKI_KDM3B_UP	1.59983	0.0205656	0.0307
					MIYAGAWA_TARGETS_OF_EWSR1_ETS_FUSIONS_UP	1.58387	0	0.0340039
					HIF1AN_METABOLIC	1.58026	0.022779	0.0343544
					NISHIBUCHI_SIN3B_DN	1.57735	0.00802139	0.0347936
					LU_EZH2_TARGETS_UP	1.57474	0	0.0353142
					CONCANNON_APOPTOSIS_BY_EPOXOMICIN_UP	1.57474	0	0.0347353
					ZHANG_TARGETS_OF_EWSR1_FLI1_FUSION	1.57426	0.0125	0.0342551
					REACTOME_REGULATION_OF_MRNA_STABILITY_BY_PROTEINS_THAT_BIND_AU_RICH_ELEMENTS	1.5717	0.00265957	0.0343515
					BEGUM_TARGETS_OF_PAX3_FOXO1_FUSION_DN	1.57073	0.0190024	0.0341338
					REACTOME_RESPIRATORY_ELECTRON_TRANSPORT_ATP_SYNTHESIS	1.56219	0.00519481	0.0358724
					MEK_UP.V1_UP	1.5619	0	0.0353562
					RH4_BRD4_UP	1.5611	0	0.0350674
					JIB04_24H_UP	1.54988	0.00806452	0.0372666
					DEPMAP_COMMON_ESSENTIALS	1.51299	0	0.0481062
					HELLER_HDAC_TARGETS_SILENCED_BY_METHYLATION_UP	1.50801	0	0.0492721

## Sheet: Tab6. GSK-690 GSEA
Supplementary Data 1, Tab6. GSEA of GSK690 3.3µM vs DMSO at 24 hrs
Down Regulated (FDR < 0.05)					Up Regulated (FDR < 0.05)
Gene Set	NES	NOM p-val	FDR q-val		Gene Set	NES	NOM p-val	FDR q-val
RMS_CORRELATE_WITH_FGFR4	-1.92899	0	0.0195814		HALLMARK_MTORC1_SIGNALING	2.49304	0	0
					PODAR_RESPONSE_TO_ADAPHOSTIN_DN	2.39906	0	0
					SENESE_HDAC1_AND_HDAC2_TARGETS_DN	2.187	0	0
					HALLMARK_ANDROGEN_RESPONSE	2.14621	0	0
					REN_ALVEOLAR_RHABDOMYOSARCOMA_DN	2.10926	0	0.000273973
					MEK_UP.V1_DN	2.08967	0	0.00022831
					SENESE_HDAC3_TARGETS_UP	2.07638	0	0.000195695
					HELLER_SILENCED_BY_METHYLATION_UP	2.07428	0	0.000171233
					KRIEG_HYPOXIA_VIA_KDM3A	2.07403	0	0.000152207
					BAE_BRCA1_TARGETS_UP	2.04394	0	0.000399284
					MYCN_INDUCTION_6H_UP	2.02584	0	0.000494738
					KLEIN_KDM5B_DOWN	2.01621	0	0.000679626
					PEART_HDAC_PROLIFERATION_CLUSTER_UP	2.01605	0	0.000627347
					SENESE_HDAC1_TARGETS_UP	2.01154	0	0.000676521
					STAMBOLSKY_TARGETS_OF_MUTATED_TP53_DN	2.00217	0	0.00090344
					WANG_SMARCE1_TARGETS_DN	1.93413	0	0.00311724
					ROME_INSULIN_TARGETS_IN_MUSCLE_UP	1.90789	0	0.00383097
					MELANOMA_INVASIVE	1.87789	0	0.0049208
					KEGG_PROTEASOME	1.87015	0.00214133	0.00517068
					PODAR_RESPONSE_TO_ADAPHOSTIN_UP	1.8537	0	0.00579838
					WANG_KDM3B_DN	1.82678	0	0.00815121
					HALLMARK_TNFA_SIGNALING_VIA_NFKB	1.82652	0	0.0077807
					HALLMARK_APOPTOSIS	1.81747	0	0.00838443
					PASINI_SUZ12_TARGETS_DN	1.799	0	0.0100517
					CONCANNON_APOPTOSIS_BY_EPOXOMICIN_UP	1.7943	0	0.0102461
					HALLMARK_KRAS_SIGNALING_UP	1.79296	0	0.00995456
					NS132_SKELETAL_MUSCLE_DOWN	1.78961	0	0.00993758
					MIYAGAWA_TARGETS_OF_EWSR1_ETS_FUSIONS_DN	1.77855	0	0.0109072
					KIM_RESPONSE_TO_TSA_AND_DECITABINE_UP	1.76589	0	0.0118002
					SHEN_SMARCA2_TARGETS_UP	1.76282	0	0.0117662
					SENESE_HDAC1_AND_HDAC2_TARGETS_UP	1.72951	0	0.0147094
					KONDO_EZH2_TARGETS	1.7132	0	0.0165969
					REACTOME_P53_DEPENDENT_G1_DNA_DAMAGE_RESPONSE	1.71058	0	0.0165975
					CORDENONSI_YAP_CONSERVED_SIGNATURE	1.70665	0.00422833	0.0170408
					WANG_RESPONSE_TO_GSK3_INHIBITOR_SB216763_DN	1.70574	0	0.0165948
					SNF5_DN.V1_DN	1.70216	0.0021692	0.0166231
					NISHIBUCHI_KDM5A_DN	1.69761	0	0.0168508
					PRC2_EZH2_UP.V1_UP	1.69609	0.00217865	0.016695
					ELVIDGE_HYPOXIA_BY_DMOG_UP	1.69277	0.00215517	0.0167897
					NISHIBUCHI_CHD4_DN	1.68871	0	0.0168428
					GSKJ4_24H_UP	1.68809	0.0103093	0.0165015
					HALLMARK_HYPOXIA	1.68094	0	0.0169949
					REACTOME_P53_INDEPENDENT_G1_S_DNA_DAMAGE_CHECKPOINT	1.66657	0.00816326	0.018945
					HALLMARK_EPITHELIAL_MESENCHYMAL_TRANSITION	1.6634	0	0.0190154
					HALLMARK_TGF_BETA_SIGNALING	1.65711	0.00879121	0.0197895
					HALLMARK_ESTROGEN_RESPONSE_EARLY	1.65606	0	0.0196232
					NFE2L2.V2	1.64798	0	0.0204237
					HELLER_SILENCED_BY_METHYLATION_DN	1.64229	0.00672646	0.0207954
					PRC2_EED_UP.V1_UP	1.63899	0	0.0209359
					KEGG_P53_SIGNALING_PATHWAY	1.62835	0.00416667	0.0225746
					HELLER_HDAC_TARGETS_SILENCED_BY_METHYLATION_UP	1.62407	0	0.0230702
					HALLMARK_MYC_TARGETS_V1	1.62022	0	0.0233761
					MITF_TARGETS	1.60707	0.00465116	0.0264977
					LU_EZH2_TARGETS_DN	1.58717	0	0.0309179
					PASINI_SUZ12_TARGETS_UP	1.56783	0.00883002	0.0359283
					ZHANG_TARGETS_OF_EWSR1_FLI1_FUSION	1.55929	0.0043956	0.037908
					P53_DN.V1_UP	1.54724	0.00444444	0.0412268
					KUROKI_KDM3B_UP	1.54574	0.0177515	0.0413645

## Sheet: Tab7. P3FI-63 Analogs
Supplementary Data 1, Tab7. ALK Driven Luciferase and CMV Luciferase of the 26 Analogs form Molecular Similarity Search of P3FI-63
ID	Molecule	SMILES	logP	MW	Similary Score	Luciferase Assay
Compound 1		C1=CC=C(C=C1)C(=O)NNC(=O)C2=CC=CC=N2	1.665	241.25	0.8
Compound 2		C1=CC(=NC(=C1)C(=O)NN)C(=O)NN	-0.275	195.18	0.76
Compound 3		CC1=CC=CC(=C1)C(=O)NNC(=O)C2=CC(=CC=C2)C	3.094	268.31	0.72
Compound 4		CC(=O)NNC(=O)C1=CC=CC=N1	-0.246	179.18	0.71
Compound 5		CCC(=O)NNC(=O)C1=CC=CC=N1	0.263	193.2	0.7
Compound 6		C1=CC=NC(=C1)C(=O)NNC=O	0.082	165.15	0.69
Compound 7		C1=CC(=NC=C1C(=O)NN)C(=O)NN	-1.128	195.18	0.69
Compound 8		C1=CC(=NC(=C1)C(=O)NNC(=O)C2=CC(=C(C=C2)Cl)Cl)C(=O)NNC(=O)C3=CC(=C(C=C3)Cl)Cl	3.845	541.166	0.69
Compound 9		CC1=CC=CC(=C1)C(=O)NNC(=O)C2=CC=CC=C2	2.07	254.289	0.68
Compound 10		CCCC(=O)NNC(=O)C1=CC=CC=N1	0.773	207.23	0.68
Compound 11		CC1=C(C=C(C(=N1)C)C(=O)NNC(=O)C2=CC=CC=C2)C(=O)NNC(=O)C3=CC=CC=C3	1.848	431.452	0.66
Compound 12		CC(=O)NNC(=O)C1=NC=CN=C1	-0.482	180.16	0.66
Compound 13		C1=CN=C(C=N1)C(=O)NNC=O	-0.357	166.14	0.64
Compound 14		CC1=C(C=C(C(=N1)C)C(=O)NN)C(=O)NN	-1.472	223.23	0.63
Compound 15		C1=C(OC(=C1)C(=O)NN)C(=O)NN	-1.233	184.15	0.63
Compound 16		CC(=O)NNC(=O)C1=NC2=CC=CC=C2C=C1	1.049	229.23	0.63
Compound 17		CCC(CC)C(=O)NNC(=O)c1ccccn1	1.804	235.287	0.908
Compound 18		O=C(NNC(=O)c1ccccn1)c1ccccn1	0.926	242.238	0.889
Compound 19		Clc1ccc(CC(=O)NNC(=O)c2ccccn2)cc1	2.389	289.72	0.895
Compound 20		Cc1cc(C)cc(OCC(=O)NNC(=O)c2ccccn2)c1	2.694	299.33	0.779
Compound 21		CS(=O)(=O)NCCc1ccc(cc1)C(=O)NNC(=O)c1ccccn1	0.904	362.4	0.891
Compound 22		Cc1cc(C)cc(c1)C(=O)NNC(=O)c1ccc(O)cc1	2.89	284.315	0.536
Compound 23		COCc1cccc(c1)C(=O)NNC(=O)c1ccccn1	1.615	285.303	0.892
Compound 24		Cc1cccc(c1)C(=O)NNC(=O)c1ccccc1	2.719	254.289	0.64
Compound 25		CC(C)CC(=O)NNC(=O)c1ccco1	0.944	210.233	0.423
Compound 26 (P3FI-90)		O=C(NNc1ccccn1)c1ccccn1	0.061	214.228	0.813
REACTOME_TRANSLATION

## Sheet: Tab8. In Silico Docking
Supplementary Data 1, Tab8. In Silico Docking of P3FI-90 with KDMs.
KDM	PDB	RTCNN score P3FI90
KDM1A/LSD1	2Z3Y	-23.7
KDM3B	4C8D	-25.4
	5R7X	-19.6
	5RAA	-21
	5RAM	-19.2
	5RAN	-22.9
	5RAO	-20.1
	5RAZ	-19.6
	6RBJ	-21.9
KDM4B	7JM5	-17.9
KDM5A	6DQ4	-11.8
KDM5B	5A3T	-13.8
KDM6A	6G8F	-17.8
KDM6B	5FP3	-29.6
