# Supplementary material for: KDM3B inhibitors disrupt the oncogenic activity of PAX3-FOXO1 in fusion-positive rhabdomyosarcoma
Source: Nat Commun. 2024 Feb 24;15:1703. doi: 10.1038/s41467-024-45902-y (PMC10894237; doi:10.1038/s41467-024-45902-y)
Supplement: Supplementary file 8 — Supplementary Data 5 [file 41467_2024_45902_MOESM8_ESM.xlsx]

## Sheet: Tab1. H3K9me2 P3FI90 v DMSO
Supplementary Data 5, Tab1. Differential peak analysis of H3K9me2 P3FI-90 Treatment vs DMSO
Chromosome	Start	End	Log2 Fold Change	P-value	Adjusted P-value	Nearest Gene
chr18	31711697	31712497	2.97857	4.91728e-06	0.0107328	NOL4
chr7	84290484	84291284	2.6848	0.000149089	0.0246333	LINC03017
chr4	53885552	53886352	2.35269	2.60641e-06	0.00853338	RASL11B
chr2	136340758	136341558	2.3214	0.000177993	0.0246333	R3HDM1
chr6	133420990	133421790	2.29481	0.000212672	0.0256564	LINC00326
chr12	70560554	70561354	2.28265	0.000405854	0.0301581	CNOT2
chr5	126702150	126702950	2.14992	6.16604e-05	0.0242443	MEGF10
chr14	61491322	61492122	2.09021	0.000116658	0.0245915	SLC38A6
chr3	88188688	88189488	2.04118	0.000687652	0.0310534	ZNF654
chr1	117911227	117912027	2.01367	0.000191525	0.0250821	MAN1A2
chr13	33309287	33310087	1.9641	0.000148207	0.0246333	RNY1P4
chr9	2599138	2599938	1.89165	0.000337593	0.0301581	VLDLR
chr3	87240273	87241073	1.88095	0.000505367	0.0301581	CHMP2B
chr3	85648773	85649573	1.88007	0.00130116	0.0354999	CADM2-AS2
chr2	227636992	227637792	1.86947	0.000138053	0.0246333	IRS1
chr3	86940174	86940974	1.86553	0.000203589	0.0251529	VGLL3
chr11	100743953	100744753	1.85234	0.000730616	0.0317744	RN7SKP115
chr6	134347553	134348353	1.84171	3.35356e-05	0.0219591	SLC2A12
chr2	136900878	136901678	1.82158	0.000233063	0.0256564	CXCR4
chr12	68491487	68492287	1.81774	0.000348996	0.0301581	HNRNPA1P70
chr2	46665867	46666667	1.81372	0.000259549	0.0261466	LINC02583
chr6	153748369	153749169	1.80684	0.00027084	0.0264195	RNA5SP225
chr3	81792816	81793616	1.78378	0.000460377	0.0301581	GBE1
chr12	67161494	67162294	1.78321	0.000100721	0.0245915	GRIP1
chr12	70750465	70751265	1.78193	0.000752608	0.0317744	KCNMB4
chr2	108157531	108158331	1.77828	0.000451316	0.0301581	LINC01885
chr2	200966149	200966949	1.77786	7.58004e-05	0.0242443	TYW5
chr1	59905378	59906178	1.77629	0.00075604	0.0317744	FGGY
chr20	52835715	52836515	1.75707	0.00099769	0.0338491	PFDN4
chr7	116372862	116373662	1.73671	0.000410493	0.0301581	MET
chr6	94072058	94072858	1.72488	0.00122432	0.0352074	EPHA7
chr18	64638375	64639175	1.72233	0.000338561	0.0301581	RNU6-1037P
chr16	8395572	8396372	1.71097	0.000763237	0.0317744	TMEM114
chr12	70258748	70259548	1.70519	4.38927e-05	0.0242443	MYRFL
chr2	223001577	223002377	1.70321	0.0013973	0.036056	RPL23AP28
chr18	66121607	66122407	1.69757	9.73073e-05	0.0245915	TMX3
chr12	66470815	66471615	1.69394	0.000750261	0.0317744	RPL21P18
chr14	61442659	61443459	1.69219	0.000481827	0.0301581	RNU6-398P
chr12	67581025	67581825	1.68653	0.000732571	0.0317744	CAND1
chr12	65707185	65707985	1.6796	0.00135392	0.0356296	MSRB3
chr2	69367165	69367965	1.6787	0.000250127	0.0256564	RNU6-1216P
chr13	33223816	33224616	1.64299	0.00287807	0.0448297	PDS5B
chr7	92442435	92443235	1.62971	0.00113398	0.0343752	CDK6-AS1
chr7	93008358	93009158	1.6267	0.000127126	0.0245915	MIR653
chr12	68390569	68391369	1.60559	0.0030512	0.0454074	RPL39P28
chr7	38224801	38225601	1.60485	7.44067e-05	0.0242443	STARD3NL
chr3	87308000	87308800	1.5985	0.00160687	0.0379847	POU1F1
chr3	73498475	73499275	1.59318	7.77536e-05	0.0242443	RNU7-119P
chr18	20180630	20181430	1.59168	0.000171017	0.0246333	RPS4XP18
chr13	37465885	37466685	1.58489	0.00125437	0.0352103	SMAD9
chr2	13030583	13031383	1.58226	0.00161544	0.0380499	LOC100506474
chr20	38558350	38559150	1.57099	0.00241543	0.0436244	HSPE1P1
chr10	27814974	27815774	1.56563	9.60787e-05	0.0245915	RAB18
chr1	99681408	99682208	1.55706	0.00285447	0.0448297	PLPPR4
chr1	108497679	108498479	1.55398	0.00108491	0.0341985	VAV3-AS1
chr2	137314945	137315745	1.5477	0.000179986	0.0246333	SMC4P1
chr9	72668788	72669588	1.54582	0.000226219	0.0256564	MAMDC2
chr2	225434785	225435585	1.54502	0.00122591	0.0352074	CUL3
chr13	33811999	33812799	1.53768	0.00247568	0.0436244	STARD13-AS
chr7	42265418	42266218	1.52659	0.00113919	0.0343752	GLI3
chr12	65844204	65845004	1.52337	0.000747569	0.0317744	KRT18P60
chr3	86595506	86596306	1.51401	0.00139863	0.036056	LINC02070
chr20	44711663	44712463	1.5124	0.00245974	0.0436244	NCOA5
chr12	68717105	68717905	1.51171	0.0012666	0.0352103	MDM1
chr9	14299433	14300233	1.51013	0.00270936	0.0448297	NFIB
chr13	26158928	26159728	1.50786	0.0022359	0.0428091	RNU6-78P
chr12	65578446	65579246	1.50717	0.000554208	0.0301581	LEMD3
chr2	83021460	83022260	1.50401	0.00199146	0.0412675	MTND4P25
chr21	29729878	29730678	1.50045	0.00312966	0.0459484	LINC01695
chr13	32315922	32316722	1.49887	0.000244533	0.0256564	RXFP2
chr9	117918984	117919784	1.49613	0.000176318	0.0246333	DELEC1
chr12	59307114	59307914	1.49515	0.00285116	0.0448297	LRIG3
chr3	86125801	86126601	1.48978	0.00290162	0.0448297	LOC124906345
chr12	66231585	66232385	1.48734	0.00240623	0.0436244	RPSAP52
chr3	1870414	1871214	1.48646	0.00327232	0.0465253	RPL21P17
chr9	89060651	89061451	1.48183	0.000184336	0.0246333	RNU2-36P
chr6	139372335	139373135	1.48138	0.00250293	0.0436244	ABRACL
chr7	94271550	94272350	1.47465	0.000657912	0.0309751	SGCE
chr9	7320941	7321741	1.47027	0.000578604	0.0301581	RPL4P5
chr3	87579796	87580596	1.46993	0.00117441	0.0347964	APOOP2
chr3	29483507	29484307	1.46952	0.000862915	0.0326031	RPS12P5
chr3	8504090	8504890	1.46166	0.000483965	0.0301581	LMCD1
chr10	127578290	127579090	1.46142	0.00087234	0.0326031	RNU2-42P
chr3	112644102	112644902	1.46023	0.00203536	0.0412675	CD200R1
chr8	42026997	42027797	1.45703	0.00110883	0.0341985	AP3M2
chr13	37880857	37881657	1.45138	0.0012545	0.0352103	RPS12P24
chr12	68055444	68056244	1.44655	0.00265623	0.0444524	DYRK2
chr7	92364058	92364858	1.43827	0.00190931	0.0405914	RNU6-10P
chr2	224949928	224950728	1.4359	0.000759541	0.0317744	SERPINE2
chr6	146134339	146135139	1.4336	0.00297533	0.0451198	FBXO30
chr12	64479633	64480433	1.4294	0.00026884	0.0264195	RNU6-1009P
chr2	88897183	88897983	1.42421	0.000624186	0.0307306	EIF2AK3
chr9	8879268	8880068	1.42105	0.000938827	0.03341	PTPRD-AS1
chr3	86431463	86432263	1.41914	4.63651e-05	0.0242443	RN7SKP284
chr2	182237885	182238685	1.41744	0.000919128	0.0332511	LOC124907913
chr13	28177163	28177963	1.41546	0.0037919	0.0479692	LNX2
chr1	97272929	97273729	1.41239	0.00162811	0.0382111	PTBP2
chr3	135741630	135742430	1.40561	0.000679308	0.0309751	DONSONP1
chr7	44921027	44921827	1.39928	0.00275528	0.0448297	PURB
chr7	85075596	85076396	1.39823	0.00263566	0.0444298	LINC00972
chr4	190551516	190552316	1.39679	0.00263405	0.0444298	RNU1-51P
chr18	23649786	23650586	1.39485	0.0041722	0.0491042	SS18
chr6	133544354	133545154	1.39381	0.00164776	0.0382311	EYA4
chr1	101202641	101203441	1.39381	0.00420098	0.0491042	VCAM1
chr9	14160039	14160839	1.39267	0.0038751	0.0480571	RPL7AP47
chr3	30326407	30327207	1.39191	0.00167555	0.0384965	LOC124906377
chr3	137051662	137052462	1.39106	0.000703665	0.0313442	RNA5SP142
chr10	31364313	31365113	1.38832	0.00147232	0.0369378	ZNF438
chr13	39665761	39666561	1.38565	0.00206343	0.0414458	NHLRC3
chr3	87726056	87726856	1.37159	0.00257894	0.0440888	PSMC1P6
chr2	29559933	29560733	1.36925	0.000737873	0.0317744	CLIP4
chr1	74297599	74298399	1.36771	0.000990888	0.0338491	RNA5SP50
chr20	30305342	30306142	1.3675	0.000160714	0.0246333	BCL2L1
chr3	81667543	81668343	1.36622	0.00379757	0.0479692	SETP6
chr3	135725318	135726118	1.36343	0.00328866	0.0465253	PPP2R3A
chr12	68505643	68506443	1.36193	0.00211958	0.0418577	IFNG
chr12	66299310	66300110	1.36176	5.28556e-05	0.0242443	HMGA2-AS1
chr20	54494869	54495669	1.36141	0.00184583	0.0398146	CBLN4
chr3	136670533	136671333	1.36068	0.00439103	0.0495653	IL20RB
chr20	39677576	39678376	1.35924	0.000383804	0.0301581	TOP1
chr3	99345699	99346499	1.3574	0.000408657	0.0301581	COL8A1
chr2	45616257	45617057	1.35396	0.0042456	0.0491042	LINC01121
chr13	39583240	39584040	1.35169	0.00418036	0.0491042	STOML3
chr3	137761831	137762631	1.34955	0.000545347	0.0301581	CLDN18
chr18	9576029	9576829	1.34808	0.0043698	0.0494683	PPP4R1
chr3	30888398	30889198	1.34684	0.000772987	0.0317744	GADL1
chr1	119517608	119518408	1.34387	0.00332083	0.0465253	TBX15
chr2	220572190	220572990	1.34189	0.00172178	0.0387431	RPL23P4
chr1	120216350	120217150	1.33993	0.0028388	0.0448297	PHGDH
chr2	223734230	223735030	1.33839	0.00138544	0.0359994	ACSL3
chr13	22399002	22399802	1.33802	0.00121707	0.0352074	RN7SL766P
chr12	66148733	66149533	1.33596	0.00126419	0.0352103	HMGA2
chr4	75795188	75795988	1.33391	0.000958864	0.0335695	PARM1
chr3	4829519	4830319	1.32982	0.00277927	0.0448297	EGOT
chr9	36056280	36057080	1.3279	0.00424913	0.0491042	RECK
chr3	7542427	7543227	1.32493	0.00212229	0.0418577	GRM7-AS1
chr9	127423963	127424763	1.32388	0.00302613	0.0454074	MIR181A2HG
chr13	63644848	63645648	1.32335	0.00413357	0.0491042	LINC00376
chr18	23045025	23045825	1.32334	0.000919107	0.0332511	ZNF521
chr20	14341882	14342682	1.32281	0.00101897	0.0340917	RNU6-228P
chr12	65458679	65460101	1.32219	0.00135556	0.0356296	RNU6-166P
chr13	27021266	27022066	1.31853	0.00165816	0.0382311	WASF3
chr9	14098441	14099241	1.31256	0.000514332	0.0301581	ATP5PDP3
chr11	22479217	22480017	1.31206	0.00211608	0.0418577	SLC17A6
chr6	133865903	133866703	1.31183	0.00164196	0.0382311	TARID
chr2	64896036	64896836	1.30803	0.00112643	0.0343064	RPS10P9
chr3	174868384	174869184	1.3068	0.000639066	0.0309751	NAALADL2-AS3
chr7	94072348	94073148	1.30652	0.00369527	0.0476312	COL1A2
chr12	70125583	70126383	1.30639	0.000603638	0.0303608	LOC101928002
chr1	68191704	68192504	1.30243	0.00273873	0.0448297	GADD45A
chr6	140400126	140400926	1.29989	0.00304446	0.0454074	LINC02941
chr1	117537124	117537924	1.29928	0.00441615	0.0495862	CD101
chr14	62051983	62052783	1.29924	0.00171358	0.0386914	HIF1A
chr5	155907238	155908038	1.29481	0.00158543	0.0379847	SGCD
chr13	22413372	22414172	1.29369	0.00143892	0.0363786	LINC00424
chr20	37149995	37150795	1.28422	0.000668587	0.0309751	RPS3P2
chr6	139501812	139502612	1.28326	0.000231968	0.0256564	HECA
chr1	85991625	85992425	1.28073	0.00309487	0.0455398	DDAH1
chr2	42290646	42291446	1.2775	0.0013381	0.0356173	PKDCC
chr20	14972077	14972877	1.26087	0.00238449	0.0436136	RNU6-1159P
chr3	105623519	105624319	1.25808	0.00373966	0.0478267	CBLB
chr3	9444789	9445589	1.25424	0.00222973	0.0428091	SETD5
chr13	26975650	26976450	1.24988	0.000527982	0.0301581	CDK8
chr16	3869469	3870269	1.24588	0.00351035	0.0468142	CREBBP
chr6	143646082	143646882	1.23682	0.00204452	0.0413195	RPL31P27
chr12	62421528	62422328	1.23675	0.00100783	0.0340168	TAFA2
chr20	56835058	56835858	1.23612	0.0011896	0.0348476	ANKRD60
chr13	22685453	22686253	1.23564	0.000901828	0.0330609	MTND3P1
chr18	73242155	73243726	1.22748	0.000199909	0.0251529	SMIM21
chr9	75767739	75768539	1.2268	0.00423478	0.0491042	ANXA1
chr12	99221912	99222712	1.22631	0.0033735	0.0465253	APAF1
chr3	87367919	87368719	1.22474	0.00365574	0.0473261	KRT8P25
chr3	82133877	82134677	1.22154	0.00181009	0.0398146	LINC02008
chr3	81500013	81500813	1.21266	0.00244394	0.0436244	RNU2-28P
chr2	37961784	37962584	1.21175	0.00358808	0.0469225	CDC42EP3
chr1	234918338	234919138	1.21126	0.000561695	0.0301581	RNY4P16
chr7	29082493	29083293	1.21083	0.00350798	0.0468142	CPVL-AS1
chr3	112358866	112359666	1.2051	0.00289843	0.0448297	CCDC80
chr3	4268683	4269483	1.2041	0.00182602	0.0398146	SETMAR
chr20	57832874	57833674	1.20367	0.00233256	0.043391	EDN3
chr9	8784378	8785178	1.20169	0.00426801	0.0491042	RNU7-185P
chr13	36408318	36409118	1.19702	0.00216138	0.042182	LINC00445
chr12	65399119	65399919	1.19157	0.00325432	0.0465253	RNU6ATAC42P
chr3	99759298	99760098	1.19136	0.00380982	0.0479692	FILIP1L
chr8	97843721	97844521	1.18671	0.00170491	0.0386914	CPQ
chr6	148154745	148155545	1.18586	0.00201303	0.0412675	LOC105378044
chr1	100064492	100065292	1.18484	0.00297099	0.0451198	PALMD
chr7	115911257	115912057	1.18357	0.0013199	0.0356173	LOC102724434
chr4	106853542	106854342	1.1833	0.0043581	0.0494573	NPNT
chr8	102864272	102865072	1.1821	0.00157894	0.0379847	LOC124902079
chr1	118797494	118798294	1.18069	0.00279568	0.0448297	RNA5SP56
chr6	133504459	133505259	1.17186	0.00346737	0.0465253	MTCYBP4
chr7	107249285	107250085	1.17005	0.00216507	0.042182	LOC124901856
chr2	201079101	201079901	1.16878	0.00180617	0.0398146	SPATS2L
chr12	66524691	66525491	1.16626	0.00357079	0.0469225	LLPH
chr12	70809408	70810208	1.16221	0.00136422	0.0356296	RNU4-65P
chr7	40624097	40624897	1.15796	0.0028449	0.0448297	SUGCT-AS1
chr3	85013991	85014791	1.15735	0.00250882	0.0436244	CADM2
chr3	111794753	111795553	1.15436	0.00470758	0.0499564	C3orf52
chr17	11210167	11210967	1.153	0.00269048	0.0447138	SHISA6
chr6	140123009	140123809	1.15148	0.00353358	0.0468378	FILNC1
chr4	41546730	41547530	1.14782	0.0045944	0.0498736	RPL12P20
chr20	52756587	52757387	1.14304	0.00177433	0.039518	CYP24A1
chr12	46656453	46657253	1.14263	0.00461142	0.0498736	SLC38A1
chr1	68214186	68214986	1.14211	0.00403228	0.0489859	RNU7-80P
chr3	171800842	171801642	1.14211	0.00430524	0.0491984	FNDC3B
chr11	107456472	107457272	1.13855	0.00455121	0.0498736	ELMOD1
chr3	111658113	111658913	1.13648	0.00390686	0.0481773	ABHD10
chr1	85325395	85326195	1.13527	0.00453563	0.0498736	LPAR3
chr18	3268869	3269669	1.13429	0.000681187	0.0309751	MYL12B
chr20	58580662	58581462	1.12361	0.00370296	0.0476365	CDH26
chr4	15693710	15694510	1.12023	0.00318039	0.0464848	FAM200B
chr9	13809237	13810037	1.11907	0.00377254	0.0479692	LINC00583
chr2	68997349	68998149	1.11907	0.00412433	0.0491042	LINC01888
chr1	95257608	95258408	1.11634	0.0018273	0.0398146	SLC44A3-AS1
chr8	23775763	23776563	1.11016	0.00336078	0.0465253	STC1
chr20	51569938	51570738	1.09855	0.00296074	0.0451198	TSHZ2
chr3	66321615	66322415	1.07929	0.00105973	0.0341985	RNU6-787P
chr1	100014259	100015059	1.07753	0.00282453	0.0448297	LINC01708
chr2	201272067	201272867	1.05836	0.0015912	0.0379847	RNY4P34
chr3	193108369	193109169	1.05616	0.0043392	0.0493452	ATP13A5
chr9	81627925	81628725	1.05289	0.00457183	0.0498736	KRT18P24
chr6	138168638	138169438	1.05143	0.00251167	0.0436244	TNFAIP3
chr1	36750888	36751688	1.05109	0.00450413	0.0497353	SH3D21
chr12	47166474	47167274	1.04493	0.00285884	0.0448297	SLC38A4
chr7	28552824	28553624	1.04225	0.00331128	0.0465253	RPS2P30
chr3	189721034	189721834	1.03348	0.00462507	0.0498928	MTAPP2
chr13	37566824	37567624	1.02298	0.00230016	0.0432799	EXOSC8
chr2	182643579	182644379	1.01938	0.00340837	0.0465253	RNU6ATAC19P
chr7	112580383	112581183	1.01647	0.00257424	0.0440888	BMT2
chr3	100618644	100619444	1.01509	0.00322904	0.0465253	ABRAXAS1P1
chr13	36943772	36944572	1.00806	0.00457365	0.0498736	SPART
chr1	145045517	145046317	1.00244	0.00322973	0.0465253	PDE4DIP
chr7	120516399	120517199	0.993311	0.00450025	0.0497353	TSPAN12
chr13	24144032	24144832	0.985807	0.00206305	0.0414458	TNFRSF19
chr3	137844345	137845145	0.980301	0.00448804	0.0497353	A4GNT
chr20	22351719	22352519	0.969667	0.00463682	0.0499373	LOC284788
chr1	100148878	100149678	0.965542	0.00247165	0.0436244	HMGB3P10
chr9	1553826	1554626	0.93481	0.00328162	0.0465253	RNA5SP279
chr20	47459618	47460418	0.933285	0.00399847	0.0489859	PREX1
chr6	105616042	105617394	0.919034	0.00466014	0.0499564	POPDC3
chr12	75522418	75523218	0.904116	0.00428022	0.0491042	KCNC2
chr3	136001753	136002553	0.890334	0.00230926	0.0433267	PCCB
chr2	137014896	137015696	0.885445	0.00301129	0.0454074	HNRNPKP2
chr2	136761029	136761829	0.851537	0.00304239	0.0454074	DARS1

## Sheet: Tab2. ChEA of H3K9me2
Supplementary Data 5, Tab2. ChEA analysis of H3K9me2 nearest genes after P3FI-90 Treatment vs DMSO
Transcription Factor ChIP Target	Overlap	P-value	Adjusted P-value	Odds Ratio	Combined Score	Genes
PAX3-FKHR 20663909 ChIP-Seq RHABDOMYOSARCOMA Human	36/918	7.2276e-10	5.19664e-07	3.66803	77.2044	DYRK2;MEGF10;KCNC2;IRS1;GBE1;GADL1;IL20RB;CXCR4;TNFAIP3;CBLB;VLDLR;RXFP2;PREX1;GRIP1;FGGY;CAND1;PALMD;LRIG3;SS18;EPHA7;SLC38A1;POU1F1;VCAM1;GADD45A;CADM2;EYA4;HMGA2;PDE4DIP;CCDC80;IFNG;NFIB;CHMP2B;HECA;MET;VGLL3;MDM1
FOXP3 17237761 ChIP-ChIP TREG Mouse	7/108	0.000379859	0.0287687	5.69912	44.8846	SGCE;PARM1;ANXA1;IFNG;CNOT2;HIF1A;LNX2
CEBPD 21427703 ChIP-Seq 3T3-L1 Mouse	36/1349	9.25224e-06	0.00221745	2.4077	27.9068	SETD5;PKDCC;SERPINE2;RASL11B;IRS1;GBE1;TNFAIP3;VLDLR;HIF1A;NOL4;SGCE;FGGY;PALMD;SLC38A6;CDH26;FILIP1L;SLC38A4;EPHA7;ANXA1;VCAM1;NHLRC3;GADD45A;MAMDC2;EYA4;FNDC3B;PPP2R3A;PTBP2;TBX15;CCDC80;COL1A2;IFNG;NFIB;CDC42EP3;TOP1;VGLL3;MDM1
SMAD4 21799915 ChIP-Seq A2780 Human	50/2167	8.3746e-06	0.00221745	2.12529	24.8453	DYRK2;RASL11B;MEGF10;KCNC2;IRS1;GLI3;PPP4R1;SGCD;LMCD1;ZNF521;EDN3;SLC2A12;ELMOD1;SETMAR;LEMD3;SHISA6;CCDC80;DDAH1;ZNF438;TOP1;MET;VGLL3;PARM1;PKDCC;STC1;PDS5B;HIF1A;NOL4;AP3M2;FGGY;LRIG3;WASF3;SLC38A4;GADD45A;CADM2;EYA4;HMGA2;PDE4DIP;CDK8;TBX15;TMEM114;CYP24A1;NFIB;A4GNT;RAB18;SPATS2L;MSRB3;ATP13A5;CBLN4;MDM1
SMARCA4 23332759 ChIP-Seq OLIGODENDROCYTES Mouse	48/2089	1.47726e-05	0.00265537	2.1039	23.4011	PARM1;PKDCC;SERPINE2;IRS1;GBE1;CUL3;IL20RB;CBLB;TSPAN12;HIF1A;NOL4;MYL12B;GRIP1;FGGY;SGCD;PALMD;MAN1A2;SLC17A6;SLC38A6;LMCD1;EPHA7;SLC38A1;POU1F1;ANXA1;VCAM1;STARD3NL;APAF1;GADD45A;CADM2;TNFRSF19;PPP2R3A;LEMD3;FBXO30;PTBP2;SHISA6;TMEM114;CYP24A1;NFIB;PCCB;RAB18;COL8A1;SPATS2L;CLDN18;R3HDM1;MET;RECK;MDM1;BCL2L1
VDR 24787735 ChIP-Seq THP-1 Human	20/663	0.000216642	0.0222522	2.63023	22.192	PKDCC;VCAM1;IRS1;CXCR4;TNFAIP3;PDE4DIP;VLDLR;PPP2R3A;GLI3;PTBP2;PREX1;TBX15;FGGY;CDC42EP3;ZNF438;SPATS2L;MSRB3;SLC38A6;TOP1;ZNF521
BRD4 25478319 ChIP-Seq HGPS Human	40/1770	0.00012349	0.0157379	2.02301	18.2058	PKDCC;RASL11B;CPQ;GBE1;IL20RB;HIF1A;PPP4R1;FGGY;SLC38A6;LRIG3;LLPH;LMCD1;SLC38A4;SS18;ANXA1;STARD3NL;GADD45A;TNFRSF19;EYA4;FNDC3B;HMGA2;PDE4DIP;ACSL3;PTBP2;FAM200B;TBX15;CCDC80;COL1A2;TMX3;DDAH1;CDC42EP3;CLIP4;ZNF438;COL8A1;SPATS2L;MSRB3;TOP1;ZNF654;MET;BCL2L1
POU3F2 20337985 ChIP-ChIP 501MEL Human	31/1319	0.00040012	0.0287687	2.06719	16.1732	DYRK2;KCNC2;CBLB;HIF1A;RXFP2;SGCE;ABHD10;CAND1;EXOSC8;KCNMB4;SLC38A6;WASF3;EPHA7;POU1F1;ANXA1;STARD3NL;CADM2;SLC2A12;TNFRSF19;HMGA2;PDE4DIP;FBXO30;CDK8;COL1A2;NFIB;A4GNT;CNOT2;ZNF438;CLDN18;R3HDM1;MET
NFKB1 27076634 ChIP-Seq BEAS2B Human Lung Inflammation	71/3823	0.000131332	0.0157379	1.73034	15.4654	DYRK2;SERPINE2;RASL11B;MEGF10;KCNC2;GBE1;GADL1;TNFAIP3;CBLB;GLI3;SGCE;PREX1;GRIP1;SGCD;LMCD1;ZNF521;EPHA7;SLC38A1;POU1F1;NHLRC3;SLC2A12;FNDC3B;SETMAR;ACSL3;PTBP2;CCDC80;TMX3;IFNG;DDAH1;CDC42EP3;CLIP4;PCCB;ZNF438;COL8A1;TOP1;SMIM21;MET;VGLL3;POPDC3;CUL3;TSHZ2;STC1;LPAR3;FGGY;PALMD;KCNMB4;SLC17A6;LLPH;CDH26;FILIP1L;WASF3;SLC38A4;CREBBP;VCAM1;GADD45A;CADM2;EYA4;EIF2AK3;HMGA2;PPP2R3A;FAM200B;CDK8;TBX…
OLIG2 23332759 ChIP-Seq OLIGODENDROCYTES Mouse	37/1679	0.000373069	0.0287687	1.95276	15.4146	SETD5;STOML3;DYRK2;MEGF10;IRS1;GBE1;CUL3;CBLB;VLDLR;TSPAN12;NOL4;GLI3;PURB;GRIP1;FGGY;SGCD;SLC17A6;LMCD1;EPHA7;SLC38A1;POU1F1;TYW5;STARD3NL;APAF1;GADD45A;CADM2;FNDC3B;HMGA2;PPP2R3A;LEMD3;SHISA6;CLIP4;PCCB;RAB18;SPATS2L;CBLN4;RECK
SOX9 26525672 Chip-Seq HEART Mouse	30/1299	0.000663539	0.0397571	2.02314	14.8052	PKDCC;SERPINE2;MEGF10;CUL3;STC1;CXCR4;CBLB;GLI3;MYL12B;PREX1;GRIP1;SGCD;PALMD;LRIG3;SS18;EPHA7;ANXA1;VCAM1;NHLRC3;CADM2;TNFRSF19;EYA4;HMGA2;FBXO30;CCDC80;TMEM114;DDAH1;NFIB;MSRB3;PFDN4
AR 22383394 ChIP-Seq PROSTATE CANCER Human	34/1540	0.000637661	0.0397571	1.94327	14.298	PKDCC;MEGF10;KCNC2;GBE1;TSHZ2;TNFAIP3;CBLB;LPAR3;PDS5B;HIF1A;GLI3;FGGY;LRIG3;FILIP1L;ZNF521;SLC38A4;SS18;EPHA7;POU1F1;STARD3NL;SLC2A12;FNDC3B;LEMD3;NPNT;PTBP2;TBX15;TMEM114;DDAH1;CNOT2;CDC42EP3;CHMP2B;SPATS2L;VGLL3;BCL2L1

## Sheet: Tab3. H3K4me3 P3FI90 v DMSO
Supplementary Data 5, Tab3. Differential peak analysis of H3K4me3 P3FI-90 Treatment vs DMSO
Chromosome	Start	End	Log2 Fold Change	P-value	Adjusted P-value	Nearest Gene
chr19	47747195	47747595	1.9393	6.28086e-09	1.97131e-05	BBC3
chr17	81009836	81010236	1.62549	2.40596e-05	0.00333507	B3GNTL1
chr4	139162964	139163364	1.6074	1.869e-09	1.20444e-05	SLC7A11
chr19	940583	940983	1.60505	2.16533e-06	0.00109615	ARID3A
chr17	48104485	48104885	1.541	8.62985e-06	0.00214965	PICART1
chr6	143206349	143206749	1.49808	1.68652e-05	0.00283376	HIVEP2
chr7	6413634	6414034	1.49009	4.24661e-05	0.00389719	RAC1
chr3	123751679	123752079	1.48557	2.04774e-06	0.00107117	NA
chr12	69677827	69678227	1.46606	1.65638e-06	0.00095798	CPSF6
chr1	8271780	8272180	1.46093	4.75448e-05	0.00404229	LINC01714
chr7	99765979	99766379	1.43307	6.34514e-05	0.00471916	GAL3ST4
chr11	111606153	111606553	1.43127	0.000154686	0.00658587	PPP2R1B
chr2	230933277	230933677	1.42619	3.22603e-06	0.00133227	SLC16A14
chr1	247275001	247275401	1.42143	1.4783e-05	0.0026543	LINC02897
chr6	3247739	3248139	1.39897	1.48842e-05	0.0026543	PSMG4
chr2	75219204	75219604	1.39028	4.83771e-07	0.000474489	POLE4
chr1	28051812	28052212	1.37906	9.80096e-07	0.000668724	FAM76A
chr21	35987458	35987858	1.37158	7.78894e-07	0.000582056	RCAN1
chr19	18497322	18497722	1.36809	8.06488e-10	1.20444e-05	GDF15
chr2	232531382	232531782	1.34448	7.0044e-08	9.99274e-05	RN7SL499P
chr11	1592568	1592968	1.34097	1.02734e-05	0.00240627	DUSP8
chr1	64711215	64711615	1.33957	1.84613e-05	0.00298402	UBE2U
chr21	44847326	44847726	1.33137	3.7928e-06	0.00145172	SIK1
chr2	152145864	152146264	1.33071	0.000230699	0.00757131	NMI
chr12	57505547	57505947	1.32859	5.7898e-06	0.00165199	STAT6
chr16	27379222	27379622	1.3193	8.93074e-06	0.00218984	IL21R
chr20	36024954	36025354	1.31345	9.1699e-06	0.00220734	RPL7AP14
chr17	21187447	21187847	1.30489	0.000359369	0.00903778	MAP2K3
chr9	139010355	139010755	1.29986	7.00079e-08	9.99274e-05	TMEM250
chr6	133890338	133890738	1.29198	5.86316e-08	9.99274e-05	TARID
chrX	153744750	153745150	1.27652	1.93524e-05	0.00303865	FAM3A
chr19	46804205	46804605	1.26464	0.000568885	0.010769	HIF3A
chr5	158533672	158534072	1.25719	0.000308113	0.00847085	LINC02202
chr1	40782012	40782412	1.25588	1.82302e-06	0.000986505	COL9A2
chr15	77223995	77224395	1.2543	4.84381e-06	0.00149975	RCN2
chr20	43238426	43238826	1.24633	1.97504e-05	0.00303865	ADA
chr19	48226456	48226856	1.24478	5.9948e-05	0.00461159	EHD2
chr3	16289077	16289477	1.23554	5.10972e-05	0.00419214	DPH3
chr16	56970535	56970935	1.23343	0.000411129	0.00957247	HERPUD1
chr1	1850376	1850776	1.23044	6.88548e-05	0.00479815	TMEM52
chr6	51719792	51720192	1.23043	6.81055e-06	0.00185151	RN7SL580P
chr2	223652702	223653102	1.22649	4.52917e-05	0.00397074	RPL31P17
chr9	12813975	12814375	1.22129	0.000202855	0.00724352	LURAP1L-AS1
chr5	178450641	178451041	1.21541	3.52522e-05	0.00359609	ZNF879
chr1	109655095	109655495	1.21356	0.000762701	0.0121115	CFAP276
chr2	25050625	25051025	1.20169	6.54178e-05	0.00475279	PTRHD1
chr21	40823676	40824076	1.20144	4.43801e-07	0.000464304	SH3BGR
chr1	113008820	113009220	1.19806	0.000251544	0.00779258	WNT2B
chr19	41731758	41732158	1.19741	0.000196547	0.00718772	AXL
chr16	4664580	4664980	1.19701	5.34391e-07	0.000493306	UBALD1
chr12	48166900	48167300	1.1904	1.86011e-05	0.00298402	SLC48A1
chr4	77008134	77008534	1.18918	1.70926e-06	0.00095798	RPL36P8
chr19	524262	524662	1.18839	0.00091579	0.0127635	CDC34
chr10	31073690	31074090	1.18702	2.52567e-08	5.66218e-05	LINC02644
chr19	47364123	47364523	1.18519	2.00014e-05	0.00304739	AP2S1
chr16	68676484	68676884	1.18471	0.000266822	0.0079506	CDH3
chr7	128577975	128578375	1.17911	0.00028087	0.00819667	IRF5
chr22	36784348	36784748	1.17545	0.000568711	0.010769	MYH9
chr6	138428210	138428610	1.17127	4.6154e-05	0.00400162	PERP
chr15	99602494	99602894	1.16982	6.3173e-05	0.00471916	SYNM
chr2	159610362	159610762	1.16902	0.000116315	0.00583171	PKP4-AS1
chr8	41511311	41511711	1.16775	1.16127e-05	0.00244419	NKX6-3
chr1	156075826	156076226	1.16574	0.000291357	0.00824322	LMNA
chr9	36996019	36996419	1.15835	0.000264193	0.0079455	PAX5
chr20	4594623	4595023	1.15812	0.000237998	0.00760542	RPS4XP2
chr2	10091016	10091416	1.15764	0.000125889	0.00609539	GRHL1
chr8	101522330	101522730	1.15606	0.000281955	0.00819667	ANKRD46
chr12	27485900	27486300	1.14783	2.46488e-05	0.00333507	BMAL2
chr22	38213832	38214232	1.14385	1.26158e-05	0.00244419	GALR3
chr20	30249530	30249930	1.14385	3.50564e-05	0.00359609	COX4I2
chr9	136019923	136020323	1.14071	7.27612e-05	0.00487862	RALGDS
chr12	52426939	52427339	1.13861	0.000186203	0.00705817	NR4A1
chr3	9811273	9811673	1.13785	2.88039e-05	0.00345053	CAMK1
chr5	140098325	140098725	1.1377	0.000201094	0.00724352	VTRNA1-2
chr8	131455787	131456187	1.13756	3.99852e-06	0.00145927	ASAP1
chr16	734308	734708	1.13709	9.56376e-05	0.00550495	JMJD8
chr20	55965970	55966370	1.13672	3.53571e-05	0.00359609	RBM38
chr1	16344198	16344598	1.13612	0.000770809	0.0121483	CLCNKA
chr12	122125037	122125437	1.13556	0.000528127	0.0105204	MORN3
chr5	74348623	74349023	1.13531	1.35555e-05	0.00253246	GCNT4
chr6	43477849	43478249	1.13243	0.000114047	0.00582335	LRRC73
chr12	125424113	125424513	1.13176	2.90389e-07	0.000350544	RPL22P19
chr21	44596872	44597272	1.13066	2.83209e-06	0.00124233	CRYAA
chr19	55812983	55813383	1.12827	0.000131786	0.00615186	BRSK1
chr19	18415456	18415856	1.1247	0.000891915	0.0127128	LSM4
chr22	42093214	42093614	1.11769	0.000157109	0.00659228	MEI1
chr20	35515779	35516179	1.11435	2.4404e-05	0.00333507	TLDC2
chr14	61092236	61092636	1.11139	0.000359079	0.00903778	RPS15AP4
chr1	112050596	112050996	1.1025	3.70051e-07	0.000414801	RNU6-792P
chr9	140444420	140444820	1.10237	0.000837666	0.0123858	PNPLA7
chr4	174443003	174443403	1.10142	2.80771e-05	0.00345053	HAND2
chr6	3064108	3064508	1.10133	5.67085e-07	0.000494403	RIPK1
chr15	68177191	68177591	1.09842	7.35479e-06	0.00192365	RNU6-1
chr5	149535391	149535791	1.09802	0.00100246	0.0132088	PDGFRB
chr12	12715822	12716222	1.09714	6.91452e-06	0.00185151	DUSP16
chr7	150864216	150864616	1.09556	4.76533e-05	0.00404229	GBX1
chr1	31259466	31259866	1.08601	3.50914e-05	0.00359609	LAPTM5
chr16	69364324	69364724	1.08206	6.87762e-05	0.00479815	NIP7
chr14	105881298	105881698	1.08194	0.000999178	0.013208	MTA1
chr2	64455189	64455589	1.07803	1.24854e-05	0.00244419	LINC00309
chr9	77642861	77643261	1.07659	4.77068e-06	0.00149975	CARNMT1
chr12	106532619	106533019	1.07657	9.93482e-05	0.00558807	NUAK1
chr20	62370594	62370994	1.07539	0.00077783	0.01217	SLC2A4RG
chr10	126043450	126043850	1.07482	2.45784e-05	0.00333507	OAT
chr11	72532948	72533348	1.07277	0.000126506	0.00609539	ATG16L2
chr20	45440057	45440457	1.07031	1.35392e-05	0.00253246	RN7SKP33
chr9	126770787	126771187	1.06717	0.000784044	0.0121813	LHX2-AS1
chr22	36878240	36878640	1.06538	0.00106137	0.0134758	TXN2
chr17	80170677	80171077	1.06446	1.10745e-05	0.00244419	CCDC57
chr10	23728690	23729090	1.06293	0.000137259	0.0061926	OTUD1
chr12	69751401	69751801	1.06015	8.8041e-05	0.00533063	YEATS4
chr6	43337519	43337919	1.05974	2.9161e-05	0.00346684	ZNF318
chr13	114144840	114145240	1.05918	0.000616975	0.0111726	DCUN1D2
chr16	3767369	3767769	1.05306	4.20185e-06	0.00146533	TRAP1
chr21	46714383	46714783	1.05266	0.000182036	0.00702629	LINC00205
chr2	145274250	145274650	1.05253	4.60235e-06	0.00149975	ZEB2-AS1
chr20	36919356	36919756	1.05076	0.000548834	0.0106669	KIAA1755
chr19	13171955	13172355	1.0485	0.000321087	0.00854049	LYL1
chr17	17727139	17727539	1.04806	0.000108537	0.00568962	MIR33B
chr2	68870271	68870671	1.04264	5.252e-05	0.00422665	ARHGAP25
chr22	29278860	29279260	1.04082	0.00031667	0.00850159	ZNRF3
chr16	11836395	11836795	1.0379	3.10306e-05	0.00350334	TXNDC11
chr1	77230531	77230931	1.03725	5.5308e-05	0.00436155	RNU6-161P
chr3	136751381	136751781	1.03691	0.000547459	0.0106669	IL20RB
chr19	2457002	2457402	1.03309	0.00085924	0.0125396	LMNB2
chr13	29025823	29026223	1.03259	1.17254e-05	0.00244419	FLT1
chr1	234614351	234614751	1.03075	0.000465728	0.00997877	TARBP1
chr19	42787585	42787985	1.02924	0.000180954	0.00702629	CIC
chr12	133263676	133264076	1.02403	0.000532483	0.0105642	POLE
chr1	23504313	23504713	1.02381	1.5198e-05	0.0026798	LUZP1
chr18	3013509	3013909	1.02369	4.49401e-05	0.00396205	LPIN2
chr14	91224896	91225296	1.02313	0.000558059	0.0107011	RPS18P2
chr3	71354406	71354806	1.02086	0.000169958	0.0068284	FOXP1-AS1
chr9	112262198	112262598	1.02064	0.000826636	0.0123429	PTPN3
chr8	22419410	22419810	1.02037	2.96271e-05	0.00347046	SORBS3
chr10	77054827	77055227	1.01959	0.000102707	0.00567409	ZNF503-AS1
chr8	42072412	42072812	1.01934	0.000149373	0.00654777	PLAT
chr19	892779	893179	1.01798	1.12942e-06	0.000738502	MED16
chr7	100770313	100770713	1.01655	0.00118255	0.0140672	SERPINE1
chr2	219271344	219271744	1.01622	9.58822e-07	0.000668724	MIR26B
chr18	11857303	11857703	1.01459	0.000479259	0.0100414	MPPE1
chr20	32274406	32274806	1.01401	8.16392e-05	0.00510424	E2F1
chr12	122884243	122884643	1.01372	3.69766e-06	0.00145069	CLIP1
chr2	11294782	11295182	1.01343	0.000803765	0.0122553	SLC66A3
chr19	344861	345261	1.01304	0.000537469	0.0105922	MIER2
chr6	36391235	36391635	1.01069	8.72426e-05	0.00532723	KCTD20
chr5	400276	400676	1.00885	0.0013281	0.0147065	LOC100310782
chr12	22235142	22235542	1.00795	0.00103453	0.0133841	CMAS
chr10	33562398	33562798	1.00481	0.000295784	0.00831233	RN7SL398P
chr2	79007033	79007433	1.00436	4.07814e-05	0.00384273	RNU6-827P
chr19	2051351	2051751	1.00175	0.000319769	0.00853425	MKNK2
chr20	33413002	33413402	0.997713	4.01614e-05	0.00384273	NCOA6
chr20	43211163	43211563	0.996273	0.000394139	0.00941433	PKIG
chr9	90328415	90328815	0.996078	0.000439218	0.00980461	CTSL
chr17	42871985	42872385	0.995965	0.000442105	0.0098283	ADAM11
chr12	113860164	113860564	0.994809	0.000336279	0.00873713	SDSL
chr1	8378126	8378526	0.994108	3.04438e-05	0.00348942	SLC45A1
chr2	110372080	110372480	0.993361	6.87552e-05	0.00479815	SOWAHC
chr1	33721201	33721601	0.988754	2.87193e-05	0.00345053	ZNF362
chr1	23894603	23895003	0.988364	1.15894e-05	0.00244419	ID3
chr15	49268064	49268464	0.984241	0.00221601	0.0178704	SHC4
chr15	65587883	65588283	0.984224	1.9709e-05	0.00303865	RNU5A-1
chr15	38364752	38365152	0.983633	4.29228e-05	0.0039162	LINC01852
chr1	66998973	66999373	0.98114	0.00275626	0.0193012	SGIP1
chr16	65104842	65105242	0.978431	0.000962209	0.0130186	CDH11
chr19	3404664	3405064	0.977805	0.00166905	0.0160003	NFIC
chr12	49686960	49687360	0.973901	0.000468202	0.009983	PRPH
chr17	77965810	77966210	0.965579	3.96099e-05	0.00383703	TBC1D16
chr12	57824484	57824884	0.964783	0.00242058	0.0183183	R3HDM2
chr5	139017131	139017531	0.964603	0.000152411	0.00657226	CXXC5
chr1	155053238	155053638	0.963985	0.000364647	0.00908604	EFNA3
chr15	45492185	45492585	0.963713	0.000251758	0.00779258	SHF
chr19	33864874	33865274	0.963314	1.09485e-05	0.00244419	CEBPG
chr19	46110336	46110736	0.960114	0.000286152	0.00823613	GPR4
chr7	30323586	30323986	0.959173	0.00071072	0.0118557	ZNRF2
chr15	33009955	33010355	0.957941	0.000549056	0.0106669	GREM1
chr11	12695887	12696287	0.954753	0.000473301	0.0100236	TEAD1
chr3	140795803	140796203	0.953531	0.00141724	0.0151119	SPSB4
chr10	105253623	105254023	0.953274	4.06142e-05	0.00384273	NEURL1
chr6	10556161	10556561	0.952834	0.000384587	0.00931377	RPL21P63
chr13	20532286	20532686	0.952395	0.000531522	0.0105584	ZMYM2
chr1	27932729	27933129	0.950794	0.000843717	0.0123858	AHDC1
chr19	46274148	46274548	0.950546	0.00107761	0.0135822	SIX5
chr1	116382112	116382512	0.949478	1.62993e-05	0.00281082	NHLH2
chr2	85804817	85805217	0.949218	0.00210213	0.0174822	VAMP5
chr12	10902520	10902920	0.948193	0.00189516	0.0167283	YBX3
chr11	10955461	10955861	0.947765	0.000852934	0.0124869	ZBED5-AS1
chr19	1205176	1205576	0.94767	2.19382e-05	0.00318774	STK11
chr2	65086551	65086951	0.947567	1.59498e-05	0.00278111	LINC01800
chr11	910712	911112	0.947275	0.000133888	0.00616171	CHID1
chr5	67483388	67483788	0.946568	0.00115114	0.0138813	EEF1B2P2
chr15	90930870	90931270	0.946207	0.00039978	0.0094342	IQGAP1
chr1	115641726	115642126	0.945945	0.000777597	0.01217	LINC01765
chr19	46919443	46919843	0.945428	8.64585e-05	0.00532076	CCDC8
chr8	21924087	21924487	0.944982	0.000201811	0.00724352	DMTN
chr12	1714539	1714939	0.942156	7.41354e-05	0.00487862	FBXL14
chr1	205282762	205283162	0.941839	0.00254885	0.0187603	NUAK2
chr1	10270617	10271017	0.940883	0.000363207	0.00908604	KIF1B
chr2	71680774	71681174	0.940017	6.62074e-05	0.00478798	DYSF
chr17	60781230	60781630	0.939234	0.00280506	0.0194292	RNU6-446P
chr2	85647602	85648002	0.9388	0.00176885	0.0162711	SH2D6
chr3	15672182	15672582	0.938765	5.4544e-05	0.00434497	HACL1
chr1	22264062	22264462	0.93793	0.000669547	0.0116488	HSPG2
chr7	131241157	131241557	0.937462	0.000752264	0.0120793	PODXL
chr16	4166604	4167004	0.937303	0.000132108	0.00615186	ADCY9
chr20	55825825	55826225	0.936813	8.40355e-05	0.005192	BMP7
chr2	85153974	85154374	0.936421	0.00211777	0.0175231	RPS2P17
chr1	226867568	226867968	0.935213	0.00139272	0.0150731	ITPKB-IT1
chr10	118502272	118502672	0.934495	5.88882e-05	0.00457491	HSPA12A
chr2	38304230	38304630	0.934491	0.000122765	0.00598307	CYP1B1-AS1
chr2	84743511	84743911	0.934246	7.2451e-05	0.00487862	DNAH6
chr19	38806770	38807170	0.934209	0.000871964	0.012577	YIF1B
chr12	121570717	121571117	0.933855	0.000282049	0.00819667	P2RX7
chr7	72772142	72772542	0.933775	0.000113115	0.00582003	RNU6-1080P
chr20	48626127	48626527	0.933297	0.000562399	0.0107379	SNAI1
chr4	10020647	10021047	0.932726	2.96337e-05	0.00347046	SLC2A9
chr17	80063885	80064285	0.93265	0.00126688	0.0145222	FASN
chr15	62360636	62361036	0.932524	0.000173827	0.00687221	C2CD4A
chr17	1552444	1552844	0.932461	0.000459014	0.00995739	RILP
chr16	24682023	24682423	0.932132	0.00189384	0.0167283	LINC01567
chr11	68606568	68606968	0.930923	0.00272821	0.019199	CPT1A
chr20	35089208	35089608	0.930866	0.00142408	0.0151392	MYL9
chr2	20646907	20647307	0.929419	5.35865e-06	0.00158666	RHOB
chr7	73684109	73684509	0.927685	0.000376643	0.0092354	RFC2
chr2	232469705	232470105	0.927474	0.000891575	0.0127128	TEX44
chr17	17686350	17686750	0.92662	1.16639e-05	0.00244419	RAI1-AS1
chr12	2904546	2904946	0.926247	0.00182379	0.0164771	FKBP4
chr15	90358103	90358503	0.925985	0.00266531	0.0190902	ANPEP
chr1	31846132	31846532	0.925746	0.000199457	0.00722881	FABP3
chr19	709181	709581	0.925729	7.57118e-05	0.00493006	PALM
chr8	42270020	42270420	0.925672	0.00048517	0.0101247	VDAC3
chr8	81083760	81084160	0.92566	8.09104e-05	0.00508031	TPD52-MRPS28;TPD52
chr12	49628506	49628906	0.925561	2.69254e-06	0.00124233	TUBA1C
chr1	8585630	8586030	0.925511	7.70634e-07	0.000582056	LOC124900452
chr17	80476857	80477257	0.92505	0.000185285	0.00704038	FOXK2
chr9	89049303	89049703	0.924501	0.00167235	0.016008	RNU2-36P
chr20	44540467	44540867	0.922696	0.000590931	0.0108972	PLTP
chr22	42062895	42063295	0.9214	2.08452e-05	0.00310406	RNU6-476P
chr17	47287574	47287974	0.920385	0.00228759	0.0180556	ABI3
chr2	239197532	239197932	0.918688	3.37849e-05	0.00359609	PER2
chr20	35940514	35940914	0.918314	0.00122903	0.0142481	MANBAL
chr2	68073418	68073818	0.918236	0.0019897	0.0170656	LINC01812
chr6	137397841	137398241	0.915381	0.00334075	0.020912	IL20RA
chr7	129142182	129142582	0.914945	0.000765091	0.0121224	SMKR1
chr17	56031940	56032340	0.91454	0.000105708	0.00567409	CUEDC1
chr11	58939696	58940096	0.913058	0.000182991	0.00702629	DTX4
chr14	24630390	24630790	0.912847	1.95114e-05	0.00303865	IRF9
chr5	10761008	10761408	0.912603	0.00107435	0.0135638	DAP
chr11	6440273	6440673	0.911205	0.00015529	0.00658587	APBB1
chr12	68616390	68616790	0.910296	6.31379e-05	0.00471916	IL26
chr11	1330929	1331329	0.909368	0.000256687	0.00786755	TOLLIP
chr5	138897676	138898076	0.908862	0.000271527	0.00802936	STING1
chr15	90208525	90208925	0.907903	0.00121413	0.0141999	KIF7
chr21	47563594	47563994	0.907807	0.000466444	0.00997877	FTCD-AS1
chr7	138575595	138575995	0.90704	0.00155233	0.0156199	RNU6-1272P
chr13	75149713	75150113	0.906127	0.000591781	0.0109	LINC00347
chr7	18126282	18126682	0.905879	0.00123527	0.0142858	HDAC9
chr1	229694400	229694800	0.904792	0.00223573	0.0179075	ABCB10
chr1	86622033	86622433	0.904078	0.000133004	0.00616171	COL24A1
chr1	233463571	233463971	0.904078	0.000593716	0.01091	MAP3K21
chr18	31020512	31020912	0.903339	9.41995e-05	0.00545488	CCDC178
chr7	5229939	5230339	0.901788	2.6207e-05	0.00337779	WIPI2
chr21	44393979	44394379	0.898674	0.000171004	0.0068284	PKNOX1
chr1	59281639	59282039	0.897012	1.22913e-05	0.00244419	LOC101926907
chr15	69755229	69755629	0.896248	0.000285691	0.00823613	PCAT29;DRAIC;LINC00593
chr10	22629546	22629946	0.896042	2.52898e-05	0.00333507	SPAG6
chr1	25943544	25943944	0.895754	5.7737e-06	0.00165199	MAN1C1
chr2	11970211	11970611	0.895568	0.000721188	0.0118758	MIR3681HG
chr19	49467392	49467792	0.895203	7.36743e-05	0.00487862	FTL
chr6	42671955	42672355	0.892694	0.00018853	0.00711203	PRPH2
chr17	73179213	73179613	0.892533	0.00113775	0.0138762	SUMO2
chr20	61425820	61426220	0.891486	0.00101423	0.0132636	MRGBP
chr17	19290028	19290428	0.891279	0.00157	0.0156303	MFAP4
chr9	85677351	85677751	0.891031	0.000366965	0.00908604	RASEF
chr3	184286855	184287255	0.890831	0.000114292	0.00582335	EPHB3
chr7	101007025	101007425	0.890157	0.00236365	0.018193	COL26A1
chr19	48246630	48247030	0.88963	3.25319e-05	0.00358312	NOP53
chr10	100227375	100227775	0.889007	0.000583997	0.0108175	HPS1
chrX	150151909	150152309	0.888948	0.00030748	0.00847085	HMGB3
chr10	6317043	6317443	0.88887	0.000672423	0.0116708	LINC02649
chr1	85666748	85667148	0.888283	2.92908e-06	0.00124233	SYDE2
chr3	124605344	124605744	0.88811	4.45242e-05	0.00396205	ITGB5
chr2	133428475	133428875	0.888087	0.00120732	0.0141781	LYPD1
chr15	40400734	40401134	0.888029	0.000852987	0.0124869	BMF
chrX	122899052	122899452	0.886166	0.00203671	0.0172395	MEMO1P4
chr1	2158749	2159149	0.885921	0.000343894	0.00885419	SKI
chr9	86153261	86153661	0.885799	0.000111202	0.0057594	FRMD3
chr19	49138880	49139280	0.884805	0.000507373	0.010354	DBP
chr20	45989414	45989814	0.883511	0.000509402	0.0103628	ZMYND8
chr4	104641198	104641598	0.883385	0.00036676	0.00908604	TACR3
chr20	52239966	52240366	0.883041	2.52056e-05	0.00333507	ZNF217
chr8	144513035	144513435	0.880999	0.00175705	0.0162473	MAFA
chr1	33896165	33896565	0.880884	0.000191161	0.00718373	PHC2
chr12	56390624	56391024	0.880232	4.1267e-05	0.00384273	SUOX
chr4	4861341	4861741	0.880073	0.00235978	0.018193	MSX1
chr17	25660095	25660495	0.87932	0.00145859	0.0152192	WSB1
chr2	191492763	191493163	0.878377	0.00108585	0.0136321	NAB1
chr14	34529626	34530026	0.878137	9.12567e-05	0.00538032	EGLN3
chr12	105776748	105777148	0.877901	0.000236231	0.00760542	C12orf75
chr7	130794386	130794786	0.877541	0.000582519	0.0108175	MKLN1
chr19	56097338	56097738	0.877422	0.000387748	0.00935066	ZNF579
chr2	128165800	128166200	0.877202	0.00179945	0.0163798	PROC
chr22	35777081	35777481	0.876581	0.00011049	0.00574147	HMOX1
chr20	30457925	30458325	0.876414	7.09031e-05	0.00487862	TTLL9
chr2	242480194	242480594	0.876181	0.000876222	0.0125921	BOK
chr1	33438546	33438946	0.875941	0.000119116	0.00589758	RPL18AP4
chr19	48352162	48352562	0.875815	0.00128336	0.0145967	CRX
chr9	89951973	89952373	0.875523	4.09319e-05	0.00384273	LOC124900285
chr1	226112175	226112575	0.875416	0.000463049	0.00997877	PYCR2
chr2	219761427	219761827	0.875392	0.000946067	0.0128989	WNT10A
chr9	36166304	36166704	0.875318	9.22262e-05	0.00538032	CCIN
chrX	16888815	16889215	0.875216	0.000386714	0.00935066	RBBP7
chr7	630740	631140	0.874128	0.00179619	0.0163798	PRKAR1B-AS1
chr17	81038879	81039279	0.873763	0.00121725	0.0142024	METRNL
chr12	120799376	120799776	0.8734	0.000807977	0.0122554	MSI1
chr1	155952773	155953173	0.873129	0.000109935	0.00573158	ARHGEF2-AS1
chr21	32931374	32931774	0.872614	0.00237375	0.018201	TIAM1-AS1
chr19	1042346	1042746	0.872272	0.000203272	0.00724352	ABCA7
chr11	18720352	18720752	0.871502	3.04627e-05	0.00348942	TMEM86A
chr2	74776012	74776412	0.870423	0.00016468	0.00676523	DOK1
chr6	138483223	138483623	0.870125	4.37399e-05	0.0039592	ARFGEF3
chr8	96146011	96146411	0.869881	3.4511e-05	0.00359609	PLEKHF2
chr8	144349271	144349671	0.869699	0.000533907	0.010579	ZFP41
chr17	66016213	66016613	0.869547	2.05793e-05	0.00310406	KPNA2
chr16	48657295	48657695	0.867423	0.00172433	0.0161551	N4BP1
chr21	45431744	45432144	0.867126	2.84389e-05	0.00345053	TRAPPC10
chr19	38893761	38894161	0.866741	7.2913e-05	0.00487862	FAM98C
chr1	10092345	10092745	0.866649	0.000595349	0.0109273	UBE4B
chr15	57668622	57669022	0.866488	0.000152387	0.00657226	CGNL1
chr16	84840022	84840422	0.866462	0.0025398	0.018721	CRISPLD2
chr9	130743457	130743857	0.866008	0.000142055	0.00635121	EEIG1
chr14	60798318	60798718	0.865627	0.000822998	0.0123429	PPM1A
chr16	53133489	53133889	0.865417	0.000273558	0.00805431	CHD9
chr9	108006366	108006766	0.865409	0.000560497	0.0107267	SLC44A1
chr17	19770343	19770743	0.864862	6.24688e-05	0.00471309	ULK2
chr5	140937162	140937562	0.864719	0.00118414	0.0140672	DIAPH1-AS1
chr9	131965157	131965557	0.86468	0.000584541	0.0108175	IER5L
chr6	113885673	113886073	0.864558	0.000398226	0.00942028	RPS27AP11
chr3	142682548	142682948	0.862906	6.94055e-05	0.00479815	PAQR9-AS1
chr11	67889011	67889411	0.862602	3.48187e-05	0.00359609	CHKA
chr2	134325727	134326127	0.862022	0.000143118	0.00638055	NCKAP5
chr19	45251443	45251843	0.860888	0.00012694	0.00609539	BCL3
chr7	76009489	76009889	0.860833	0.000226085	0.00748512	ZP3
chr11	120196115	120196515	0.859784	6.43219e-05	0.00473219	TLCD5
chr1	39957211	39957611	0.859398	0.000677171	0.0117036	BMP8A
chr20	47444845	47445245	0.859028	8.4689e-06	0.00214359	PREX1
chr20	60640614	60641014	0.856852	0.00164523	0.0159788	TAF4
chr8	28269673	28270073	0.855969	0.000296093	0.00831233	RNU6-178P
chr20	58146786	58147186	0.855482	0.00064267	0.0113319	PHACTR3
chr6	139644820	139645220	0.85539	0.00131491	0.0146782	LOC100129844
chr15	36871495	36871895	0.855349	0.00027467	0.00807191	CDIN1
chr12	133613933	133614333	0.855138	0.000521143	0.0104648	ZNF84
chr18	46986715	46987115	0.855115	0.000134869	0.00616171	DYM
chr10	74057549	74057949	0.854222	0.000828803	0.0123635	DDIT4
chr11	33722319	33722719	0.854165	0.00181043	0.0164293	C11orf91
chr5	72251850	72252250	0.853864	7.26337e-05	0.00487862	FCHO2
chr9	127004908	127005308	0.853524	0.000986567	0.0131539	NEK6
chr10	61122205	61122605	0.852969	0.000165339	0.00677457	FAM13C
chr15	57598540	57598940	0.852249	2.86733e-05	0.00345053	LINC00926
chr10	121631971	121632371	0.851295	0.00202663	0.0172243	MCMBP
chr20	19866740	19867140	0.849841	0.00116982	0.0140245	RIN2
chr20	56754641	56755041	0.849809	0.00393347	0.0222741	C20orf85
chr1	203247426	203247826	0.849428	0.00361878	0.0215891	CHIT1
chr19	18335035	18335435	0.848716	0.00118889	0.0140837	RAB3A
chr3	194033251	194033651	0.847493	0.000207187	0.00731833	LINC00887
chr17	47337396	47337796	0.847167	0.00227789	0.0180209	FLJ40194
chr19	18528157	18528557	0.844785	0.00118346	0.0140672	SSBP4
chr1	228327658	228328058	0.844443	0.00054768	0.0106669	GUK1
chr2	162094221	162094621	0.844363	0.00447183	0.0235966	LINC01806
chr7	75923726	75924126	0.843463	0.000442593	0.0098283	HSPB1
chr17	75136335	75136735	0.843438	0.000755867	0.0120793	SEC14L1
chr18	9017078	9017478	0.843068	0.00769841	0.0296128	RPS4XP19
chr1	112447304	112447704	0.842022	0.00377571	0.0219697	KCND3-AS1
chr9	131314868	131315268	0.841974	4.5539e-06	0.00149975	SPTAN1
chr19	45942791	45943191	0.841628	0.000186748	0.00706177	ERCC1
chr8	23201422	23201822	0.841285	2.64747e-05	0.00337779	R3HCC1
chr10	76586317	76586717	0.840966	0.00122124	0.0142202	KAT6B
chr5	114515992	114516392	0.84081	0.00419854	0.0230377	TRIM36
chr17	79212915	79213315	0.840062	7.38538e-05	0.00487862	TEPSIN
chr8	145017807	145018207	0.839177	0.0010573	0.0134575	MIR661
chr10	70287060	70287460	0.837292	0.000266996	0.0079506	SLC25A16
chr8	61429594	61429994	0.836519	1.71454e-05	0.00283376	RAB2A
chr11	67777805	67778205	0.836304	0.00596424	0.026719	ALDH3B1
chr3	113557663	113558063	0.836069	0.00279719	0.0194266	GRAMD1C
chr9	117373737	117374137	0.836066	0.000454428	0.00989785	TMEM268
chr19	50458404	50458804	0.835528	0.000162314	0.0067386	LOC124904802
chr8	42995565	42995965	0.835347	0.000903324	0.0127421	HGSNAT
chr13	114064995	114065395	0.835344	0.00159749	0.0157768	ADPRHL1
chr2	105946279	105946679	0.835096	0.000472359	0.0100236	TGFBRAP1
chr5	54472011	54472411	0.835081	0.00244932	0.0184528	CDC20B
chr6	126111832	126112232	0.834914	0.000161454	0.0067207	NCOA7
chr7	11871444	11871844	0.834898	0.00123934	0.014301	THSD7A
chr8	144699728	144700128	0.834628	0.000412356	0.00958683	GFUS
chr2	103325159	103325559	0.834576	0.00156981	0.0156303	MFSD9
chr9	137533852	137534252	0.834206	0.000550632	0.010668	COL5A1
chr1	21766235	21766635	0.833972	1.05526e-05	0.00242683	NBPF3
chr19	12900865	12901265	0.833293	0.000867229	0.0125611	JUNB
chr14	75725925	75726325	0.833265	5.17586e-06	0.00156201	FOS
chr4	154125544	154125944	0.832848	0.00382587	0.0220474	TRIM2
chr20	6514653	6515053	0.832253	0.000449094	0.00987064	CASC20
chr15	98504018	98504418	0.831678	0.000192414	0.00718373	ARRDC4
chr12	42538270	42538670	0.831655	0.000462039	0.00997678	GXYLT1
chr12	57913902	57914302	0.831019	3.90247e-06	0.00145813	DDIT3
chr17	25783387	25783787	0.83014	0.000163734	0.00676179	KSR1
chr16	18813162	18813562	0.829837	0.000356881	0.00902419	ARL6IP1
chr10	64133824	64134224	0.829733	0.000716378	0.0118572	ZNF365
chr11	121972454	121972854	0.829665	0.0025535	0.0187603	MIR125B1
chr22	31002704	31003104	0.829335	0.000135068	0.00616171	TCN2
chr17	30186286	30186686	0.828921	0.00109179	0.0136515	COPRS
chr2	190445326	190445726	0.825962	0.000679265	0.0117269	SLC40A1
chr18	60193684	60194084	0.825459	4.8184e-05	0.00406533	ZCCHC2
chr3	42922457	42922857	0.825427	0.00515552	0.025087	CYP8B1
chr8	19266063	19266463	0.825231	0.00326983	0.0206909	SH2D4A
chr19	1406913	1407313	0.824593	0.000467334	0.00997877	DAZAP1
chr1	182668976	182669376	0.823655	0.0022314	0.0179075	LINC01688
chr6	24359717	24360117	0.823616	0.00150028	0.0154453	DCDC2
chr5	158478466	158478866	0.82323	0.00198496	0.0170545	EBF1
chr12	57029952	57030352	0.823219	0.000115964	0.00583171	BAZ2A
chr14	23479306	23479706	0.822729	0.00073667	0.0119645	C14orf93
chr3	193721085	193721485	0.822352	0.000554536	0.0106718	LINC02026
chr10	103824928	103825328	0.821731	5.95865e-05	0.00460636	HPS6
chr16	14395459	14395859	0.820605	0.000432923	0.00971749	MIR193B
chr5	139076642	139077042	0.8202	0.00037805	0.00924103	RNU6-236P
chr20	18568644	18569044	0.819782	0.000107011	0.00567409	DTD1
chr20	43434412	43434812	0.819357	0.00252306	0.018678	RIMS4
chr10	103879933	103880333	0.819046	0.00140453	0.0151119	LDB1
chr13	21635152	21635552	0.817645	2.64313e-05	0.00337779	LATS2
chr3	32022664	32023064	0.817383	0.00278895	0.0194069	ZNF860
chr12	121975217	121975617	0.817311	0.000169898	0.0068284	KDM2B
chr11	111789314	111789714	0.817181	0.000510449	0.0103628	C11orf52
chr9	124990625	124991025	0.816977	0.000451781	0.00989785	LHX6
chr16	8806721	8807121	0.81639	0.00122273	0.0142241	RNU7-63P
chr11	44586362	44586762	0.816264	0.0021875	0.017764	CD82
chr17	5185191	5185591	0.815437	0.000536624	0.0105922	RABEP1
chr9	113342030	113342430	0.815356	0.000323287	0.00855741	SVEP1
chr6	170604742	170605142	0.815341	0.000465163	0.00997877	DLL1
chr1	23038081	23038481	0.815337	0.0032896	0.0207408	EPHB2
chr5	38845615	38846015	0.815051	0.00049406	0.0102151	OSMR
chr11	9385582	9385982	0.813944	0.000244966	0.00768044	IPO7
chr10	126848314	126848714	0.813435	0.000427367	0.00965107	CTBP2
chr15	99558127	99558527	0.812773	0.000790396	0.0121813	PGPEP1L
chr15	42264667	42265067	0.811575	0.000388494	0.00935066	EHD4
chr18	20139535	20139935	0.810719	0.000215325	0.00736589	RPS4XP18
chr13	30969572	30969972	0.810447	7.76144e-05	0.00497144	LINC00426
chr8	22446696	22447096	0.809992	0.00602024	0.0268408	C8orf58
chr17	8339020	8339420	0.809852	0.00157169	0.0156303	NDEL1
chr11	129939974	129940374	0.809795	0.00127674	0.0145967	APLP2
chr1	26799197	26799597	0.80965	3.18924e-05	0.00357492	HMGN2
chr19	19174012	19174412	0.809512	0.000313857	0.00847085	SLC25A42
chr6	139014109	139014509	0.809145	0.000381625	0.00929014	NHSL1
chr1	154989803	154990203	0.808644	0.00150539	0.0154453	ZBTB7B
chr17	59572780	59573180	0.808539	0.00156452	0.0156303	TBX4
chrX	135332843	135333243	0.808201	6.70632e-06	0.00185151	MAP7D3
chr9	131486435	131486835	0.808141	4.23801e-05	0.00389719	ZDHHC12
chr2	241760048	241760448	0.807975	0.00248277	0.0185955	KIF1A
chr10	33269478	33269878	0.807667	9.78418e-05	0.00554308	ITGB1-DT
chr8	142138740	142139140	0.807338	0.00322994	0.0206382	DENND3
chr7	92053713	92054113	0.807323	0.000789218	0.0121813	TMBIM7P
chr2	173600372	173600772	0.807295	0.0033129	0.0208291	RAPGEF4
chr3	196756501	196756901	0.807294	0.000154186	0.00658587	MELTF
chr19	18539789	18540189	0.807011	0.00614586	0.0271376	ISYNA1
chr7	122526529	122526929	0.806971	0.00181117	0.0164293	CADPS2
chr1	42128119	42128519	0.806569	0.00127332	0.0145749	LOC100418723
chr1	21113169	21113569	0.805376	0.000201466	0.00724352	HP1BP3
chr22	38668844	38669244	0.805281	0.000108767	0.00568962	TMEM184B
chr19	16682553	16682953	0.805176	0.000174071	0.00687221	SLC35E1
chr9	96927868	96928268	0.804885	0.0050984	0.0249794	MIRLET7A1
chr3	12595442	12595842	0.804667	1.4065e-05	0.00259672	MKRN2
chr17	27916712	27917112	0.804517	0.000902457	0.0127421	GIT1
chr5	41925242	41925642	0.804498	3.3153e-05	0.00358807	FBXO4
chr19	17445423	17445823	0.803531	0.000710953	0.0118557	ANO8
chr5	114880625	114881025	0.803245	0.0018733	0.0166465	FEM1C
chr1	245082126	245082526	0.803034	0.00143903	0.0151679	RN7SKP55
chr14	50698269	50698669	0.802469	0.000148618	0.00653297	SOS2
chr21	37529070	37529470	0.802262	0.000167916	0.0068284	DOP1B
chr7	112579963	112580363	0.801895	0.000128525	0.00611194	BMT2
chr1	42383731	42384131	0.801775	0.00044602	0.0098283	HIVEP3
chr18	12287866	12288266	0.801538	0.00140233	0.0151119	RNU6-170P
chr12	27932638	27933038	0.801128	0.000811057	0.0122738	KLHL42
chr1	968141	968541	0.800366	0.00102916	0.0133697	AGRN
chr22	41033023	41033423	0.800354	4.71862e-05	0.00404229	MRTFA
chr15	79152299	79152699	0.800114	6.85935e-05	0.00479815	RPL21P116
chr3	9851548	9851948	0.79964	0.000377952	0.00924103	TTLL3
chr8	54934735	54935135	0.798522	0.00119455	0.0141041	TCEA1
chr6	36953702	36954102	0.798325	0.000151937	0.00657226	MTCH1
chr22	36044387	36044787	0.798026	3.79732e-05	0.00373307	APOL6
chr14	25519165	25519565	0.797712	0.000262666	0.0079455	STXBP6
chr9	132804890	132805290	0.797442	0.000150221	0.0065637	FNBP1
chr6	64308319	64308719	0.797351	0.00023843	0.00760542	RPL9P18
chr7	2548151	2548551	0.797188	0.00434957	0.0233201	LFNG
chr1	150979005	150979405	0.796994	0.000472666	0.0100236	MINDY1
chr17	75954173	75954573	0.796917	0.000230888	0.00757131	RNU1-80P
chr11	133907260	133907660	0.796345	0.000172828	0.00687221	LINC02731
chr4	110354695	110355095	0.796172	0.000471248	0.0100207	SEC24B
chr1	15272544	15272944	0.795902	0.000115399	0.00583171	TMEM51-AS1
chr1	155829351	155829751	0.795759	0.000264293	0.0079455	SYT11
chr8	28258934	28259334	0.795725	0.000120582	0.00589758	ZNF395
chr8	95274227	95274627	0.795484	0.000571138	0.010769	GEM
chr17	74696980	74697380	0.79511	0.00193241	0.0168755	RNY4P36
chr2	173330234	173330634	0.794538	0.00133349	0.0147265	ITGA6-AS1
chr3	141516198	141516598	0.794327	0.000310534	0.00847085	GRK7
chr12	53574066	53574466	0.794214	0.000161036	0.0067207	ZNF740
chr10	98591960	98592360	0.793207	0.00443728	0.0234854	LCOR
chr10	13571175	13571575	0.792974	0.00149978	0.0154453	BEND7
chr1	46259779	46260179	0.792849	0.00104056	0.0134178	MAST2
chr2	64995050	64995450	0.792835	4.6148e-05	0.00400162	SERTAD2
chr5	472918	473318	0.792203	0.000298946	0.00833222	SLC9A3-OT1
chr8	98881569	98881969	0.792155	0.000544401	0.0106669	MATN2
chr11	47236445	47236845	0.79195	0.000193177	0.00718373	DDB2
chr1	1285015	1285415	0.791294	0.000358904	0.00903778	DVL1
chr18	53073899	53074299	0.791165	0.000354858	0.0090112	RPL21P126
chr11	118122793	118123193	0.790558	0.000580634	0.0108175	MPZL3
chr8	27834289	27834689	0.790069	1.71546e-05	0.00283376	SCARA5
chr18	9334867	9335267	0.789399	0.000160407	0.00671271	TWSG1
chr14	104182117	104182517	0.789301	0.00126779	0.0145222	ZFYVE21
chr10	29228725	29229125	0.789	0.00363614	0.0216503	RPL21P93
chr3	183543514	183543914	0.787904	0.00288746	0.01965	MAP6D1
chr7	27212750	27213150	0.787216	7.20654e-05	0.00487862	HOXA9
chr20	37359956	37360356	0.787181	0.00148293	0.0153841	SLC32A1
chrX	55478520	55478920	0.786506	0.0083976	0.0305897	MAGEH1
chr7	27200362	27200762	0.786443	6.9356e-05	0.00479815	HOXA7
chr4	170581459	170581859	0.786412	0.0013164	0.01468	CLCN3
chr1	112933620	112934020	0.786203	0.00115141	0.0138813	CTTNBP2NL
chr5	178286927	178287327	0.786104	0.000232364	0.00758107	ZNF354B
chr3	48594277	48594677	0.785942	0.00619956	0.0272307	PFKFB4
chr12	53764862	53765262	0.785657	0.000222143	0.00744815	SP1
chr7	2598744	2599144	0.785136	8.06331e-05	0.00508031	IQCE
chr6	144471502	144471902	0.785049	0.000239403	0.00760542	STX11
chr11	39392664	39393064	0.784874	0.00511639	0.0250207	RNU6-99P
chr21	47393702	47394102	0.78486	0.0002883	0.00823722	COL6A1
chr15	40733244	40733644	0.78449	0.00617402	0.0272007	BAHD1
chr1	153651228	153651628	0.784452	0.002231	0.0179075	NPR1
chr17	15280817	15281217	0.783818	0.00114421	0.0138762	RN7SL792P
chr17	48074064	48074464	0.783746	0.00258472	0.0188573	DLX3
chr3	187467879	187468279	0.783604	0.000424717	0.00965107	BCL6
chr6	7141043	7141443	0.783506	0.00105329	0.0134565	RREB1
chr6	157100406	157100806	0.783493	0.000711582	0.0118557	ARID1B
chr1	86042447	86042847	0.783017	9.20633e-05	0.00538032	DDAH1
chr19	47931341	47931741	0.782994	0.00317116	0.0204735	MEIS3
chr18	906992	907392	0.782859	0.00576614	0.0263463	ADCYAP1
chr14	100150631	100151031	0.782225	0.001862	0.0166149	CYP46A1
chr7	1572211	1572611	0.781534	0.00122713	0.0142436	MAFK
chr6	137635077	137635477	0.781514	0.00527874	0.0254108	IFNGR1
chr8	38385590	38385990	0.781448	0.00200592	0.0171187	LINC03042
chr2	238581989	238582389	0.781377	0.000705698	0.0118425	LRRFIP1
chr16	4466390	4466790	0.780975	3.48863e-05	0.00359609	CORO7-PAM16
chr1	23671200	23671600	0.780941	7.67769e-05	0.00495827	HNRNPR
chr17	10633049	10633449	0.780542	0.00579144	0.026405	TMEM220
chr10	79397717	79398117	0.779835	0.0043364	0.0232596	KCNMA1
chr16	70285328	70285728	0.779681	0.00433408	0.0232596	EXOSC6
chr10	92980470	92980870	0.779488	0.000482998	0.0100928	PCGF5
chr5	176074514	176074914	0.779248	0.000203286	0.00724352	TSPAN17
chr22	19166160	19166560	0.779005	0.00236846	0.018193	SLC25A1
chr14	52327335	52327735	0.778902	0.000461758	0.00997678	GNG2
chr9	127539662	127540062	0.778594	0.000615412	0.0111726	OLFML2A
chr19	33182748	33183148	0.778454	0.000493205	0.0102151	NUDT19
chr12	132956492	132956892	0.778217	0.0028874	0.01965	GALNT9
chr19	1592987	1593387	0.778164	0.00121431	0.0141999	MBD3
chr19	4584498	4584898	0.777634	0.000899511	0.0127421	SEMA6B
chr12	30907681	30908081	0.777482	0.00257135	0.0188285	CAPRIN2
chr18	18822181	18822581	0.777262	0.000763288	0.0121115	GREB1L
chr1	214454482	214454882	0.777184	0.00144383	0.0151679	SMYD2
chr16	4818789	4819189	0.777131	0.000174618	0.00687221	ZNF500
chr7	140178786	140179186	0.77642	4.65202e-05	0.00401122	MKRN1
chr3	141121132	141121532	0.7763	0.00321779	0.0206025	ZBTB38
chr8	37638852	37639252	0.776091	0.00177224	0.0162737	ADGRA2
chr4	184881024	184881424	0.775946	0.00321625	0.020601	STOX2
chr19	47287795	47288195	0.775603	0.00355583	0.0214457	SLC1A5
chr11	74109696	74110096	0.775543	0.00034225	0.00883376	PGM2L1
chr15	97491215	97491615	0.775493	0.00233863	0.0181774	RN7SKP181
chr1	161443068	161443468	0.775409	0.00174121	0.0162173	FCGR2A
chr7	120970310	120970710	0.775254	0.000235478	0.00760542	WNT16
chr22	39096436	39096836	0.775028	0.000104146	0.00567409	JOSD1
chr9	131124258	131124658	0.774618	0.000372714	0.00916771	URM1
chrX	69674477	69674877	0.774505	0.000225841	0.00748512	DLG3-AS1
chr7	93204147	93204547	0.774426	0.0069268	0.0284561	CALCR
chr4	148653070	148653470	0.77403	0.000842522	0.0123858	ARHGAP10
chr6	41470763	41471163	0.773815	0.00604698	0.0269054	LINC01276
chr3	15374019	15374419	0.773585	0.000313546	0.00847085	RNU6-454P
chr9	139257713	139258113	0.773241	0.00165944	0.0159862	DNLZ
chr1	6685048	6685448	0.772789	9.20802e-05	0.00538032	THAP3
chr7	43622876	43623276	0.772469	0.000787385	0.0121813	STK17A
chr11	3829410	3829810	0.772138	0.0054778	0.025838	PGAP2
chr8	41435482	41435882	0.771772	0.00109342	0.0136515	GPAT4
chr7	123284173	123284573	0.7714	0.00340276	0.0211065	LMOD2
chr1	53168857	53169257	0.771357	0.000236843	0.00760542	COA7
chr2	231084439	231084839	0.770407	0.000539834	0.0106028	SP110
chr9	36487940	36488340	0.770319	0.000154491	0.00658587	RNF38
chr7	6865799	6866199	0.769906	0.0046303	0.0239806	CCZ1B
chr4	140586878	140587278	0.769826	0.000407565	0.00951634	MGST2
chr21	30449433	30449833	0.769825	0.000396959	0.00942028	MAP3K7CL
chr6	91005380	91005780	0.769807	5.05746e-05	0.00419214	BACH2
chr14	105780206	105780606	0.769218	0.000749501	0.0120632	BRF1
chr12	10364937	10365337	0.768873	0.00177059	0.0162714	GABARAPL1
chr20	4152945	4153345	0.76848	0.0017409	0.0162173	LINC01433
chr1	94560344	94560744	0.768345	0.000619396	0.0111726	ABCA4
chr8	17434594	17434994	0.767866	0.0016275	0.0159428	PDGFRL
chr2	56411226	56411626	0.76772	0.00036537	0.00908604	CCDC85A
chr6	17600334	17600734	0.767567	0.00100426	0.0132103	FAM8A1
chr19	782399	782799	0.767521	0.00419104	0.0230206	PTBP1
chr2	145090201	145090601	0.767411	0.00165712	0.0159835	GTDC1
chr7	129984982	129985382	0.767317	0.00172722	0.0161726	CPA5
chr1	1015122	1015522	0.767149	0.00195379	0.016918	RNF223
chr10	112257134	112257534	0.766895	0.000130009	0.00613314	DUSP5
chr11	842579	842979	0.7668	0.000302121	0.00838395	POLR2L
chr5	112538731	112539131	0.76643	0.00262743	0.0189686	DCP2
chr6	170574817	170575217	0.766212	0.00418476	0.0230023	LOC154449
chr20	36780800	36781200	0.766133	0.00378663	0.0220006	TGM2
chr18	8704558	8704958	0.765927	0.000183187	0.00702629	MTCL1
chr1	185703134	185703534	0.765881	0.000638885	0.0113058	HMCN1
chr12	57633965	57634365	0.765721	6.961e-06	0.00185151	NDUFA4L2
chr17	53499493	53499893	0.765666	0.00752969	0.0293397	MMD
chr22	41346705	41347105	0.765624	0.000234997	0.00760542	RBX1
chr9	131534160	131534560	0.765126	0.000317649	0.0085066	ZER1
chr15	65596235	65596635	0.764801	0.000222595	0.00744815	RNU5B-1
chr1	63788033	63788433	0.764407	0.000208842	0.00731833	FOXD3
chr16	70834918	70835318	0.764377	8.39827e-05	0.005192	VAC14
chr22	31686708	31687108	0.763854	0.000957412	0.0129971	PIK3IP1-DT
chr13	28674619	28675019	0.763353	0.00390043	0.0222661	FLT3
chr4	77172762	77173162	0.763064	8.09327e-05	0.00508031	FAM47E
chr15	41245645	41246045	0.762875	0.000249987	0.00778383	CHAC1
chr2	198669298	198669698	0.76283	0.00130741	0.0146782	PLCL1
chr1	115880411	115880811	0.762378	0.00119919	0.0141389	NGF
chr7	1287754	1288154	0.762372	0.00202814	0.0172243	UNCX
chr9	35665142	35665542	0.762329	6.79805e-05	0.00479815	RN7SL22P
chr1	33546375	33546775	0.76206	0.00411132	0.0227741	AZIN2
chr21	47517929	47518329	0.761651	0.000698957	0.0118425	COL6A2
chr19	17716774	17717174	0.761645	0.00296891	0.0199282	RPL21P130
chr17	76921686	76922086	0.7613	0.00203632	0.0172395	TIMP2
chr2	201171139	201171539	0.761127	0.000423451	0.00965107	SPATS2L
chr6	153472075	153472475	0.760862	0.000841895	0.0123858	RNA5SP224
chr11	63803646	63804046	0.760532	0.00252326	0.018678	OTUB1
chr1	896008	896408	0.760425	0.000996885	0.0132018	KLHL17
chr14	77227480	77227880	0.760073	0.000497086	0.0102238	VASH1
chr2	39347675	39348075	0.76007	0.00212406	0.0175509	SOS1
chr12	64482349	64482749	0.759802	0.0029531	0.0198686	RNU6-1009P
chr6	13814092	13814492	0.759543	0.000682461	0.0117541	MCUR1
chr12	125052200	125052600	0.759462	0.00244345	0.0184322	NCOR2
chr13	37393112	37393512	0.759366	1.46605e-05	0.0026543	RFXAP
chr1	228270303	228270703	0.759332	0.00103789	0.0134165	ARF1
chr1	44399079	44399479	0.758971	0.000782747	0.0121813	ARTN
chr12	121163319	121163719	0.758335	0.00100048	0.013208	ACADS
chr15	66662390	66662790	0.75791	0.00277677	0.0193671	RPL9P25
chr1	161369253	161369653	0.757876	0.000323621	0.00855741	RNU6-481P
chr20	48729454	48729854	0.757614	3.24391e-05	0.00358312	UBE2V1
chr4	90228902	90229302	0.757511	0.00259821	0.0188942	GPRIN3
chr1	231762695	231763095	0.757457	0.000243031	0.00767875	DISC1
chr8	141467477	141467877	0.757294	4.46913e-05	0.00396205	TRAPPC9
chr10	131934867	131935267	0.757199	0.000211892	0.00731833	GLRX3
chr20	39946500	39946900	0.756872	0.000314329	0.00847085	ZHX3
chr8	145734194	145734594	0.756836	0.000112698	0.00581766	MFSD3
chr21	45195883	45196283	0.756718	0.000256395	0.00786755	CSTB
chr18	73350433	73350833	0.756692	0.000365112	0.00908604	SMIM21
chr12	85430010	85430410	0.756588	0.00240119	0.0182606	LRRIQ1
chr11	75294559	75294959	0.756574	0.00311061	0.0202567	SERPINH1
chr10	6186571	6186971	0.756505	0.000648876	0.0114029	PFKFB3
chr3	193858675	193859075	0.756188	0.00336761	0.0209632	HES1
chr22	42466791	42467191	0.756172	0.0012575	0.0144465	NAGA
chr14	74253753	74254153	0.756163	0.000725951	0.0118827	MIDEAS
chr1	1840081	1840481	0.755396	0.0016944	0.0160804	CALML6
chr20	56811943	56812343	0.753937	0.00110273	0.0136908	ANKRD60
chr9	131182861	131183261	0.753915	0.000207088	0.00731833	CERCAM
chr16	68118746	68119146	0.753736	0.000105899	0.00567409	NFATC3
chr1	877432	877832	0.753312	0.000578169	0.0108025	SAMD11
chr5	179248174	179248574	0.752794	2.81526e-05	0.00345053	SQSTM1
chr18	46064981	46065381	0.75265	0.000556638	0.0106919	CTIF
chr19	41932965	41933365	0.752206	0.00155187	0.0156199	B3GNT8
chr13	32605387	32605787	0.752003	3.41769e-05	0.00359609	FRY
chr20	14317931	14318331	0.751778	0.00108897	0.0136495	FLRT3
chr19	48866849	48867249	0.751635	9.28341e-06	0.00220734	TMEM143
chr3	23852094	23852494	0.750841	0.00383274	0.0220474	UBE2E1-AS1
chr14	56585033	56585433	0.750276	0.00270171	0.0191802	PELI2
chr6	142622672	142623072	0.750186	0.00142741	0.0151392	ADGRG6
chr9	4662190	4662590	0.74934	9.13027e-05	0.00538032	PLPP6
chr12	54378852	54379252	0.749319	0.00052077	0.0104648	HOXC10
chr3	64173256	64173656	0.748677	0.00400168	0.022428	PRICKLE2-AS3
chr1	167522548	167522948	0.748517	0.000618632	0.0111726	CREG1
chr10	126150280	126150680	0.748505	0.00125609	0.0144409	LHPP
chr8	124286557	124286957	0.747946	0.00109348	0.0136515	ZHX1
chr11	46402492	46402892	0.747804	0.000578227	0.0108025	MDK
chr11	112096782	112097182	0.74774	0.000155292	0.00658587	PTS
chr5	60139943	60140343	0.747398	0.00098995	0.0131865	ELOVL7
chr7	105752350	105752750	0.747076	0.000294578	0.00829947	SYPL1
chr20	59828483	59828883	0.746624	0.000183883	0.00702629	CDH4
chr7	95107788	95108188	0.745686	0.000170488	0.0068284	ASB4
chr16	86774839	86775239	0.745102	0.00280643	0.0194292	FOXL1
chr2	205409901	205410301	0.745013	0.000433457	0.00971749	PARD3B
chr9	34989159	34989559	0.744871	0.000921423	0.0127738	DNAJB5
chr17	74582072	74582472	0.743729	0.00506761	0.0249063	ST6GALNAC2
chr7	140372713	140373113	0.743634	0.00775467	0.0296981	ADCK2
chr5	141736216	141736616	0.743166	0.00057498	0.0107957	SPRY4
chr22	38851593	38851993	0.742217	0.00391393	0.0222741	KCNJ4
chr11	117186992	117187392	0.741943	0.000246177	0.00768044	BACE1
chr5	34717751	34718151	0.741403	0.0078696	0.0298716	RAI14
chr17	72978317	72978717	0.740893	0.000234337	0.00760542	CDR2L
chr14	32672215	32672615	0.740801	0.000426563	0.00965107	RNU6-8
chr1	33168427	33168827	0.740511	0.000245222	0.00768044	SYNC
chr11	44117141	44117541	0.739735	0.00069055	0.0117882	EXT2
chr9	33676900	33677300	0.739699	0.00567019	0.0262281	PTENP1
chr13	42534938	42535338	0.739688	0.000263596	0.0079455	VWA8
chr9	132565201	132565601	0.739338	0.000194947	0.00718772	TOR1B
chr2	29338825	29339225	0.737883	2.32127e-05	0.00333134	CLIP4
chr1	94374926	94375326	0.737361	0.00154998	0.0156199	GCLM
chr18	45457638	45458038	0.736971	0.000719524	0.0118608	SMAD2
chr11	67981324	67981724	0.736892	0.000443614	0.0098283	KMT5B
chr6	136871493	136871893	0.736679	0.00034417	0.00885419	MAP7
chr6	33281553	33281953	0.736629	0.000235976	0.00760542	TAPBP
chr2	24583280	24583680	0.736609	0.000116232	0.00583171	ITSN2
chr11	125932769	125933169	0.73619	0.00175509	0.0162428	CDON
chr9	123630669	123631069	0.735737	0.00403439	0.0225352	PHF19
chr15	100052052	100052452	0.73571	0.00680848	0.0282477	RPL7P5
chr7	73703635	73704035	0.735507	0.000858392	0.0125396	CLIP2
chr11	10476840	10477240	0.735352	0.00028438	0.00821874	AMPD3
chr2	3131181	3131581	0.735266	0.00195321	0.016918	LINC01250
chr22	50353566	50353966	0.735199	0.00209651	0.0174738	PIM3
chr17	72450325	72450725	0.735069	0.00535495	0.0255893	CD300A
chr4	186392822	186393222	0.735038	0.000725855	0.0118827	CCDC110
chr14	55596294	55596694	0.734733	0.000356395	0.00902419	LGALS3
chr22	18506672	18507072	0.734383	0.000901519	0.0127421	MICAL3
chr8	143484599	143484999	0.73433	0.00650751	0.027768	TSNARE1
chr10	62760831	62761231	0.734238	0.00870116	0.0310303	RHOBTB1
chr13	24040670	24041070	0.73417	0.00181451	0.0164394	LINC00327
chr2	47167791	47168191	0.733987	0.000452277	0.00989785	MCFD2
chr21	38739099	38739499	0.733671	0.000169912	0.0068284	DYRK1A
chr21	33245344	33245744	0.733607	0.000625093	0.011211	HUNK
chr12	46776660	46777060	0.733543	0.000370749	0.00914805	SLC38A2
chr5	76382701	76383101	0.733449	0.000101512	0.00566912	ZBED3
chr3	75552141	75552541	0.733415	0.00467003	0.0240363	ENPP7P2
chr7	6746221	6746621	0.733332	0.000103861	0.00567409	ZNF12
chr19	4638897	4639297	0.733114	0.00491513	0.0245798	TNFAIP8L1
chr1	6453687	6454087	0.732857	0.000515917	0.0104334	ACOT7
chr5	122181169	122181569	0.732583	0.000291451	0.00824322	SNX24
chr22	38577366	38577766	0.732439	0.000169991	0.0068284	PLA2G6
chr19	49250188	49250588	0.731899	0.00037001	0.00914419	IZUMO1
chr1	52456147	52456547	0.731507	0.00101816	0.013291	RAB3B
chr20	23342117	23342517	0.7311	0.000101319	0.00566912	GZF1
chr5	16616800	16617200	0.731081	0.00379227	0.0220089	RETREG1
chr17	8059340	8059740	0.731044	0.000215443	0.00736589	PER1
chr8	145980767	145981167	0.73093	0.000922286	0.0127744	ZNF251
chr13	79177380	79177780	0.730912	0.00352179	0.0213917	POU4F1
chr16	74729849	74730249	0.73068	0.0088083	0.0312522	MLKL
chr12	116715815	116716215	0.730316	0.00671399	0.0280967	MED13L
chr14	24563522	24563922	0.730005	0.000106137	0.00567409	PCK2
chr1	20960141	20960541	0.729779	0.000212182	0.00731833	PINK1
chr3	15900618	15901018	0.729577	5.01436e-05	0.00418566	ANKRD28
chr14	103576305	103576705	0.728946	0.00528237	0.0254127	EXOC3L4
chr17	80023591	80023991	0.728777	0.0011294	0.013812	DUS1L
chr11	64808424	64808824	0.728434	0.00183796	0.016529	SAC3D1
chr7	36192023	36192423	0.728207	0.00329645	0.0207672	EEPD1
chr1	164527752	164528152	0.728186	0.00844038	0.0306281	PBX1
chr16	69344648	69345048	0.728178	0.00524376	0.0253123	VPS4A
chr11	73472478	73472878	0.727727	0.00876273	0.0311398	RAB6A
chr19	821286	821686	0.727475	0.00722854	0.0289222	PLPPR3
chr9	139844529	139844929	0.727241	0.00198744	0.0170617	LCN12
chr17	76778572	76778972	0.727176	0.00046688	0.00997877	CYTH1
chr5	94982520	94982920	0.726522	0.00736762	0.0290759	RFESD
chr1	210111486	210111886	0.726522	0.00270268	0.0191802	SYT14
chr1	85527546	85527946	0.726413	0.00031091	0.00847085	MCOLN3
chr17	54857332	54857732	0.726178	0.00209163	0.0174503	DGKE
chr22	43045463	43045863	0.72585	0.00078761	0.0121813	CYB5R3
chr9	35811863	35812263	0.725716	6.82799e-05	0.00479815	SPAG8
chrX	103410745	103411145	0.7255	0.00117798	0.0140471	FAM199X
chr11	31831776	31832176	0.72543	0.00273827	0.0192271	PAX6
chr19	58089867	58090267	0.725428	1.18478e-05	0.00244419	ZNF416
chr9	132199473	132199873	0.725093	0.00705385	0.028634	LOC105376291
chr2	88316249	88316649	0.724668	0.000454363	0.00989785	RNU2-63P
chr3	194980566	194980966	0.724568	0.00110591	0.0137195	XXYLT1
chr8	145754373	145754773	0.724516	9.85159e-05	0.00556119	C8orf82
chr8	23540098	23540498	0.724393	0.000311846	0.00847085	NKX3-1
chr17	73775349	73775749	0.724151	0.000216533	0.00736607	H3-3B
chr12	133405334	133405734	0.723882	0.00132525	0.0147028	GOLGA3
chr11	111797310	111797710	0.722932	0.000427244	0.00965107	RNA5SP351
chr14	102976323	102976723	0.722642	0.00163377	0.0159719	ANKRD9
chr20	46967727	46968127	0.722601	0.00898691	0.0314873	LINC00494
chr15	22387072	22387472	0.722507	0.0017003	0.0160804	OR4N4
chr12	7046885	7047285	0.722463	0.000816088	0.0123262	RNU7-1
chr16	12009012	12009412	0.722419	0.000310379	0.00847085	GSPT1
chr17	41174152	41174552	0.722269	0.00159502	0.0157768	VAT1
chr17	4736358	4736758	0.722033	0.000565437	0.0107426	MINK1
chr2	10219456	10219856	0.721597	0.00458627	0.0239152	CYS1
chr17	7211236	7211636	0.721502	0.00129427	0.0146755	EIF5A
chr22	31503817	31504217	0.720841	0.0043031	0.0232339	RPS15AP37
chr16	1069340	1069740	0.7207	0.00366799	0.0217132	SOX8
chr17	67322875	67323275	0.720636	0.00212375	0.0175509	ABCA5
chr16	29874249	29874649	0.720576	9.7077e-05	0.00552451	CDIPT
chr18	21594479	21594879	0.720534	0.000588706	0.0108791	TTC39C
chr10	123909363	123909763	0.719676	0.0014439	0.0151679	BTBD16
chr16	2961879	2962279	0.719475	0.000675242	0.0116831	FLYWCH1
chr2	120980675	120981075	0.719363	0.00341666	0.0211343	TMEM185B
chr10	28967214	28967614	0.719063	7.88658e-05	0.00503106	BAMBI
chr4	55630877	55631277	0.718987	0.00524577	0.0253142	KIT
chr11	112045963	112046363	0.718851	0.00134494	0.0147492	BCO2
chr10	121484944	121485344	0.718526	0.000398284	0.00942028	INPP5F
chr18	9416985	9417385	0.718501	0.00249073	0.0186068	RALBP1
chr17	12692779	12693179	0.718289	0.00475754	0.0242764	ARHGAP44
chr20	33464262	33464662	0.718185	0.000427602	0.00965107	GGT7
chr19	2163416	2163816	0.717544	0.00228928	0.0180556	DOT1L
chr5	133561355	133561755	0.717357	3.68983e-05	0.00366484	PPP2CA
chr20	39656813	39657213	0.716677	0.000313733	0.00847085	TOP1
chr19	17355967	17356367	0.716418	0.00940562	0.0321072	NR2F6
chr7	128828662	128829062	0.716384	0.0005542	0.0106718	SMO
chr19	17665957	17666357	0.716352	0.0102677	0.0332915	COLGALT1
chr20	4666945	4667345	0.715772	0.000504084	0.0103099	PRNP
chr17	1391649	1392049	0.71575	0.0027134	0.0191802	MYO1C
chr1	44951100	44951500	0.71546	0.00716532	0.0288028	RNF220
chr16	18995343	18995743	0.715423	0.00128349	0.0145967	TMC7
chr15	52971357	52971757	0.7154	0.000883275	0.0126587	ATOSA
chr6	44205497	44205897	0.715084	0.00106292	0.0134813	HSP90AB1
chr3	49055710	49056110	0.71497	0.000170821	0.0068284	MIR425
chr19	16999817	17000217	0.714959	0.00755941	0.0293887	F2RL3
chr12	121648162	121648562	0.714806	0.000336851	0.00873751	P2RX4
chr6	111408593	111408993	0.71476	0.00904213	0.0316172	SLC16A10
chr3	51976317	51976717	0.714751	0.00238923	0.0182276	PARP3
chr16	57333691	57334091	0.714548	0.000971782	0.0130776	PLLP
chr9	139333658	139334058	0.71445	0.000170089	0.0068284	INPP5E
chr1	32410132	32410532	0.714219	0.000324219	0.00855741	PTP4A2
chr12	70132917	70133317	0.713808	2.84323e-05	0.00345053	RAB3IP
chr19	4831647	4832047	0.713776	0.000937782	0.0128623	TICAM1
chr14	68086439	68086839	0.713277	0.000325282	0.00856485	ARG2
chr3	134319831	134320231	0.713246	0.00918922	0.0318126	EPHB1
chr5	53813619	53814019	0.712833	0.000524797	0.0105181	SNX18
chr16	2564056	2564456	0.712749	0.000341981	0.00883376	ATP6V0C
chr3	24562840	24563240	0.712631	0.000120339	0.00589758	THRB
chr12	121342228	121342628	0.712565	0.000713869	0.0118572	SPPL3
chr2	204192676	204193076	0.712312	0.00036703	0.00908604	ABI2
chr12	112820227	112820627	0.71191	0.000773743	0.0121668	RPL6
chr6	167040162	167040562	0.711694	0.000137719	0.0061926	RAMACL
chr12	105629718	105630118	0.711682	0.00207678	0.0174382	APPL2
chr22	30279248	30279648	0.71093	0.000283703	0.0082143	MTMR3
chr3	185827187	185827587	0.710785	0.000254613	0.00784997	ETV5
chr3	152016429	152016829	0.71064	0.000335937	0.00873713	MBNL1-AS1
chr11	1714571	1714971	0.710601	0.00617732	0.0272076	KRTAP5-6
chr18	20715801	20716201	0.71044	0.00751017	0.029324	CABLES1
chrX	35937804	35938204	0.710383	0.00308646	0.0202237	CFAP47
chr1	1342406	1342806	0.710327	6.10386e-05	0.0046627	MRPL20
chr17	16420021	16420421	0.710312	0.00614574	0.0271376	LRRC75A
chr5	179498480	179498880	0.709887	0.000933459	0.0128385	RNF130
chr2	218874955	218875355	0.709671	0.00322236	0.0206117	TNS1
chr1	180882129	180882529	0.709344	0.00159318	0.015774	KIAA1614
chr3	138066859	138067259	0.709237	0.000179582	0.00702629	MRAS
chr20	23618115	23618515	0.709214	0.000135536	0.00616512	CST3
chr2	69614432	69614832	0.709174	0.000504556	0.0103099	GFPT1
chr2	235860121	235860521	0.709126	0.00835522	0.0305527	SH3BP4
chr2	46925596	46925996	0.708904	0.000314695	0.00847085	SOCS5
chr2	101924879	101925279	0.70783	0.000107814	0.0056776	RNF149
chr9	91933257	91933657	0.707648	0.000567611	0.010769	SECISBP2
chr14	91317174	91317574	0.707535	0.00780788	0.0297986	TTC7B
chr15	83478564	83478964	0.707094	0.00285435	0.0195721	WHAMM
chr3	120067912	120068312	0.706876	0.00111288	0.0137416	LRRC58
chr3	148709365	148709765	0.705584	6.91783e-05	0.00479815	GYG1
chr20	49347855	49348255	0.70553	4.39661e-05	0.0039592	PARD6B
chr17	17586046	17586446	0.705131	4.13829e-05	0.00384273	RAI1
chr12	56651917	56652317	0.704917	0.000443573	0.0098283	ANKRD52
chr14	50863350	50863750	0.704661	0.000548771	0.0106669	CDKL1
chr16	70488216	70488616	0.704614	0.000397704	0.00942028	FCSK
chr1	114302124	114302524	0.704292	2.35633e-05	0.00333134	PHTF1
chrX	40126227	40126627	0.704267	0.00356287	0.0214551	LINC03099
chr3	174159139	174159539	0.704193	0.000192076	0.00718373	NAALADL2
chr22	38301721	38302121	0.703956	0.00131402	0.0146782	MICALL1
chr1	9712133	9712533	0.703845	0.00673234	0.0281135	PIK3CD
chr21	43373352	43373752	0.703573	0.00324699	0.0206382	C2CD2
chr7	6098758	6099158	0.703314	8.70862e-05	0.00532723	EIF2AK1
chr9	138884687	138885087	0.702907	0.00923027	0.0318731	UBAC1
chr7	97736144	97736544	0.702483	0.000198576	0.00721355	LMTK2
chr1	211752888	211753288	0.702164	0.000700123	0.0118425	SLC30A1
chr15	85201565	85201965	0.701689	0.00955997	0.0323854	NMB
chr19	36748330	36748730	0.701544	0.00410609	0.0227692	ZNF565
chr16	71598861	71599261	0.701516	0.000964603	0.0130383	TAT
chr16	19895790	19896190	0.701494	0.000918087	0.0127635	GPRC5B
chr5	118323961	118324361	0.70124	0.00127966	0.0145967	DTWD2
chr11	125757600	125758000	0.700963	0.000134647	0.00616171	HYLS1
chr15	71146462	71146862	0.700958	0.00100752	0.0132182	LARP6
chr1	39670730	39671130	0.700905	0.00205208	0.0173225	RNA5SP44
chr1	19276268	19276668	0.700843	0.00756634	0.0293907	IFFO2
chr7	129912568	129912968	0.700659	0.000251093	0.00779258	CPA2
chr2	236402080	236402480	0.700639	0.00728408	0.0290162	AGAP1
chr2	161349611	161350011	0.700561	0.000120635	0.00589758	RBMS1
chr2	99060971	99061371	0.700437	0.000531277	0.0105584	INPP4A
chr20	31331331	31331731	0.70043	0.00179149	0.0163712	COMMD7
chr4	54569008	54569408	0.700081	0.00246893	0.0185382	LNX1
chr11	76777452	76777852	0.700081	0.00179819	0.0163798	CAPN5
chr16	21169557	21169957	0.700024	0.00226254	0.0180051	LDAF1
chr16	30107754	30108154	0.699982	0.00264084	0.0190279	YPEL3
chr13	41363316	41363716	0.699917	0.00193545	0.0168891	SLC25A15
chr9	34701468	34701868	0.699804	0.00647551	0.027697	CCL21
chr6	137242838	137243238	0.699619	0.000216835	0.00736607	SLC35D3
chrX	119619574	119619974	0.698581	0.00121994	0.0142202	LAMP2
chr15	70389216	70389616	0.697671	0.00040646	0.00951634	TLE3
chrX	128811950	128812350	0.697543	0.00074107	0.0119715	APLN
chr11	3078608	3079008	0.697478	0.000822575	0.0123429	CARS1
chr15	75917603	75918003	0.697331	0.000224448	0.00748512	SNUPN
chr1	145039578	145039978	0.697168	3.10271e-05	0.00350334	PDE4DIP
chr22	20849758	20850158	0.697062	0.00788142	0.0298831	KLHL22
chr15	51057707	51058107	0.696736	0.000893213	0.0127198	SPPL2A
chr22	36461950	36462350	0.696706	0.000352781	0.00898856	RBFOX2
chr10	43633578	43633978	0.696673	0.00118254	0.0140672	CSGALNACT2
chr8	30242524	30242924	0.696581	0.00035283	0.00898856	RBPMS
chr5	133340153	133340553	0.696578	0.00204014	0.0172592	VDAC1
chr1	109102247	109102647	0.696534	0.0017167	0.0161222	EEIG2
chr3	5028319	5028719	0.696493	0.00174501	0.0162196	BHLHE40-AS1
chr5	133801749	133802149	0.696483	0.000910126	0.0127635	RNU6-456P
chr9	133565619	133566019	0.696338	0.00034976	0.00896861	EXOSC2
chr20	7999896	8000296	0.696054	0.000256392	0.00786755	TMX4
chr17	37910499	37910899	0.69585	0.00275046	0.019295	GRB7
chr16	53536738	53537138	0.695846	0.00188035	0.0166902	AKTIP
chr19	1940284	1940684	0.695813	0.000624027	0.0112046	CSNK1G2
chr3	127266740	127267140	0.695801	0.00891815	0.0314006	LINC01471
chr1	20126477	20126877	0.695599	0.000481853	0.0100823	TMCO4
chr10	105678213	105678613	0.695596	0.00791457	0.0299322	STN1
chr2	220159312	220159712	0.695527	0.00290765	0.0197275	MIR153-1
chr7	148959359	148959759	0.695312	0.00238834	0.0182276	ZNF783
chr1	16563291	16563691	0.69531	0.000616292	0.0111726	CPLANE2
chr3	67705064	67705464	0.695295	0.000195716	0.00718772	SUCLG2
chr11	65186664	65187064	0.694774	0.00917311	0.0317795	NEAT1
chr7	2442610	2443010	0.694652	0.000156537	0.00658587	CHST12
chrX	40943426	40943826	0.69454	0.00383778	0.0220474	USP9X
chrX	153990687	153991087	0.694275	0.000681547	0.0117533	SNORA36A
chr8	74282625	74283025	0.694275	0.00801219	0.0301032	RPL7
chr5	140090415	140090815	0.694242	0.000106701	0.00567409	VTRNA1-1
chr2	179059118	179059518	0.693486	0.000717688	0.0118572	OSBPL6
chr19	50353885	50354285	0.693478	0.000211995	0.00731833	PTOV1
chr10	118764317	118764717	0.693134	0.00040218	0.00946238	SHTN1
chrX	149531296	149531696	0.692926	0.000193686	0.00718561	MAMLD1
chr5	156755572	156755972	0.692851	0.00709794	0.0286839	FNDC9
chr2	158485398	158485798	0.692717	0.00302711	0.0200424	ACVR1C
chr8	20186718	20187118	0.692338	0.00887375	0.0313568	LZTS1
chr1	9189386	9189786	0.691796	0.0103962	0.0334656	GPR157
chr2	70056400	70056800	0.691718	0.000362864	0.00908604	GMCL1
chr2	231577438	231577838	0.691676	0.00555908	0.0260143	CAB39
chr1	212003720	212004120	0.691467	0.00868342	0.0310303	LPGAT1
chr3	49507623	49508023	0.691341	0.005487	0.0258659	DAG1
chrX	133941325	133941725	0.691332	0.000184959	0.00704038	PABIR3
chr1	42800361	42800761	0.691179	0.000474908	0.0100414	FOXJ3
chr20	35374621	35375021	0.690937	0.000163053	0.00675142	NDRG3
chr17	77005655	77006055	0.690887	0.00175798	0.0162473	CANT1
chr9	110400428	110400828	0.690529	0.00201322	0.0171611	RNU6-996P
chr7	43945800	43946200	0.690383	0.00867492	0.0310245	TUBG1P
chr1	27986618	27987018	0.690374	0.00184485	0.0165625	LINC02574
chr10	102802548	102802948	0.690114	0.000519451	0.0104644	SFXN3
chr1	26348291	26348691	0.689781	0.00372003	0.021817	EXTL1
chr8	131028579	131028979	0.689373	0.00894167	0.0314411	CYRIB
chr15	81292957	81293357	0.68875	0.000239403	0.00760542	TLNRD1
chr10	106113061	106113461	0.688596	0.00400478	0.0224293	CFAP58-DT
chr8	87354290	87354690	0.688465	0.0033261	0.0208731	WWP1
chr9	123691309	123691709	0.688336	0.000581121	0.0108175	TRAF1
chr1	53611644	53612044	0.688329	0.0102052	0.0332765	SLC1A7
chr11	448139	448539	0.688212	0.00328151	0.0207372	PTDSS2
chr12	31744120	31744520	0.688157	0.000972506	0.0130776	DENND5B
chr19	44860528	44860928	0.688064	0.000120054	0.00589758	ZNF112
chr2	200844571	200844971	0.687958	0.00818317	0.0303375	TYW5
chr19	7580549	7580949	0.687623	0.00478586	0.0243767	ZNF358
chr20	62887137	62887537	0.687476	0.000116086	0.00583171	PCMTD2
chr1	101004675	101005075	0.687373	0.00746079	0.0292852	GPR88
chr14	61119966	61120366	0.687312	0.00337162	0.0209632	SIX1
chr6	53224068	53224468	0.687138	0.00376723	0.0219529	RPL31P28
chr9	95857509	95857909	0.687035	0.00328248	0.0207372	LOC101927993
chr2	174731745	174732145	0.686826	0.004879	0.0245262	RPL5P7
chr19	47759389	47759789	0.686332	9.01822e-05	0.00536072	CCDC9
chr6	166721654	166722054	0.686194	0.00906699	0.0316329	PRR18
chr9	33167463	33167863	0.685884	0.00695834	0.0284887	B4GALT1
chr12	121148399	121148799	0.685735	0.000414192	0.00960329	UNC119B
chr8	28351570	28351970	0.685222	0.000694155	0.0118149	FZD3
chr14	75895050	75895450	0.684738	0.00161094	0.0158598	JDP2
chr19	42900736	42901136	0.684373	0.00024372	0.00768013	CNFN
chr1	76620118	76620518	0.684202	0.00754261	0.0293785	ST6GALNAC3
chr7	5820688	5821088	0.684119	0.0019407	0.0168981	RNF216
chr11	94276979	94277379	0.684053	0.00775629	0.0296981	FUT4
chr3	155523712	155524112	0.683749	0.00190237	0.0167625	C3orf33
chr11	65667800	65668200	0.683734	0.00928696	0.0319568	FOSL1
chr6	42951751	42952151	0.683674	0.00142884	0.0151403	PPP2R5D
chr16	28223352	28223752	0.683672	0.000690554	0.0117882	XPO6
chr8	124934501	124934901	0.683414	0.00549063	0.0258752	FER1L6
chr5	13985992	13986392	0.683332	0.00330174	0.0207804	DNAH5
chr1	241803756	241804156	0.68262	0.00979708	0.0327509	CHML;OPN3
chr9	132372727	132373127	0.682073	0.00848768	0.0306923	NTMT1
chr17	81009288	81009688	0.681836	0.000650861	0.011425	LOC124907948;B3GNTL1
chr13	29370546	29370946	0.681768	0.00603036	0.0268544	POM121L13P
chr14	94631215	94631615	0.681713	0.00917112	0.0317795	PPP4R4
chr7	26438447	26438847	0.681563	0.000238579	0.00760542	LINC02981
chr20	62714920	62715320	0.681554	0.001349	0.0147525	LKAAEAR1
chr5	175792801	175793201	0.681373	0.000690627	0.0117882	ARL10
chr1	226309314	226309714	0.681	0.00425494	0.0231943	ACBD3-AS1
chr5	176739342	176739742	0.680905	0.000919237	0.0127635	MXD3
chr1	39546826	39547226	0.680874	0.0085273	0.030745	MACF1
chr19	7587262	7587662	0.680557	0.00195776	0.0169274	MCOLN1
chr2	56150819	56151219	0.680447	0.0101502	0.0332125	EFEMP1
chr7	94959805	94960205	0.680006	0.0184543	0.0441536	PON1
chr8	125438029	125438429	0.679978	0.00814135	0.0302898	TRMT12
chr1	20608022	20608422	0.679928	0.00370899	0.0218087	VWA5B1
chr9	92277064	92277464	0.67972	0.00369146	0.0217782	LINC03062
chr16	88729255	88729655	0.679385	0.00116705	0.0140114	MVD
chr1	29508580	29508980	0.679322	0.00220015	0.0177974	SRSF4
chr18	9136712	9137112	0.679212	0.000840024	0.0123858	ANKRD12
chr3	47844343	47844743	0.67913	0.000478479	0.0100414	DHX30
chr16	22201326	22201726	0.67904	0.000730125	0.0119016	EEF2K
chr5	14441093	14441493	0.67899	0.00294051	0.019839	OTULINL
chr13	23949134	23949534	0.678875	0.0002311	0.00757131	RPLP1P13
chr21	38071454	38071854	0.678578	0.00718273	0.0288209	SIM2
chr11	535693	536093	0.678572	0.00192678	0.0168639	HRAS
chr9	89563454	89563854	0.678087	0.00133128	0.0147125	GAS1RR
chr5	180643344	180643744	0.677865	0.000381835	0.00929014	TRIM41
chr15	52043916	52044316	0.67782	0.0066527	0.027982	TMOD2
chr19	13905522	13905922	0.677761	0.0011753	0.0140463	ZSWIM4
chr4	184580369	184580769	0.677577	0.000779802	0.0121813	RWDD4
chr10	104403290	104403690	0.677192	0.0034951	0.0213124	TRIM8
chr19	4007300	4007700	0.677069	0.00213106	0.0175755	PIAS4
chr10	38265153	38265553	0.67696	0.000639746	0.0113058	ZNF25
chr15	49913248	49913648	0.676948	0.000218903	0.00737175	DTWD1
chr9	140353844	140354244	0.676718	0.00258802	0.0188638	NSMF
chr22	46545916	46546316	0.676658	0.00329369	0.0207582	PPARA
chr3	33319025	33319425	0.676653	0.00301688	0.020024	FBXL2
chr19	55996220	55996620	0.676513	0.000216856	0.00736607	NAT14
chr1	61542878	61543278	0.676439	0.000491758	0.0102151	NFIA-AS2
chr12	58290334	58290734	0.676364	0.00232762	0.0181548	LOC283387
chr12	6798111	6798511	0.67624	0.00040146	0.00945963	ZNF384
chr9	35111074	35111474	0.676096	0.00152848	0.0155213	ATOSB
chr6	167369838	167370238	0.675908	0.000380101	0.00927672	RNASET2
chr3	145968582	145968982	0.675841	0.000863394	0.0125436	PLSCR4
chr13	31264483	31264883	0.675767	0.000428235	0.00965107	ALOX5AP
chr5	146614275	146614675	0.675678	0.0109125	0.0341371	STK32A
chr12	124018352	124018752	0.675634	0.00576322	0.0263463	RILPL1
chr5	138774859	138775259	0.675458	0.00058926	0.0108791	DNAJC18
chr3	193788429	193788829	0.675414	0.0101011	0.0331417	LINC02028
chr2	227700772	227701172	0.67539	0.00593977	0.0266703	RHBDD1
chr11	118560577	118560977	0.675318	0.00229681	0.0180661	TREH
chr5	179223271	179223671	0.675183	0.00128521	0.0146045	MIR1229
chr22	50246840	50247240	0.675072	0.00068309	0.0117541	ZBED4
chr6	71377135	71377535	0.674876	0.000296881	0.00831955	SMAP1
chr8	59323694	59324094	0.674831	0.000107386	0.00567409	UBXN2B
chr8	67351298	67351698	0.674705	0.0122235	0.0360513	ADHFE1
chr2	113033141	113033541	0.6746	7.61799e-05	0.00494005	ZC3H6
chr4	88156764	88157164	0.674547	0.00731594	0.0290378	KLHL8
chr1	33366507	33366907	0.674341	0.00150765	0.0154453	TMEM54
chr13	20160877	20161277	0.674179	0.00341279	0.021127	TPTE2-AS1
chr14	77506925	77507325	0.673973	0.00802031	0.0301035	LINC02288
chr6	42515136	42515536	0.673788	0.00356065	0.0214551	UBR2
chr14	24740591	24740991	0.673669	0.000961176	0.0130186	RABGGTA
chr3	39093255	39093655	0.673611	0.00128106	0.0145967	WDR48
chrX	48776369	48776769	0.673587	0.00863536	0.0309788	PIM2
chr9	100745423	100745823	0.672741	0.00183226	0.0164966	ANP32B
chr9	140473020	140473420	0.672579	0.000917126	0.0127635	DPH7
chr17	56709432	56709832	0.672369	0.00344037	0.0212224	LOC124904154
chr22	29468566	29468966	0.672294	0.00336424	0.0209632	KREMEN1
chr20	62205590	62205990	0.671506	0.00569193	0.0262309	HELZ2
chr8	67039313	67039713	0.671108	0.000467367	0.00997877	TRIM55
chr19	46184562	46184962	0.670994	0.00336162	0.0209632	MIR642A
chr15	74284261	74284661	0.670693	0.00078479	0.0121813	STOML1
chr1	87800745	87801145	0.670608	0.00310707	0.0202567	LMO4
chr1	54205062	54205462	0.670439	0.000726825	0.0118827	GLIS1
chr16	69220876	69221276	0.670247	0.00425026	0.0231943	SNTB2
chr5	60704854	60705254	0.670218	0.0146212	0.0394866	RPL3P6
chr7	42951619	42952019	0.669698	0.00222713	0.0179075	C7orf25
chr9	14096174	14096574	0.669665	0.00503553	0.0247953	ATP5PDP3
chr22	31031195	31031595	0.669614	0.00382766	0.0220474	SLC35E4
chr12	111051737	111052137	0.669521	0.00366651	0.0217126	TCTN1
chr12	49741711	49742111	0.669446	0.00331647	0.0208432	DNAJC22
chr3	170626060	170626460	0.669031	0.000868434	0.0125611	EIF5A2
chr11	27720850	27721250	0.668986	0.000193064	0.00718373	BDNF
chr15	66679105	66679505	0.668938	0.0109832	0.0342661	MAP2K1
chr7	148788134	148788534	0.66849	0.000760982	0.0121115	ZNF398
chr11	33823977	33824377	0.66829	0.00821123	0.0303483	FBXO3
chr2	112895593	112895993	0.668254	0.00772428	0.0296737	FBLN7
chr19	35168302	35168702	0.668111	0.000501694	0.0102782	ZNF302
chr22	38198421	38198821	0.667594	0.000668314	0.0116402	H1-0
chr17	46702949	46703349	0.667523	0.00176584	0.0162711	HOXB9
chr5	140874795	140875195	0.6674	0.00344009	0.0212224	PCDHGC4
chr3	159943359	159943759	0.667264	0.00706141	0.0286355	C3orf80
chr17	18128344	18128744	0.667193	0.00663843	0.0279594	LLGL1
chrX	135067245	135067645	0.666955	0.000354867	0.0090112	SLC9A6
chr3	12838035	12838435	0.666876	0.000429341	0.0096528	CAND2
chr7	148659822	148660222	0.666827	0.00176122	0.016257	RNY3
chr1	11968890	11969290	0.66682	0.00046677	0.00997877	RNU5E-1
chr4	67430602	67431002	0.666728	0.00929775	0.0319697	RPS23P3
chr17	63053017	63053417	0.666608	0.000915858	0.0127635	GNA13
chr19	4968326	4968726	0.666374	0.0092077	0.0318344	KDM4B
chr14	105399403	105399803	0.666238	0.00428671	0.0231943	PLD4
chr12	7125777	7126177	0.666103	0.00253778	0.018721	LPCAT3
chr16	1831843	1832243	0.666083	0.00319767	0.0205239	SPSB3
chr11	124065522	124065922	0.665971	0.00353702	0.0213942	OR10D3
chr17	63556747	63557147	0.665872	0.0047614	0.0242836	AXIN2
chr11	75062531	75062931	0.665407	0.00309494	0.0202311	ARRB1
chr9	130953972	130954372	0.665346	0.000631981	0.0112839	DNM1
chr2	175869820	175870220	0.665292	0.000327739	0.00859026	CHN1
chr12	69326528	69326928	0.665257	0.000934745	0.012845	CPM
chr19	42817543	42817943	0.665204	0.00286206	0.0195721	TMEM145
chr9	100000304	100000704	0.66511	0.00202934	0.0172243	CCDC180
chr16	2518189	2518589	0.664889	0.00141644	0.0151119	NTN3
chrX	11455908	11456308	0.664706	0.00728358	0.0290162	GOT2P7
chr17	19912284	19912684	0.664673	0.000958264	0.0129974	SPECC1
chr4	85504248	85504648	0.664606	0.00029153	0.00824322	CDS1
chr14	35873665	35874065	0.664536	0.00062378	0.0112046	NFKBIA
chr9	130639997	130640397	0.664379	0.00103279	0.0133725	AK1
chr11	777156	777556	0.664255	0.00357093	0.0214954	GATD1
chr4	40631431	40631831	0.664073	0.00809502	0.0302119	RBM47
chr3	150421735	150422135	0.663721	0.000200618	0.00724352	ERICH6
chr1	167691055	167691455	0.663695	0.00179571	0.0163798	MPZL1
chr8	94712723	94713123	0.663675	0.00109307	0.0136515	CIBAR1
chr12	53615038	53615438	0.66352	0.000419668	0.00964318	RARG
chr2	204399699	204400099	0.663429	0.000264203	0.0079455	RAPH1
chr4	140216417	140216817	0.663383	0.000428644	0.00965107	NAA15
chr16	2097664	2098064	0.66335	0.00023584	0.00760542	TSC2
chr3	126373691	126374091	0.663344	0.00963025	0.0324796	TXNRD3
chr7	114584891	114585291	0.663191	0.00693252	0.0284721	MDFIC
chr2	211089891	211090291	0.662838	0.00240868	0.0182606	ACADL
chrX	53122841	53123241	0.662659	0.00924722	0.0318731	KANTR
chr18	77160379	77160779	0.662482	0.00245735	0.0184867	NFATC1
chr5	175843009	175843409	0.662194	0.000443577	0.0098283	CLTB
chr2	175190653	175191053	0.661723	0.00560056	0.0260649	LINC01305
chr17	14203811	14204211	0.661647	0.00575886	0.0263463	HS3ST3B1
chr19	18451489	18451889	0.661596	0.00173769	0.0162173	PGPEP1
chr16	83932376	83932776	0.661517	0.0050004	0.0247309	MLYCD
chr16	2723607	2724007	0.661286	0.00393561	0.0222741	KCTD5
chr12	40499336	40499736	0.661217	0.00677522	0.0282147	SLC2A13
chr20	39766182	39766582	0.66114	0.00010715	0.00567409	PLCG1-AS1
chr2	24677085	24677485	0.661063	0.00395203	0.022313	NCOA1
chr17	40118536	40118936	0.660802	0.000740849	0.0119715	CNP
chr12	54411415	54411815	0.66077	0.00130663	0.0146782	HOXC4
chr12	54411415	54411815	0.66077	0.00130663	0.0146782	HOXC6
chr3	128997486	128997886	0.660693	0.00170246	0.0160804	HMCES
chr2	9983431	9983831	0.660562	0.000690018	0.0117882	TAF1B
chr16	29816455	29816855	0.660487	0.000762445	0.0121115	MAZ
chr17	76037054	76037454	0.660248	0.000283545	0.0082143	RNU6-625P
chr3	69788169	69788569	0.660235	0.000328437	0.00859026	MITF
chr2	128432179	128432579	0.66009	0.00269845	0.0191802	LIMS2
chr7	151038843	151039243	0.659724	0.000289836	0.00824322	NUB1
chr7	4778470	4778870	0.65962	0.00757014	0.0293982	AP5Z1
chr15	69706584	69706984	0.659495	0.000164565	0.00676523	KIF23
chr1	153508120	153508520	0.659002	0.00070626	0.0118425	S100A6
chr15	85873224	85873624	0.658902	0.0066409	0.0279623	AKAP13
chr2	109402853	109403253	0.658865	0.000941679	0.0128726	CCDC138
chr12	9800363	9800763	0.658863	0.00031692	0.00850159	GOT2P3
chr2	228028497	228028897	0.658832	0.0032864	0.0207372	COL4A4
chr3	169755733	169756133	0.658778	0.0108037	0.0340036	GPR160
chr11	78128368	78128768	0.658646	0.00728427	0.0290162	GAB2
chr20	43594759	43595159	0.65823	0.000297498	0.00832199	STK4-DT
chr19	44172136	44172536	0.658225	0.000818448	0.0123429	PLAUR
chr1	94883501	94883901	0.657854	0.000616435	0.0111726	ABCD3
chr19	11639539	11639939	0.657766	0.000936313	0.0128553	ECSIT
chr15	41198766	41199166	0.65736	0.00544508	0.0257953	VPS18
chr13	33859525	33859925	0.657237	0.000105123	0.00567409	STARD13
chr20	44034748	44035148	0.657102	0.000450389	0.00988525	DBNDD2
chr10	109674458	109674858	0.657063	0.00347017	0.0212641	LINC01435
chr16	188678	189078	0.65705	0.00150614	0.0154453	NPRL3
chr17	30333936	30334336	0.656958	0.00110099	0.0136908	LRRC37B
chr6	111947313	111947713	0.65652	0.0081581	0.0303104	TRAF3IP2
chr1	11760990	11761390	0.656298	0.00114685	0.0138762	DRAXIN
chr21	35747768	35748168	0.656214	0.000791659	0.0121813	LOC102723553;SMIM11
chr15	68724117	68724517	0.656193	0.00634423	0.0274724	ITGA11
chr6	52926210	52926610	0.656162	0.000807172	0.0122554	CILK1
chr12	133464325	133464725	0.655936	0.00381007	0.0220226	CHFR
chr3	185080854	185081254	0.655789	0.00163818	0.0159776	RPL4P4
chr1	150228254	150228654	0.655669	0.0099849	0.0330034	CA14
chr1	36549574	36549974	0.65544	0.00466753	0.0240363	TEKT2
chr2	179315487	179315887	0.655367	0.000516993	0.0104386	PJVK
chr11	67070894	67071294	0.654935	0.00109531	0.0136635	SSH3
chrX	109661730	109662130	0.654934	0.00354976	0.0214292	RTL9
chr4	186317247	186317647	0.654836	0.00214701	0.0176122	ANKRD37
chr5	142421353	142421753	0.654809	0.00380297	0.0220226	ARHGAP26-IT1
chr10	28287148	28287548	0.654639	0.000950158	0.0129278	ODAD2
chr1	235105532	235105932	0.654526	0.0155061	0.0405968	LNCATV
chr2	220378723	220379123	0.654212	0.0164415	0.0417772	ASIC4
chr2	206790462	206790862	0.654144	0.0076773	0.0295999	PPIAP68
chr17	78965329	78965729	0.654098	0.00122933	0.0142481	CHMP6
chr17	74380399	74380799	0.653919	0.00632721	0.0274289	PRPSAP1
chrX	153602506	153602906	0.65389	0.00254127	0.018723	FLNA
chr4	140187664	140188064	0.653854	0.00514508	0.0250595	RNU6-1074P
chr12	54447293	54447693	0.653494	0.000276596	0.0081133	MIR615
chr15	90294131	90294531	0.653358	0.0019855	0.0170545	MESP1
chr13	30168656	30169056	0.653321	0.000239411	0.00760542	SLC7A1
chr2	128145530	128145930	0.65324	0.00112673	0.013812	MAP3K2
chr22	39745447	39745847	0.652977	0.00684275	0.0282477	SYNGR1
chr17	55038049	55038449	0.652848	0.00111664	0.0137458	COIL
chr6	43597295	43597695	0.652791	0.000546051	0.0106669	MAD2L1BP
chr5	10564360	10564760	0.652523	0.00453826	0.0237713	ANKRD33B
chr2	105489759	105490159	0.652286	0.00470538	0.0241315	LINC01159
chr20	37101041	37101441	0.652189	0.000321091	0.00854049	RALGAPB
chr3	149375975	149376375	0.651945	0.000196128	0.00718772	WWTR1-AS1
chr1	226374396	226374796	0.651767	0.00145856	0.0152192	ACBD3
chr17	79818904	79819304	0.651675	0.00163616	0.0159776	P4HB
chr4	1243285	1243685	0.651446	0.00120939	0.0141781	CTBP1
chr11	76758279	76758679	0.651128	0.00366413	0.0217102	B3GNT6
chr19	5686798	5687198	0.650979	0.00532533	0.0254893	RPL36
chr16	730305	730705	0.650804	0.00140862	0.0151119	STUB1
chr7	148844190	148844590	0.650756	0.00289912	0.0196867	ZNF425
chr18	76829535	76829935	0.650634	0.000289961	0.00824322	ATP9B
chrX	24483037	24483437	0.650554	0.00931434	0.0320057	PDK3
chr22	50311661	50312061	0.650123	0.00103223	0.0133725	CRELD2
chr17	66508475	66508875	0.64977	0.00122473	0.0142318	PRKAR1A
chr11	124735980	124736380	0.649728	0.00896609	0.0314564	ROBO3
chr13	44716376	44716776	0.649418	0.00200061	0.0171186	SMIM2-AS1
chr12	54752583	54752983	0.649276	0.000102734	0.00567409	GPR84
chr11	65626887	65627287	0.649266	0.00413253	0.0228285	MUS81
chr20	45034940	45035340	0.648865	0.000727189	0.0118827	ELMO2
chr20	21377726	21378126	0.64849	0.00678894	0.0282147	NKX2-4
chr13	32889289	32889689	0.648468	6.88224e-05	0.00479815	BRCA2
chr2	9346160	9346560	0.648253	0.000900923	0.0127421	ASAP2
chr4	169239621	169240021	0.648202	0.00167057	0.016005	DDX60
chrX	153718957	153719357	0.64817	0.00642958	0.0276339	SLC10A3
chr19	55791154	55791554	0.648115	0.000271688	0.00802936	HSPBP1
chr22	42372429	42372829	0.648096	0.00784367	0.0298113	SEPTIN3
chr17	79875501	79875901	0.648054	0.00267335	0.0191119	SIRT7
chr8	28479547	28479947	0.647496	0.00140768	0.0151119	EXTL3-AS1
chr11	57250303	57250703	0.647126	0.00717422	0.0288028	RTN4RL2
chr12	125549681	125550081	0.646938	0.00150171	0.0154453	AACS
chr4	186456133	186456533	0.646873	0.000416172	0.00961855	PDLIM3
chr17	40202120	40202520	0.646865	0.00230639	0.0180717	ZNF385C
chrX	135579004	135579404	0.646863	0.00439738	0.0234019	HTATSF1
chrX	39873199	39873599	0.646728	0.00839373	0.0305897	LINC03053
chr9	130331533	130331933	0.646692	0.00273832	0.0192271	NIBAN2
chr10	75570869	75571269	0.646265	0.00235526	0.018193	NDST2
chr19	10946550	10946950	0.646156	0.000991612	0.0131876	TMED1
chr2	197457602	197458002	0.645964	0.0042966	0.0232265	HECW2
chr7	99756144	99756544	0.645831	0.000281216	0.00819667	TRAPPC14
chr12	104458097	104458497	0.645207	0.000552159	0.0106718	HCFC2
chr10	72647889	72648289	0.645119	0.00195393	0.016918	PCBD1
chr9	37120226	37120626	0.644961	0.0013298	0.0147065	ZCCHC7
chr9	126030224	126030624	0.644729	0.00536978	0.0255978	STRBP
chr17	17108995	17109395	0.644427	0.00160245	0.0158159	PLD6
chr6	17102031	17102431	0.644424	0.0113238	0.0347847	STMND1
chr8	22455744	22456144	0.644346	0.00881119	0.0312537	CCAR2
chr13	52733065	52733465	0.644287	0.00148322	0.0153841	NEK3
chr2	62733013	62733413	0.644222	0.000286556	0.00823613	RPL37P13
chr15	65425759	65426159	0.643868	0.000980305	0.0131151	PDCD7
chrX	129243921	129244321	0.643806	0.000477483	0.0100414	ELF4
chr11	128775329	128775729	0.643804	0.0039519	0.022313	KCNJ5-AS1
chr6	26659840	26660240	0.643669	0.00681614	0.0282477	ZNF322
chr5	178977558	178977958	0.643637	0.0060531	0.026925	RUFY1
chr10	109413716	109414116	0.643434	0.0169119	0.0423622	RNA5SP326
chr1	6673736	6674136	0.643365	0.00102299	0.0133116	PHF13
chr19	39893504	39893904	0.643183	0.000383858	0.00931377	ZFP36
chr10	22610107	22610507	0.643126	0.00116073	0.0139474	BMI1
chr19	488517	488917	0.643101	0.000476619	0.0100414	MADCAM1
chr7	100660482	100660882	0.643094	0.00795194	0.0299923	MUC12-AS1
chr17	79995183	79995583	0.643003	0.000829922	0.0123638	DCXR
chr10	92680640	92681040	0.64294	0.0033715	0.0209632	ANKRD1
chr13	74862489	74862889	0.642826	0.00195659	0.0169265	RNY1P5
chr16	30411662	30412062	0.642778	0.00246571	0.0185229	ZNF48
chr17	39968704	39969104	0.642756	0.000424924	0.00965107	P3H4
chr15	55582036	55582436	0.642692	0.00100211	0.0132088	RAB27A
chr16	3156230	3156630	0.642509	0.00107292	0.0135567	ZNF205
chr11	288522	288922	0.642465	0.00227521	0.0180209	PGGHG
chr10	25011785	25012185	0.642358	0.000871158	0.0125769	ARHGAP21
chr4	128888927	128889327	0.642263	0.00759613	0.0294382	MFSD8
chr9	137030130	137030530	0.642223	0.000692575	0.0118009	RNU6ATAC
chr6	57086970	57087370	0.641894	0.00127719	0.0145967	RAB23
chr5	154229901	154230301	0.641779	0.00974364	0.0326794	FAXDC2
chr16	4852522	4852922	0.64157	0.000864852	0.0125436	ROGDI
chr9	115096214	115096614	0.641476	0.00263696	0.0190087	PTBP3
chr6	134373491	134373891	0.641338	0.000225647	0.00748512	SLC2A12
chr4	55083790	55084190	0.641106	0.00257238	0.0188285	RPL22P13
chr14	102783023	102783423	0.64089	0.000552713	0.0106718	ZNF839
chr5	26847187	26847587	0.640864	0.000903647	0.0127421	CDH9
chr2	220283066	220283466	0.640705	0.005691	0.0262309	DES
chr17	73892601	73893001	0.64057	0.00166422	0.0159997	TRIM65
chr20	42815715	42816115	0.6405	0.000195406	0.00718772	JPH2
chr14	77278712	77279112	0.640174	0.000105265	0.00567409	ANGEL1
chr2	29117479	29117879	0.639964	0.000130143	0.00613314	WDR43
chr20	48330540	48330940	0.639753	0.000445489	0.0098283	B4GALT5
chr8	145550612	145551012	0.639728	0.00146766	0.0152921	DGAT1
chr18	46478207	46478607	0.63966	0.0117112	0.0353498	SMAD7
chr6	43149693	43150093	0.639387	0.0033959	0.0210807	CUL9
chr11	85396820	85397220	0.639237	0.00132227	0.0147028	CCDC89
chr1	151965718	151966118	0.639185	0.000428649	0.00965107	S100A10
chr11	62476664	62477064	0.638855	0.000798526	0.0122447	BSCL2
chr16	2532539	2532939	0.638257	0.00568918	0.0262309	TBC1D24
chr14	67999572	67999972	0.638077	0.00509437	0.0249753	PLEKHH1
chr17	37557877	37558277	0.637886	0.000836993	0.0123858	FBXL20
chr14	76448530	76448930	0.637393	0.00112889	0.013812	TGFB3
chr8	42010619	42011019	0.637315	0.00458278	0.0239088	AP3M2
chr10	13341377	13341777	0.637207	0.00324352	0.0206382	PHYH
chr2	219823897	219824297	0.637192	0.00557818	0.0260179	CDK5R2
chr12	123465019	123465419	0.63717	0.000397332	0.00942028	ARL6IP4
chr21	40721297	40721697	0.637151	0.00749464	0.0293104	HMGN1
chr15	45021235	45021635	0.636885	0.000634525	0.0112926	TRIM69
chr4	7912852	7913252	0.636422	0.0135365	0.0380149	LOC389199
chr5	68628385	68628785	0.636107	0.000462188	0.00997678	CCDC125
chr14	70316933	70317333	0.636102	0.0166942	0.0421123	SMOC1
chr10	90751173	90751573	0.636032	0.00260955	0.0189241	ACTA2
chr12	120763424	120763824	0.63602	0.00214381	0.0176122	PLA2G1B
chr8	12611687	12612087	0.635949	0.000808377	0.0122554	LONRF1
chr7	129419878	129420278	0.635622	0.00345672	0.0212564	MIR183
chr10	105531803	105532203	0.635606	0.00479886	0.024379	SH3PXD2A
chr6	31165406	31165806	0.635516	0.00136511	0.0148665	HCG27
chr8	38126416	38126816	0.635243	0.000232337	0.00758107	PLPP5
chr2	177502557	177502957	0.634928	0.00129959	0.0146782	LINC01116
chr2	113956535	113956935	0.634599	0.000919869	0.0127635	PAX8-AS1
chr8	101859450	101859850	0.634507	0.00577874	0.0263698	RNU4-83P
chr2	10183705	10184105	0.634423	0.0119755	0.0357021	KLF11
chrX	24042770	24043170	0.634344	0.00140579	0.0151119	KLHL15
chr2	69968503	69968903	0.634288	0.00106352	0.0134813	ANXA4
chr12	1738632	1739032	0.633788	0.0116585	0.035254	WNT5B
chr22	46663651	46664051	0.633592	0.000979459	0.0131151	TTC38
chr1	220445755	220446155	0.633402	0.00156315	0.0156303	RAB3GAP2
chr7	5462862	5463262	0.633325	0.00105405	0.0134565	TNRC18
chr19	55850266	55850666	0.632863	0.000868539	0.0125611	KMT5C
chr12	66341717	66342117	0.63285	0.00100908	0.0132182	HMGA2-AS1
chr9	139376945	139377345	0.632678	0.000173129	0.00687221	C9orf163
chr15	83776522	83776922	0.63266	0.000820631	0.0123429	TM6SF1
chr6	149638191	149638591	0.632565	0.00103881	0.0134173	TAB2
chrX	135849327	135849727	0.632461	0.00148722	0.015399	RNU6-972P
chr22	43583701	43584101	0.632457	0.000622359	0.0112046	TTLL12
chr16	68573123	68573523	0.632408	0.00174902	0.016241	ZFP90
chr12	32112166	32112566	0.632309	0.00200306	0.0171187	RESF1
chr12	106695713	106696113	0.632224	0.0058029	0.0264242	TCP11L2
chr12	12939920	12940320	0.632162	0.00125337	0.0144202	MIR613
chr9	135753708	135754108	0.631935	0.000391624	0.00938725	SPACA9
chr17	49198357	49198757	0.631896	0.00067379	0.0116708	SPAG9
chr3	73674105	73674505	0.631858	0.000981031	0.0131151	PDZRN3
chr13	28493818	28494218	0.63158	0.0178789	0.0433533	PDX1
chr20	4803958	4804358	0.631545	0.00599934	0.0268074	RASSF2
chr8	121135892	121136292	0.631442	0.00591246	0.0266437	COL14A1
chr5	1345320	1345720	0.631419	0.00024587	0.00768044	CLPTM1L
chr3	112930779	112931179	0.631392	0.00486573	0.0245262	BOC
chr14	105144157	105144557	0.631268	0.00219427	0.0177773	INF2
chr12	69004262	69004662	0.631016	0.00186783	0.0166234	RAP1B
chr14	107252271	107252671	0.630383	0.00682383	0.0282477	IGHV5-78
chr22	19419923	19420323	0.629955	0.000662857	0.0115967	MRPL40
chr1	154933917	154934317	0.629731	0.000794509	0.0121998	PYGO2
chr2	88469992	88470392	0.629683	0.00040567	0.00951595	THNSL2
chr2	200446616	200447016	0.629275	0.0157312	0.0409404	LINC01877
chrX	107020123	107020523	0.629188	0.0168445	0.0422629	TSC22D3
chr11	60929014	60929414	0.628642	0.00108306	0.013608	VPS37C
chr2	208030810	208031210	0.628441	0.00600331	0.0268076	KLF7
chr21	34499387	34499787	0.628435	0.0133062	0.0376483	LOC101928107
chrX	76234972	76235372	0.628295	0.00829067	0.0304697	MIR325
chr15	71184940	71185340	0.628109	0.000184019	0.00702629	THAP10
chr13	52378231	52378631	0.628068	0.000804897	0.0122553	DHRS12
chr1	41827345	41827745	0.627753	0.00298463	0.0199801	FOXO6
chr6	89827127	89827527	0.627596	0.000926979	0.0128045	SRSF12
chr19	57791309	57791709	0.627567	0.000174728	0.00687221	ZNF460
chrX	18372393	18372793	0.627556	0.00839126	0.0305897	SCML2
chr19	48828887	48829287	0.627244	0.000667134	0.0116402	EMP3
chr16	87417649	87418049	0.627222	0.00305018	0.0201199	FBXO31
chr4	185395003	185395403	0.627193	0.00230022	0.0180661	IRF2
chr19	14202168	14202568	0.627174	0.000688167	0.0117882	SAMD1
chr1	117602620	117603020	0.626712	0.000526028	0.0105204	TTF2
chr2	172750402	172750802	0.62667	0.00142617	0.0151392	HAT1
chr13	24553907	24554307	0.626594	0.000212186	0.00731833	SPATA13
chr6	42946728	42947128	0.626555	0.00158212	0.0157041	PEX6
chr10	28957708	28958108	0.626217	0.00235777	0.018193	RNU6-1067P
chr7	28725837	28726237	0.626042	0.000617327	0.0111726	LINC01531
chr18	3261668	3262068	0.625992	0.000446542	0.0098283	MYL12B
chrX	71528870	71529270	0.625816	0.0104281	0.0335207	CITED1
chr6	5996838	5997238	0.625764	0.00364889	0.0216984	NRN1
chr14	86000019	86000419	0.625688	0.0014249	0.0151392	LOC124907389;FLRT2
chr11	13689459	13689859	0.625664	0.00122149	0.0142202	FAR1
chr1	31381701	31382101	0.625539	0.00554981	0.0259963	SDC3
chr6	125622640	125623040	0.625436	0.00209729	0.0174738	HDDC2
chr22	42765314	42765714	0.625417	0.0030158	0.020024	LINC01315
chr6	151187241	151187641	0.625345	0.000825997	0.0123429	MTHFD1L
chr12	54773056	54773456	0.625321	0.000897372	0.0127421	ZNF385A
chr9	100174447	100174847	0.625266	0.00130865	0.0146782	TDRD7
chr1	100111732	100112132	0.625119	0.00062322	0.0112046	PALMD
chr3	145878357	145878757	0.624892	0.000528268	0.0105204	PLOD2
chrX	153084684	153085084	0.624867	0.00490771	0.0245798	PDZD4
chr20	60696703	60697103	0.62479	0.00039108	0.00938725	LSM14B
chr9	99637881	99638281	0.624588	0.00364211	0.0216745	ZNF782
chr6	12010932	12011332	0.624425	0.00311529	0.0202688	HIVEP1
chr10	3827993	3828393	0.624398	0.00224813	0.0179568	KLF6
chr12	26985256	26985656	0.624369	0.000836755	0.0123858	ITPR2
chr8	103742036	103742436	0.624352	0.0080762	0.0302055	KLF10
chr19	36134449	36134849	0.624322	0.00138004	0.0149743	ETV2
chrX	135056620	135057020	0.624254	0.0111274	0.0344997	MMGT1
chr4	41218518	41218918	0.624161	0.000313381	0.00847085	APBB2
chr4	89377994	89378394	0.624144	0.000950661	0.0129278	HERC5
chr17	59489999	59490399	0.624026	0.00761745	0.0294734	LINC02875
chr16	47007511	47007911	0.623914	0.00203107	0.017229	DNAJA2
chr14	60097049	60097449	0.623772	0.00888338	0.0313626	CCDC175
chr15	42787871	42788271	0.623767	0.000453371	0.00989785	SNAP23
chr20	46130245	46130645	0.623734	0.000228912	0.00756277	NCOA3
chr19	57702839	57703239	0.623576	0.000334652	0.00873713	ZNF264
chr6	5085075	5085475	0.623548	0.01017	0.0332432	PPP1R3G
chr11	24518119	24518519	0.623545	0.0015676	0.0156303	LUZP2
chr8	146078227	146078627	0.62345	0.00101887	0.013291	COMMD5
chr7	1084208	1084608	0.623298	0.00153588	0.0155701	GPR146
chrX	118533264	118533664	0.623188	0.0101932	0.0332765	SLC25A43
chr20	33146033	33146433	0.62303	0.000715838	0.0118572	MAP1LC3A
chr7	138144420	138144820	0.623029	0.00818866	0.0303438	TRIM24
chr21	28942044	28942444	0.622979	0.00335105	0.020928	LINC01673
chr6	13924829	13925229	0.622834	0.00995805	0.0329687	RNF182
chr12	66219799	66220199	0.622825	0.000131561	0.00615186	RPSAP52
chr1	212782861	212783261	0.622626	0.00165912	0.0159862	GARIN4
chr11	30607918	30608318	0.622203	0.00447626	0.0236121	MPPED2
chr4	146403580	146403980	0.622202	0.000940147	0.0128629	SMAD1
chr8	37756685	37757085	0.622161	0.000618793	0.0111726	RAB11FIP1
chr17	47269565	47269965	0.622039	0.000722831	0.0118827	GNGT2
chr19	2096270	2096670	0.621966	0.00508857	0.0249546	MOB3A
chr20	30160392	30160792	0.621854	0.000858297	0.0125396	HM13-AS1
chr3	100053232	100053632	0.621773	0.00157023	0.0156303	NIT2
chr10	118896712	118897112	0.621751	0.0113466	0.0348259	VAX1
chr17	41322656	41323056	0.621702	0.000132035	0.00615186	NBR1
chr19	40790712	40791112	0.621551	0.000790351	0.0121813	AKT2
chr2	73520605	73521005	0.621518	0.01157	0.0351671	EGR4
chr16	25026513	25026913	0.621481	0.001734	0.0162168	ARHGAP17
chr11	27494037	27494437	0.621453	0.00551996	0.0259166	LGR4
chr7	110731470	110731870	0.621174	0.00200459	0.0171187	LRRN3
chr19	45596148	45596548	0.621093	0.000357103	0.00902419	PPP1R37
chr1	151227231	151227631	0.621054	0.000781036	0.0121813	PSMD4
chr9	18438100	18438500	0.620822	0.00868228	0.0310303	ADAMTSL1
chr17	3867805	3868205	0.6206	0.0103481	0.0334209	ATP2A3
chr19	58694555	58694955	0.620586	0.000600832	0.011015	ZNF274
chr2	202898581	202898981	0.620567	0.00758765	0.0294371	FZD7
chr19	11039396	11039796	0.620549	0.00234331	0.0181853	TIMM29
chr17	46985397	46985797	0.620488	0.000761394	0.0121115	UBE2Z
chr17	48619534	48619934	0.620382	0.00218158	0.0177386	SPATA20
chr9	103188997	103189397	0.620272	0.00057107	0.010769	MSANTD3
chr16	57023372	57023772	0.620225	0.0134854	0.0378987	NLRC5
chr22	36902844	36903244	0.620157	0.00195906	0.0169292	FOXRED2
chr17	37310487	37310887	0.620108	0.000582699	0.0108175	PLXDC1
chr20	62151877	62152277	0.620089	0.0007159	0.0118572	PPDPF
chr5	108746212	108746612	0.619981	0.00141678	0.0151119	PJA2
chr6	43196721	43197121	0.619857	0.00869454	0.0310303	DNPH1
chr12	111806703	111807103	0.619733	0.00567757	0.0262281	PHETA1
chr17	79829474	79829874	0.619525	0.000309136	0.00847085	ARHGDIA
chr17	52978217	52978617	0.619405	0.00208833	0.0174503	TOM1L1
chr22	29195725	29196125	0.619267	0.000444578	0.0098283	XBP1
chr1	27998368	27998768	0.61923	0.00292573	0.0197732	IFI6
chr7	111202031	111202431	0.619004	0.00113552	0.0138675	IMMP2L
chr17	17875393	17875793	0.618866	0.000629378	0.0112749	TOM1L2
chr2	88958775	88959175	0.618735	0.00864991	0.0310078	EIF2AK3-DT
chr22	27054607	27055007	0.6187	0.00924527	0.0318731	MIAT
chr3	184053645	184054045	0.618673	0.00475845	0.0242764	FAM131A
chr18	32935234	32935634	0.618301	0.0151857	0.0402277	ZNF24
chr1	935808	936208	0.618276	0.000615314	0.0111726	HES4
chrX	149737195	149737595	0.618111	0.000859783	0.0125396	MTM1
chr5	107717536	107717936	0.618099	0.000906272	0.0127553	FBXL17
chr12	123920861	123921261	0.617874	0.00105735	0.0134575	RILPL2
chr9	130922000	130922400	0.61787	0.00977049	0.032705	BBLN
chr8	11665846	11666246	0.617498	0.00393234	0.0222741	FDFT1
chr11	64691775	64692175	0.617462	0.0014108	0.0151119	PPP2R5B
chr5	43105571	43105971	0.617407	0.00647392	0.027697	ZNF131
chr12	65174478	65174878	0.617304	0.00492907	0.0245894	TBC1D30
chr10	97416053	97416453	0.617243	0.00162727	0.0159428	ALDH18A1
chr15	34629766	34630166	0.616878	0.0035798	0.0215241	SLC12A6
chr19	47539206	47539606	0.616817	0.000911394	0.0127635	TMEM160
chr11	17756070	17756470	0.616785	0.0136497	0.0381626	KCNC1
chr4	1723082	1723482	0.616766	0.00465481	0.0240227	TMEM129
chr19	57106519	57106919	0.616759	0.000347065	0.00891407	ZNF71
chr1	11751075	11751475	0.616722	0.000360327	0.00904738	MAD2L2
chr2	71204346	71204746	0.616633	0.000750253	0.0120632	ANKRD53
chr8	136469231	136469631	0.616603	0.00400122	0.022428	KHDRBS3
chr1	149223299	149223699	0.616495	0.000739658	0.0119715	RNVU1-18
chr2	74800979	74801379	0.61645	0.0127174	0.0367201	LOXL3
chr19	10981251	10981651	0.616411	0.0105451	0.0336623	CARM1
chr10	91087541	91087941	0.616222	0.0103833	0.0334656	IFIT3
chr16	11036324	11036724	0.616177	0.00348728	0.0212858	DEXI
chr16	686581	686981	0.615977	0.000182218	0.00702629	METTL26
chr3	9993786	9994186	0.615873	0.00090562	0.0127553	PRRT3
chr6	24911239	24911639	0.615863	0.00424247	0.0231889	RIPOR2
chr4	140098635	140099035	0.615832	0.00326849	0.0206909	ELF2
chr9	33264287	33264687	0.615826	0.000788739	0.0121813	BAG1
chr19	30302075	30302475	0.615807	0.00373729	0.0218596	CCNE1
chr1	53308427	53308827	0.615415	0.000271661	0.00802936	ZYG11A
chr15	49462350	49462750	0.615348	0.00244424	0.0184322	GALK2
chr2	43446872	43447272	0.615277	0.00105471	0.0134565	ZFP36L2
chr19	3185299	3185699	0.615201	0.00138282	0.0149866	NCLN
chr9	131580754	131581154	0.615043	0.00273739	0.0192271	ENDOG
chr11	75526046	75526446	0.614986	0.00272704	0.019199	UVRAG
chr2	219081591	219081991	0.614983	0.00155521	0.0156199	ARPC2
chr19	40939401	40939801	0.614958	0.00117596	0.0140463	SERTAD1
chr9	35604320	35604720	0.614745	0.000260694	0.00791309	TESK1
chr16	2198860	2199260	0.614727	0.00265118	0.0190385	RAB26
chr2	177053033	177053433	0.61471	0.00211822	0.0175231	HOXD1
chr12	122362842	122363242	0.614613	0.0062124	0.0272474	CFAP251
chrX	153656929	153657329	0.614565	0.00141096	0.0151119	ATP6AP1
chr10	15412239	15412639	0.614545	0.00418968	0.0230206	FAM171A1
chr4	2420579	2420979	0.614447	0.00851239	0.0307233	CFAP99
chr1	110072701	110073101	0.614437	0.00841342	0.0305983	GPR61
chr15	68569870	68570270	0.613811	0.000770675	0.0121483	FEM1B
chr1	18957989	18958389	0.613806	0.00426198	0.0231943	PAX7
chr2	55509429	55509829	0.613505	0.000916848	0.0127635	PRORSD1P
chr8	146024236	146024636	0.613312	0.00240187	0.0182606	ZNF517
chr19	44645508	44645908	0.61325	0.000392406	0.00938725	ZNF221
chr16	67217278	67217678	0.612873	0.00164786	0.0159788	MATCAP1
chr2	239335318	239335718	0.612864	0.00236804	0.018193	ASB1
chr1	45956467	45956867	0.612718	0.00170341	0.0160804	TESK2
chr12	124196643	124197043	0.612591	0.0067862	0.0282147	ATP6V0A2
chr11	130184118	130184518	0.612509	0.0049483	0.0246467	ZBTB44
chr20	30778130	30778530	0.612391	0.00227981	0.0180209	TSPY26P
chr14	21082032	21082432	0.612304	0.00156104	0.0156303	RPS26P9
chr12	70272983	70273383	0.612264	0.0166632	0.0420893	MYRFL
chr11	65292603	65293003	0.611953	0.00134117	0.014739	SCYL1
chr3	28390310	28390710	0.611815	0.000821511	0.0123429	AZI2
chr3	182698505	182698905	0.611777	0.00975944	0.032705	DCUN1D1
chr7	97501434	97501834	0.611694	0.00143407	0.0151539	ASNS
chr2	97202657	97203057	0.611608	0.00250623	0.0186576	ARID5A
chr3	28958307	28958707	0.611381	0.0104236	0.0335154	RBMS3
chr6	86575476	86575876	0.611318	0.0176869	0.0431486	LOC100133102
chr3	133969232	133969632	0.611193	0.018433	0.044116	RYK
chr20	3776469	3776869	0.611034	0.0215399	0.0477668	CDC25B
chr21	38362070	38362470	0.611031	0.00438119	0.0233857	HLCS
chr1	46955343	46955743	0.610988	0.018639	0.0444205	DMBX1
chr3	197439261	197439661	0.610909	0.0102071	0.0332765	FYTTD1
chr22	26879356	26879756	0.610895	0.000454747	0.00989785	HPS4
chr6	26104209	26104609	0.610821	0.00233016	0.0181628	H4C15;H4C3
chr6	133119506	133119906	0.610811	0.000753428	0.0120793	SLC18B1
chr11	6256318	6256718	0.61066	0.00432078	0.0232531	FHIP1B
chr21	46974631	46975031	0.610276	0.00337543	0.0209702	SLC19A1
chr19	52901084	52901484	0.610138	0.000826411	0.0123429	ZNF528
chr22	50638692	50639092	0.610095	0.00480364	0.0243802	SELENOO
chr11	61263970	61264370	0.610022	0.00102902	0.0133697	LRRC10B
chr9	89763448	89763848	0.6099	0.00288289	0.0196445	LINC02872
chr16	30668924	30669324	0.609835	0.00258596	0.0188576	FBRS
chr14	100412846	100413246	0.609603	0.00734909	0.0290502	RNU1-47P
chr1	1243682	1244082	0.609196	0.00140484	0.0151119	PUSL1
chr18	77439191	77439591	0.609127	0.00205313	0.0173225	CTDP1-DT
chr11	819716	820116	0.60902	0.00283416	0.0194901	PNPLA2
chr2	238383624	238384024	0.609002	0.000993609	0.0131918	MLPH
chr16	67282332	67282732	0.608817	0.00396894	0.0223563	SLC9A5
chr8	72756201	72756601	0.608736	0.000875148	0.0125882	MSC
chr20	32077328	32077728	0.608522	0.000384098	0.00931377	CBFA2T2
chr1	1821410	1821810	0.608504	0.000639152	0.0113058	GNB1
chr13	80916776	80917176	0.608498	0.0115669	0.0351671	SPRY2
chr1	244815716	244816116	0.608453	0.0016525	0.0159788	DESI2
chrX	54209166	54209566	0.608437	0.00399131	0.0224099	FAM120C
chr20	61847661	61848061	0.608365	0.000257711	0.00788356	YTHDF1
chr6	64346028	64346428	0.608117	0.00164868	0.0159788	PHF3
chr18	59561359	59561759	0.607903	0.00532591	0.0254893	RNF152
chr9	38620620	38621020	0.60784	0.000917153	0.0127635	FAM95C;ANKRD18A
chr20	2821040	2821440	0.607774	0.000335242	0.00873713	VPS16
chr19	47164763	47165163	0.607648	0.00399474	0.0224211	DACT3-AS1
chr8	132916491	132916891	0.607527	0.00223659	0.0179075	EFR3A
chr2	191398735	191399135	0.607522	0.000602407	0.011031	NEMP2
chr6	37138433	37138833	0.60735	0.00216652	0.0176895	PIM1
chr9	71394553	71394953	0.607336	0.000419696	0.00964318	PABIR1
chr5	177632061	177632461	0.607275	0.00715289	0.0287747	HNRNPAB
chr7	43965895	43966295	0.607175	0.00165636	0.0159835	URGCP
chr11	94823202	94823602	0.606853	0.00272131	0.019199	ENDOD1
chr2	86668703	86669103	0.606764	0.00479299	0.024379	KDM3A
chr7	1543801	1544201	0.606685	0.000938561	0.0128623	INTS1
chr16	432062	432462	0.606227	0.00144282	0.0151679	LOC100134368;RPL23AP5
chrX	133370825	133371225	0.606215	0.00360566	0.0215548	CCDC160
chr2	128784330	128784730	0.606191	0.002234	0.0179075	SAP130
chr13	73633423	73633823	0.606159	0.00592569	0.0266471	KLF5
chr1	20582179	20582579	0.606135	0.0125033	0.0364361	LINC01757
chr14	71276125	71276525	0.606135	0.00639279	0.027561	MAP3K9
chr15	60883827	60884227	0.606132	0.00285801	0.0195721	RORA-AS1
chr19	17622408	17622808	0.605898	0.000351273	0.00898856	PGLS
chr20	25371613	25372013	0.605893	0.00711498	0.0287298	ABHD12
chr20	22564690	22565090	0.605602	0.00767865	0.0295999	FOXA2
chr12	49726328	49726728	0.60549	0.0148978	0.0398953	C1QL4
chr16	48419500	48419900	0.605354	0.00315677	0.0204285	SIAH1
chr5	10441688	10442088	0.605353	0.0013029	0.0146782	ROPN1L
chr16	2509996	2510396	0.605331	0.00277172	0.019366	TEDC2
chr16	9057876	9058276	0.605326	0.00510182	0.0249806	USP7
chr4	89300455	89300855	0.605324	0.00284121	0.0195301	HERC6
chr4	77134463	77134863	0.605249	0.00107841	0.0135822	SCARB2
chr17	8129961	8130361	0.605067	0.00267292	0.0191119	LINC00324
chr2	27632469	27632869	0.604746	0.000928805	0.0128082	PPM1G
chr20	25176110	25176510	0.604685	0.000766292	0.0121224	ENTPD6
chr12	1099618	1100018	0.604644	0.00273022	0.0192045	ERC1
chr19	48103890	48104290	0.604574	0.00225618	0.017991	BICRA
chr9	101866771	101867171	0.604462	0.00413652	0.0228331	TGFBR1
chr2	18741765	18742165	0.6044	0.000470506	0.0100185	RDH14
chr7	2353683	2354083	0.604366	0.00117596	0.0140463	EIF3B
chr16	28289162	28289562	0.604154	0.00941014	0.0321072	LOC124903670
chr16	2770766	2771166	0.604036	0.00407585	0.0226736	PRSS27
chr2	216176303	216176703	0.604031	0.000727664	0.0118827	ATIC
chr17	28431672	28432072	0.60403	0.00319182	0.0205032	NSRP1
chr1	59248663	59249063	0.603926	0.000699084	0.0118425	JUN
chr21	46293063	46293463	0.603924	0.00103074	0.0133725	PTTG1IP
chr6	692910	693310	0.603806	0.00230359	0.0180661	EXOC2
chr5	36606829	36607229	0.603708	0.00149122	0.0154264	SLC1A3
chr3	47205749	47206149	0.603526	0.00131284	0.0146782	SETD2
chr9	130497060	130497460	0.60338	0.00212494	0.0175509	TOR2A
chr7	2884246	2884646	0.603345	0.00258193	0.0188457	GNA12
chr9	115513233	115513633	0.603179	0.00134886	0.0147525	SNX30
chr20	17550669	17551069	0.603031	0.000207258	0.00731833	DSTN
chr9	88555692	88556092	0.602958	0.000885286	0.0126643	NAA35
chr3	100211010	100211410	0.602612	0.00124701	0.0143786	TMEM45A
chr19	49520808	49521208	0.602609	0.00872136	0.0310702	LHB
chr1	202896003	202896403	0.601877	0.00138943	0.0150479	KLHL12
chr20	25677181	25677581	0.601855	0.00171251	0.0160925	ZNF337
chr6	25279205	25279605	0.601598	0.00448279	0.0236306	CARMIL1
chr8	356829	357229	0.60144	0.0121838	0.0360143	FBXO25
chr1	43613476	43613876	0.601429	0.00503944	0.0248068	CFAP144
chr19	2840927	2841327	0.601416	0.00431332	0.0232369	ZNF555
chr1	154580495	154580895	0.601384	0.00211324	0.0175096	ADAR
chr7	95064227	95064627	0.601113	0.00132571	0.0147028	PON2
chr8	67624517	67624917	0.601103	0.00808452	0.0302055	SGK3
chr11	57092421	57092821	0.601078	0.00218063	0.0177386	TNKS1BP1
chr9	469937	470337	0.600999	0.00210675	0.0174822	KANK1
chr22	24129139	24129539	0.600819	0.000571627	0.010769	SMARCB1
chr2	232378870	232379270	0.600818	0.00253901	0.018721	LINC00471
chr7	5938060	5938460	0.60081	0.0192731	0.0451826	CCZ1
chr7	113726082	113726482	0.600744	0.000667773	0.0116402	FOXP2
chr16	4233871	4234271	0.600721	0.00215335	0.0176163	SRL
chr1	200708502	200708902	0.600689	0.00470135	0.0241315	CAMSAP2
chr5	176561453	176561853	0.600653	0.000971175	0.0130776	NSD1
chr9	35071838	35072238	0.600634	0.00551647	0.0259166	VCP
chr2	111528366	111528766	0.600617	0.0130706	0.0373136	ACOXL
chr16	127706	128106	0.600555	0.000573722	0.0107955	MPG
chr19	55629169	55629569	0.600321	0.000718548	0.0118572	PPP1R12C
chr3	58318312	58318712	0.600314	0.0119525	0.0356683	PXK
chr6	158957185	158957585	0.600164	0.00191934	0.0168457	TMEM181
chr5	95296733	95297133	0.600141	0.00123937	0.014301	ELL2
chr9	140445647	140446047	0.600125	0.00283353	0.0194901	MRPL41
chr1	166808205	166808605	0.599989	0.00376371	0.0219405	POGK
chr1	150293916	150294316	0.599854	0.000515853	0.0104334	PRPF3
chr3	134092315	134092715	0.599844	0.00230661	0.0180717	AMOTL2
chr14	104028994	104029394	0.599704	0.00195267	0.016918	BAG5
chr17	62658359	62658759	0.599646	0.00976126	0.032705	SMURF2
chr19	49660993	49661393	0.599343	0.0022924	0.0180661	TRPM4
chr7	94537595	94537995	0.599295	0.0015099	0.0154453	PPP1R9A
chr13	53174046	53174446	0.599212	0.00425714	0.0231943	HNRNPA1L2
chrX	77041322	77041722	0.59914	0.00231494	0.0180918	ATRX
chr2	20550796	20551196	0.598917	0.000575519	0.0107957	PUM2
chr7	120627906	120628306	0.598759	0.0017061	0.0160804	CPED1
chr11	10315826	10316226	0.598631	0.000319761	0.00853425	SBF2
chr15	55880851	55881251	0.598541	0.0027162	0.0191802	PYGO1
chr17	41392697	41393097	0.598522	0.0010434	0.013424	CCDC200
chr1	92545846	92546246	0.598284	0.000775526	0.01217	BTBD8
chr19	16435587	16435987	0.598082	0.0138158	0.038407	KLF2
chrX	129473573	129473973	0.597978	0.000435323	0.00973151	SLC25A14
chr4	15656599	15656999	0.597825	0.00430787	0.0232369	FBXL5
chr16	68482651	68483051	0.597706	0.0139936	0.0386555	SMPD3
chr12	109125377	109125777	0.597571	0.00478451	0.0243767	CORO1C
chr12	96793888	96794288	0.597538	0.00225839	0.0179995	CDK17
chr3	150480991	150481391	0.597415	0.0120018	0.0357389	SIAH2
chr1	3713107	3713507	0.597406	0.00138028	0.0149743	LRRC47
chr1	109940666	109941066	0.597219	0.00170563	0.0160804	SORT1
chr13	73356150	73356550	0.597191	0.000903709	0.0127421	PIBF1
chr22	31892313	31892713	0.596881	0.000879036	0.0126191	EIF4ENIF1
chr19	45953675	45954075	0.596822	0.00185419	0.0165986	FOSB
chr11	66610823	66611223	0.596742	0.0020364	0.0172395	RCE1
chr14	51411324	51411724	0.596711	0.000640857	0.0113127	PYGL
chr9	137217544	137217944	0.596525	0.0165764	0.0419762	RXRA
chr22	21983980	21984380	0.5965	0.00105282	0.0134565	YDJC
chr2	178257272	178257672	0.596479	0.000954825	0.0129732	AGPS
chr16	87421694	87422094	0.596391	0.0153716	0.0404336	MAP1LC3B
chr17	1531822	1532222	0.596305	0.00183951	0.0165294	SLC43A2
chr14	37666985	37667385	0.596263	0.0057117	0.0262415	MIPOL1
chr9	35489488	35489888	0.595802	0.00128005	0.0145967	RUSC2
chr21	47604513	47604913	0.595752	0.000635339	0.0112926	SPATC1L
chr7	33148555	33148955	0.595734	0.0033434	0.0209203	RP9
chr3	131100064	131100464	0.595591	0.0138709	0.0384996	NUDT16
chr15	66993851	66994251	0.595572	0.000981143	0.0131151	SMAD6
chr1	16939897	16940297	0.59557	5.86978e-05	0.00457491	NBPF1
chr12	105351949	105352349	0.595425	0.00281042	0.019439	SLC41A2
chr11	118977663	118978063	0.595389	0.00235908	0.018193	C2CD2L
chr1	120322527	120322927	0.595338	0.0207464	0.0468653	HMGCS2
chr1	228593989	228594389	0.595273	0.00210725	0.0174822	TRIM11
chr17	53800200	53800600	0.595045	0.00800721	0.0300975	TMEM100
chr8	62626505	62626905	0.594846	0.000634263	0.0112926	ASPH
chr6	71665749	71666149	0.594808	0.0149865	0.0399968	B3GAT2
chr19	4246962	4247362	0.594807	0.00190037	0.0167601	YJU2
chr19	47523978	47524378	0.594783	0.0154305	0.0404868	NPAS1
chr3	32822703	32823103	0.594565	0.00835578	0.0305527	RPL23AP43
chr5	70882795	70883195	0.594407	0.00162611	0.0159428	MCCC2
chr3	42631992	42632392	0.59438	0.0043153	0.0232395	SS18L2
chr9	130890501	130890901	0.594349	0.00171002	0.0160804	PTGES2-AS1
chr2	232062900	232063300	0.594324	0.000773785	0.0121668	ARMC9
chr10	76868547	76868947	0.594322	0.00965596	0.0325383	DUSP13
chr15	73925869	73926269	0.594241	0.00538097	0.0256109	NPTN
chr7	112430059	112430459	0.594188	0.000990691	0.0131865	TMEM168
chr6	24495472	24495872	0.594165	0.00431232	0.0232369	GPLD1
chr8	29387443	29387843	0.594146	0.00258981	0.0188681	RPL17P33
chr12	26348732	26349132	0.59408	0.00513436	0.0250462	SSPN
chr3	66551693	66552093	0.593979	0.00118745	0.0140837	LRIG1
chr22	37447621	37448021	0.593859	0.013074	0.0373136	KCTD17
chr10	94449889	94450289	0.593822	0.00152492	0.0155094	HHEX
chr15	91414235	91414635	0.593709	0.0022806	0.0180209	VPS33B-DT
chr12	58129570	58129970	0.59365	0.00928006	0.0319508	AGAP2
chr10	91404111	91404511	0.593436	0.00148484	0.0153907	PANK1-AS1
chr19	56632978	56633378	0.593174	0.00502156	0.0247783	ZNF787
chr6	90122060	90122460	0.593101	0.00157102	0.0156303	RRAGD
chr16	84178607	84179007	0.593024	0.00731985	0.0290378	HSDL1
chr19	39997954	39998354	0.592987	0.000863935	0.0125436	SELENOV
chr1	117452629	117453029	0.592945	0.00248953	0.0186068	PTGFRN
chr9	140149611	140150011	0.592944	0.0045505	0.0238116	NELFB
chr11	64794889	64795289	0.59287	0.00372608	0.0218266	SNX15
chr8	67687096	67687496	0.592594	0.00308559	0.0202237	PTTG3P
chr10	27793206	27793606	0.592584	0.000647094	0.0113843	RAB18
chr17	47022010	47022410	0.592524	0.0009799	0.0131151	SNF8
chr8	142011474	142011874	0.5924	0.00190379	0.0167655	PTK2
chr19	50432421	50432821	0.592355	0.000408083	0.00951634	NUP62
chr3	194354065	194354465	0.592256	0.00427203	0.0231943	TMEM44
chr17	8065674	8066074	0.592254	0.000943444	0.0128855	VAMP2
chr7	127807220	127807620	0.592118	0.00865155	0.0310078	MIR129-1
chr6	146135947	146136347	0.591832	0.00107805	0.0135822	FBXO30
chr1	27152749	27153149	0.591684	0.0043733	0.023361	ZDHHC18
chr19	44529409	44529809	0.59158	0.00070181	0.0118425	ZNF222
chr1	40915731	40916131	0.591542	0.000874274	0.0125871	ZFP69B
chr13	52027618	52028018	0.59139	0.00379217	0.0220089	INTS6-AS1
chr12	49463336	49463736	0.591218	0.00102038	0.0132996	RHEBL1
chr19	13976754	13977154	0.591213	0.0100269	0.0330851	MIR181C
chr14	51297651	51298051	0.590896	0.00554136	0.0259817	NIN
chr11	8615600	8616000	0.590886	0.00969778	0.0326368	STK33
chr1	2574306	2574706	0.590691	0.00231169	0.0180918	MMEL1
chr1	45196353	45196753	0.590643	0.015598	0.0407293	RNU5D-1
chr5	79783619	79784019	0.590506	0.00164865	0.0159788	FAM151B
chr9	95055589	95055989	0.590491	0.00135257	0.0147721	IARS1
chr16	22018986	22019386	0.59029	0.00100866	0.0132182	MOSMO
chr1	117239489	117239889	0.590289	0.0193716	0.0452717	LINC02868
chr3	98620795	98621195	0.590115	0.00259461	0.0188768	DCBLD2
chr1	25566419	25566819	0.590061	0.000932242	0.012833	SYF2
chr2	176987088	176987488	0.589974	0.00239557	0.0182494	HOXD9
chr5	150284293	150284693	0.589919	0.00172278	0.0161513	ZNF300
chr1	12677969	12678369	0.589918	0.00122521	0.0142318	DHRS3
chr3	5229360	5229760	0.589907	0.000830398	0.0123638	EDEM1
chr14	45721979	45722379	0.589879	0.00162541	0.0159428	MIS18BP1
chr16	30907835	30908235	0.589852	0.00117612	0.0140463	BCL7C
chr12	56325379	56325779	0.589783	0.00237905	0.018201	DGKA
chr9	79630195	79630595	0.589596	0.0119265	0.0356504	FOXB2
chr5	178053403	178053803	0.589513	0.00101142	0.0132378	CLK4
chr11	35683923	35684323	0.589447	0.000571157	0.010769	TRIM44
chr10	5855042	5855442	0.589383	0.00268649	0.0191495	GDI2
chr3	93692693	93693093	0.589321	0.00378482	0.0219982	PROS1
chr6	42858237	42858637	0.589313	0.00368605	0.0217778	C6orf226
chr3	38066072	38066472	0.5893	0.00392374	0.0222741	PLCD1
chr1	67519675	67520075	0.589247	0.000931552	0.012833	SLC35D1
chr2	27651121	27651521	0.589219	0.00100797	0.0132182	NRBP1
chr8	29120509	29120909	0.589181	0.00168151	0.0160413	KIF13B
chr19	44439309	44439709	0.589137	0.000537906	0.0105922	ZNF45
chr1	36621438	36621838	0.589094	0.00649332	0.0277429	MAP7D1
chr7	134510423	134510823	0.589038	0.0103399	0.0334083	CALD1
chr10	104159054	104159454	0.588886	0.00321212	0.020583	NFKB2
chr2	20619059	20619459	0.588841	0.00659769	0.0278949	RNA5SP86
chr2	232546002	232546402	0.588573	0.00134751	0.0147525	PTMA
chr7	6311472	6311872	0.588437	0.000970847	0.0130776	CYTH3
chr2	113012288	113012688	0.588432	0.0011443	0.0138762	ZC3H8
chr2	24346352	24346752	0.588046	0.00520437	0.0251841	PFN4
chr14	78266524	78266924	0.587959	0.00169465	0.0160804	ADCK1
chr17	27920689	27921089	0.587923	0.0111467	0.0345087	ANKRD13B
chr9	15510846	15511246	0.587842	0.0018545	0.0165986	PSIP1
chr2	37423541	37423941	0.587803	0.00182273	0.016477	CEBPZOS
chr9	133320394	133320794	0.587688	0.000554911	0.0106718	ASS1
chr1	234509127	234509527	0.58766	0.00248312	0.0185955	COA6
chr17	8229945	8230345	0.587622	0.0126906	0.0366967	LOC124900396
chr5	177557868	177558268	0.587381	0.00199006	0.0170656	RMND5B
chr4	186125032	186125432	0.587346	0.0123842	0.0362586	CFAP97
chr17	79678913	79679313	0.58732	0.00530437	0.0254483	SLC25A10
chr10	112485619	112486019	0.587178	0.0180619	0.0435455	RNA5SP327
chr17	42201097	42201497	0.587075	0.00153532	0.0155701	HDAC5
chr14	24664780	24665180	0.586929	0.00131118	0.0146782	TM9SF1
chr19	59056097	59056497	0.586896	0.0011082	0.0137245	TRIM28
chr1	100231911	100232311	0.586469	0.00352822	0.0213942	FRRS1
chr7	130353511	130353911	0.586371	0.00225972	0.0180009	COPG2
chr8	79428217	79428617	0.586217	0.00302441	0.0200346	PKIA
chr19	37329183	37329583	0.586136	0.000376255	0.0092354	ZNF790
chr15	65067977	65068377	0.586114	0.00348251	0.0212858	RBPMS2
chr11	126152671	126153071	0.586046	0.00516153	0.025102	TIRAP
chr18	33160868	33161268	0.586016	0.0017784	0.0163112	GALNT1
chr15	75940125	75940525	0.585942	0.00080906	0.0122554	SNX33
chr17	7108267	7108667	0.585933	0.0195643	0.0455118	ACADVL
chr3	128445288	128445688	0.58592	0.000872875	0.0125785	RAB7A
chr13	41240469	41240869	0.585582	0.00519755	0.0251759	FOXO1
chr15	57211568	57211968	0.585492	0.00311024	0.0202567	TCF12
chr10	127585051	127585451	0.585449	0.00220313	0.0178032	DHX32
chr8	38758846	38759246	0.58544	0.0080817	0.0302055	PLEKHA2
chr9	139761032	139761432	0.585338	0.0101772	0.0332437	EDF1
chr17	38083567	38083967	0.585334	0.00208129	0.0174382	ORMDL3
chr1	178694952	178695352	0.58533	0.00346546	0.0212641	RALGPS2
chr16	15068444	15068844	0.585288	0.00868499	0.0310303	LOC124900586;PDXDC1
chr16	3355438	3355838	0.585214	0.00176636	0.0162711	ZNF75A
chr16	46917748	46918148	0.585161	0.0118893	0.0356029	GPT2
chr7	17338793	17339193	0.58488	0.000825358	0.0123429	LOC101927609
chr8	134309834	134310234	0.584842	0.00170194	0.0160804	NDRG1
chr17	8103197	8103597	0.584735	0.00166188	0.0159997	BORCS6
chr22	46067872	46068272	0.584639	0.00216914	0.0176978	ATXN10
chr17	77770525	77770925	0.584564	0.00396277	0.0223356	CBX8
chr7	105925760	105926160	0.584543	0.00140807	0.0151119	NAMPT
chr22	21400109	21400509	0.584534	0.0023142	0.0180918	LRRC74B
chr7	103629739	103630139	0.584375	0.019222	0.0451463	RELN
chrX	153607824	153608224	0.584075	0.000978685	0.0131151	EMD
chr19	53039181	53039581	0.583942	0.0192631	0.0451727	ZNF808
chr19	1513064	1513464	0.583932	0.0184136	0.0440873	ADAMTSL5
chr22	26985428	26985828	0.583893	0.00252904	0.0186916	TPST2
chr3	132379007	132379407	0.583866	0.00272545	0.019199	ACAD11
chr7	70596579	70596979	0.583786	0.000967355	0.0130531	GALNT17
chrX	132548778	132549178	0.58356	0.00217889	0.0177386	GPC4
chr19	34849803	34850203	0.583465	0.00250425	0.0186576	GPI
chr9	80647107	80647507	0.583261	0.00697023	0.0285001	GNAQ
chr1	36554459	36554859	0.58316	0.000549965	0.010668	ADPRS
chr17	27717008	27717408	0.583121	0.00151542	0.0154453	TAOK1
chr1	212208701	212209101	0.582933	0.00189451	0.0167283	INTS7
chr6	109761961	109762361	0.58293	0.0014876	0.015399	SMPD2
chr2	128458661	128459061	0.582924	0.00291304	0.0197422	SFT2D3
chr13	45992355	45992755	0.582897	0.00581324	0.0264503	SLC25A30
chr17	65991802	65992202	0.582723	0.00308868	0.0202272	C17orf58
chr2	97001182	97001582	0.582608	0.00141382	0.0151119	NCAPH
chr1	90286416	90286816	0.582573	0.00359528	0.0215465	LRRC8D
chr22	39548781	39549181	0.582512	0.0086687	0.0310164	CBX7
chr1	156561402	156561802	0.582509	0.00257848	0.0188293	NAXE
chr2	105697448	105697848	0.58241	0.00610518	0.0270212	MRPS9-AS1
chr14	102228445	102228845	0.582177	0.0124144	0.036313	PPP2R5C
chr9	113799719	113800119	0.582103	0.00145761	0.0152192	LPAR1
chr11	9482662	9483062	0.582055	0.00175542	0.0162428	ZNF143
chr17	74261950	74262350	0.581742	0.0013586	0.014806	UBALD2
chr2	217497739	217498139	0.581704	0.0211173	0.047277	IGFBP2
chr19	7069533	7069933	0.581603	0.0015126	0.0154453	ZNF557
chr3	13461018	13461418	0.581533	0.0127529	0.0367821	NUP210
chr5	75698700	75699100	0.581527	0.0052913	0.0254335	IQGAP2
chr20	290766	291166	0.581454	0.00309565	0.0202311	ZCCHC3
chr7	32997202	32997602	0.581346	0.00109933	0.0136908	FKBP9
chr22	50221527	50221927	0.581178	0.0217036	0.047876	BRD1
chr6	105307221	105307621	0.581052	0.000864305	0.0125436	HACE1
chr4	87813357	87813757	0.580986	0.000756965	0.0120845	RPL6P13
chr4	129733442	129733842	0.580957	0.00350046	0.0213248	JADE1
chr6	27560300	27560700	0.580853	0.0175967	0.0430802	RNU6-471P
chr18	18691261	18691661	0.580842	0.00108188	0.0136041	ROCK1
chr7	44058522	44058922	0.580737	0.0185576	0.0443197	POLR2J4
chr3	52007702	52008102	0.580631	0.00186375	0.0166181	PCBP4
chr19	53700325	53700725	0.580594	0.0127451	0.0367663	ZNF665
chr19	50144045	50144445	0.58055	0.000341362	0.00883376	RRAS
chr7	149570494	149570894	0.580506	0.00170998	0.0160804	ATP6V0E2
chr14	64971085	64971485	0.580478	0.00752681	0.0293397	ZBTB1
chr1	110453267	110453667	0.580417	0.0117269	0.0353638	CSF1
chr22	26824620	26825020	0.580393	0.00182214	0.016477	ASPHD2
chr20	49411522	49411922	0.580187	0.00152908	0.0155213	BCAS4
chr19	2255955	2256355	0.580095	0.0018263	0.0164899	JSRP1
chr3	44552015	44552415	0.580077	0.00493103	0.0245894	ZNF852

## Sheet: Tab4. Gene Ontology H3K4me3
Supplementary Data 5, Tab4. Geno Ontology (GO) analysis of H3K4me3 peaks P3FI-90 Treatment vs DMSO
GO biological process complete	REFLIST	Number	Expected	Fold Enrichment	Raw P-value	FDR
anoikis (GO:0043276)	12	4	0.18	22.8	6.7e-05	0.0237
T cell apoptotic process (GO:0070231)	31	5	0.45	11.03	0.000157	0.0451
leukocyte apoptotic process (GO:0071887)	48	6	0.7	8.55	0.000123	0.0367
intrinsic apoptotic signaling pathway by p53 class mediator (GO:0072332)	57	7	0.83	8.4	3.7e-05	0.014
negative regulation of reproductive process (GO:2000242)	73	8	1.07	7.5	2.19e-05	0.011
signal transduction by p53 class mediator (GO:0072331)	91	8	1.33	6.01	9.31e-05	0.0289
mononuclear cell differentiation (GO:1903131)	335	15	4.9	3.06	0.000184	0.05
positive regulation of programmed cell death (GO:0043068)	533	23	7.79	2.95	6.5e-06	0.00673
positive regulation of apoptotic process (GO:0043065)	510	22	7.45	2.95	1.04e-05	0.00704
negative regulation of intracellular signal transduction (GO:1902532)	524	22	7.66	2.87	1.56e-05	0.0093
apoptotic process (GO:0006915)	1045	38	15.28	2.49	4.72e-07	0.000917
programmed cell death (GO:0012501)	1091	38	15.95	2.38	1.08e-06	0.00168
cell death (GO:0008219)	1103	38	16.12	2.36	2.09e-06	0.00249
response to abiotic stimulus (GO:0009628)	1118	37	16.34	2.26	5.18e-06	0.00574
circulatory system development (GO:0072359)	926	30	13.54	2.22	6.71e-05	0.0232
anatomical structure formation involved in morphogenesis (GO:0048646)	959	30	14.02	2.14	0.000157	0.0444
negative regulation of signal transduction (GO:0009968)	1265	39	18.49	2.11	1.75e-05	0.00907
positive regulation of transcription by RNA polymerase II (GO:0045944)	1268	38	18.53	2.05	3.44e-05	0.0145
negative regulation of cell communication (GO:0010648)	1360	40	19.88	2.01	3.52e-05	0.0144
negative regulation of signaling (GO:0023057)	1361	40	19.89	2.01	3.55e-05	0.0141

## Sheet: Tab5. GSEA TADs and Loops
Supplementary Data 5, Tab5. GSEA of Genes in Downregulated TADs and Loops with P3FI-90 Treatment vs DMSO
GSEA of genes in decreased TADs and loops P3FI-90 vs DMSO (FDR <0.05)
Gene Set	Odds Ratio	NOM p-val	FDR q-val
WANG_SMARCE1_TARGETS_DN	2.02952	0.000127903	0.00232164
KUROKI_KDM3B_DOWN	3.0703	0.000146188	0.00257549
Exhaustion	2.41243	0.000165522	0.00283279
HALLMARK_TNFA_SIGNALING_VIA_NFKB	2.40604	0.000227798	0.0037903
RMS119_V550E_ratio_down	1.99799	0.000244958	0.00396567
CAF_PMID_30127393_pos	4.30064	0.000342856	0.00526592
EIF4E_DN	3.08304	0.000334617	0.00526592
HET70_Positive	3.58982	0.000388348	0.00581551
LU_EZH2_TARGETS_DN	1.84782	0.000570604	0.00833638
Supressed EWSFLI1 Target Genes Ranked by Changes in Gene Expression and H3K27ac Signals_Rivera	3.01556	0.000630097	0.00898638
HALLMARK_HEDGEHOG_SIGNALING	4.85759	0.000672539	0.00936862
MIYAGAWA_TARGETS_OF_EWSR1_ETS_FUSIONS_UP	2.056	0.000897862	0.0122232
REN_ALVEOLAR_RHABDOMYOSARCOMA_UP	2.87468	0.000952775	0.0126825
CORDENONSI_YAP_CONSERVED_SIGNATURE	3.672	0.000994391	0.0129487
PF19 vs NILC_microarray_PAX3FOXO1A_down	2.02952	0.00106661	0.0135936
DAVICIONI_PAX_FOXO1_SIGNATURE_IN_ARMS_UP	3.59692	0.00114034	0.0142305
REN_ALVEOLAR_RHABDOMYOSARCOMA_DN	1.76378	0.00161623	0.0197576
ASPS_Patient_1_Array_up	1.89844	0.00180752	0.0216541
NS143_Spleen_down	1.89136	0.00190006	0.0218872
NS75_Kidney_Up	1.89136	0.00190006	0.0218872
RMS772_deltaPA_ratio_FGFR4_WT_down	1.77071	0.00226566	0.0256062
IMR32-34a-48H-1_down	1.75894	0.00284514	0.03156
RIGGI_EWING_SARCOMA_PROGENITOR_DN	2.10511	0.00298183	0.0324748
BRD4_YAPTAZ_JQ1_DOWN	1.69579	0.00330886	0.035393
DAVICIONI_TARGETS_OF_PAX_FOXO1_FUSIONS_DN	2.98567	0.00379577	0.0393896
KONDO_EZH2_TARGETS	1.91359	0.00381402	0.0393896
EBAUER_TARGETS_OF_PAX3_FOXO1_FUSION_DN	3.51981	0.00388895	0.0394827
DAVICIONI_PAX_FOXO1_SIGNATURE_IN_ARMS_DN	5.49047	0.00449752	0.0423145
KINSEY_TARGETS_OF_EWSR1_FLII_FUSION_UP	1.37027	0.00437134	0.0423145
MAHADEVAN_IMATINIB_RESISTANCE_DN	5.49047	0.00449752	0.0423145
P53_DN.V1_UP	2.02017	0.00452108	0.0423145
Stromal141_UP	2.24199	0.0042733	0.0423145
DAVICIONI_MOLECULAR_ARMS_VS_ERMS_UP	1.73753	0.00494921	0.0456089
GRYDER_PAX3FOXO1_CRC	3.73071	0.00513944	0.0466444
SENESE_HDAC1_AND_HDAC2_TARGETS_UP	1.88357	0.00537876	0.0473805
TRM	2.3298	0.00533956	0.0473805
Targets of PAX3 FOXO1_Meltzer_ChipSeq	2.98936	0.00583453	0.0506504

## Sheet: Tab6. Total RNA Pol2 GSEA
Supplementary Data 5, Tab6. GSEA of Genes Associated with Total RNA Pol2 after P3FI-90 Treatment vs DMSO
Total RNA Pol2 P3FI-90 vs DMSO: Upregulated (FDR <0.05)					Total RNA Pol2 P3FI-90 vs DMSO: Downregulated (FDR <0.05)
Gene Set	NES	NOM p-val	FDR q-val		Gene Set	NES	NOM p-val	FDR q-val
NK CELLS RESTING	2.16153	0	0.0101351		KEGG_RIBOSOME	-2.06883	0	5.30485e-05
DE_YY1_TARGETS_UP	1.81529	0	0.0239865		REACTOME_TRANSLATION	-1.90114	0	0.00025192
					DEPMAP_COMMON_ESSENTIALS	-1.77594	0	0.00191269
					ROSTY_CERVICAL_CANCER_PROLIFERATION_CLUSTER	-1.75543	0	0.00227714
					CORRELATES WITH CAMTA1_PEDIATRIC AFFY TUMOR DB_NEGATIVE	-1.73987	0	0.00273913
					CINSARC	-1.73596	0	0.00270337
					WU_APOPTOSIS_BY_CDKN1A_VIA_TP53	-1.72754	0	0.00287025
					CEGV2	-1.70385	0	0.0041724
					G2M_PHASE_REGEV	-1.70054	0	0.00438071
					REACTOME_MRNA_SPLICING	-1.68695	0	0.00492739
					MANALO_HYPOXIA_DN	-1.6856	0	0.0048198
					HALLMARK_MYC_TARGETS_V1	-1.67117	0	0.00541199
					FOXM1_UP	-1.66617	0	0.00558258
					PCNA25_POSITIVE	-1.66428	0.00204082	0.0055257
					KEGG_SPLICEOSOME	-1.644	0	0.0070873
					KANG_DOXORUBICIN_RESISTANCE_UP	-1.63883	0	0.00733582
					GO_METHYLTRANSFERASE_COMPLEX	-1.63821	0	0.00714814
					HALLMARK_E2F_TARGETS	-1.62669	0	0.00795568
					HSIAO_HOUSEKEEPING_GENES	-1.62536	0	0.00792084
					LNCRNA_X_POSITIVE_RNASEQ	-1.62296	0	0.00793946
					REN_BOUND_BY_E2F	-1.62119	0	0.00803302
					MOLENAAR_TARGETS_OF_CCND1_AND_CDK4_DN	-1.62081	0	0.00782704
					REACTOME_RNA_POL_II_TRANSCRIPTION	-1.62013	0	0.00770298
					BOYAULT_LIVER_CANCER_SUBCLASS_G12_UP	-1.61217	0	0.0083089
					CHROMATIN	-1.60228	0.00100705	0.00909013
					BENPORATH_MYC_TARGETS_WITH_EBOX	-1.59461	0	0.00976993
					HALLMARK_DNA_REPAIR	-1.59348	0	0.00963481
					WHITFIELD_CELL_CYCLE_G1_S	-1.59098	0	0.00986744
					PUJANA_CHEK2_PCC_NETWORK	-1.58835	0	0.00994418
					HALLMARK_G2M_CHECKPOINT	-1.58348	0	0.010608
					GRYDER_PAX3FOXO1_CRC	-1.58054	0	0.0108253
					NS143_SPLEEN_DOWN	-1.5726	0	0.0117173
					G2M_AZIZI	-1.571	0.00616016	0.011655
					NS4_ADRENAL_DOWN	-1.56227	0	0.0126835
					PAX3FOXO1_INTERACTORS_NONNUCLEAR	-1.54831	0.0199161	0.0148138
					NS132_SKELETAL MUSCLE_DOWN	-1.54013	0	0.0164117
					BRD4_YAPTAZ_JQ1_DOWN	-1.53721	0	0.0165688
					WHITEFORD_PEDIATRIC_CANCER_MARKERS	-1.53697	0.001	0.0163025
					TRI70_NEGATIVE	-1.52045	0.002	0.0197037
					RMS_ROC	-1.51984	0	0.0195928
					GARCIA_TARGETS_OF_FLI1_AND_DAX1_DN	-1.51749	0	0.0198487
					JMJD6_INTERACTORS	-1.51145	0	0.0210855
					S_PHASE_REGEV	-1.51026	0.00200803	0.0211165
					T REGULATORY_PMID_30127393_NEG	-1.50725	0.001002	0.0217113
					WEST_ADRENOCORTICAL_TUMOR_MARKERS_UP	-1.507	0.0204082	0.0214845
					FERNANDEZ_BOUND_BY_MYC	-1.50323	0	0.0224656
					BENPORATH_PROLIFERATION	-1.50243	0	0.0222641
					HALLMARK_OXIDATIVE_PHOSPHORYLATION	-1.5007	0	0.0222454
					BLUM_RESPONSE_TO_SALIRASIB_DN	-1.50016	0	0.0220967
					ZEMBUTSU_SENSITIVITY_TO_VINBLASTINE	-1.49717	0.00827301	0.022652
					PAL_PRMT5_TARGETS_UP	-1.48668	0	0.0255406
					BENPORATH_CYCLING_GENES	-1.4841	0	0.0260437
					WEI_MYCN_TARGETS_WITH_E_BOX	-1.48065	0	0.0267516
					FERREIRA_EWINGS_SARCOMA_UNSTABLE_VS_STABLE_UP	-1.47893	0	0.0268869
					DAVICIONI_PAX_FOXO1_SIGNATURE_IN_ARMS_UP	-1.47265	0.004	0.0287732
					NS83_LIVER_DOWN	-1.46732	0	0.0303452
					PAX3FOXO1_INTERACTORS_NUCLEAR	-1.46433	0	0.0311763
					HIF1AN_INTERACTORS_RODRIGUEZ	-1.46421	0.001	0.0308116
					TARGETS OF PAX3 FOXO1_MELTZER_CHIPSEQ	-1.46263	0.00200401	0.0309725
					HALLMARK_MTORC1_SIGNALING	-1.45874	0	0.0319866
					SYMPATHETIC GANGLIA_A26MG_DOWN	-1.45058	0	0.0350849
					EIF4E_UP	-1.44798	0	0.0356947
					WHITFIELD_CELL_CYCLE_S	-1.44723	0	0.035464
					GSKJ4_24H_DOWN	-1.44485	0.00603015	0.0360065
					NUYTTEN_EZH2_TARGETS_DN	-1.443	0	0.0363026
					TANG_SENESCENCE_TP53_TARGETS_DN	-1.44142	0.01002	0.0366267
					WHITFIELD_CELL_CYCLE_G2	-1.44015	0	0.0365776
					UDAYAKUMAR_MED1_TARGETS_UP	-1.43039	0	0.0404589
					EGLN3_INTERACTORS	-1.42891	0	0.0406116
					MITOCHONDRIA_PROTEOME_V1	-1.42857	0.001	0.0402657
					PID_P53_REGULATION_PATHWAY	-1.42853	0.008	0.0398517
					JACKSON_DNMT1_TARGETS_DN	-1.42703	0.0243902	0.0400815
					PEART_HDAC_PROLIFERATION_CLUSTER_DN	-1.42518	0.005005	0.0404231
					DAVICIONI_RHABDOMYOSARCOMA_PAX_FOXO1_FUSION_UP	-1.42517	0.00200401	0.0399789
					SHEN_SMARCA2_TARGETS_UP	-1.42427	0	0.0400746
					BASAKI_YBX1_TARGETS_UP	-1.42101	0	0.0410635
					RAS_GTPASE_ACTIVATOR_ACTIVITY	-1.41676	0.0263692	0.0427234
					HALLMARK_UNFOLDED_PROTEIN_RESPONSE	-1.41609	0	0.0427366
					KAMMINGA_EZH2_TARGETS	-1.40664	0.0120482	0.0477437
					RMS_CORRELATE_WITH_FGFR4	-1.40177	0	0.0500531

## Sheet: Tab7. RNA Pol2 Ser5 GSEA
Supplementary Data 5, Tab7. GSEA of Genes Associated with RNA Pol2 Ser5 after P3FI-90 Treatment vs DMSO
RNA Pol2 Ser5 P3FI-90 vs DMSO: Upregulated (FDR <0.05)					RNA Pol2 Ser5 P3FI-90 vs DMSO: Downregulated (FDR <0.05)
Gene Set	NES	NOM p-val	FDR q-val		Gene Set	NES	NOM p-val	FDR q-val
MAHADEVAN_IMATINIB_RESISTANCE_DN	1.51632	0	0.0276753		KEGG_RIBOSOME	-1.85868	0	0.000252617
					S_PHASE_REGEV	-1.85746	0	0.000239986
					FOXM1_UP	-1.8295	0	0.000548325
					KANG_DOXORUBICIN_RESISTANCE_UP	-1.81039	0	0.000828948
					ROSTY_CERVICAL_CANCER_PROLIFERATION_CLUSTER	-1.7696	0	0.00154444
					DEPMAP_COMMON_ESSENTIALS	-1.76541	0	0.00159991
					REACTOME_TRANSLATION	-1.76195	0	0.00157425
					CEGV2	-1.74647	0	0.00214152
					MANALO_HYPOXIA_DN	-1.73473	0	0.00234661
					REACTOME_RNA_POL_II_TRANSCRIPTION	-1.73138	0	0.00243416
					LNCRNA_X_POSITIVE_RNASEQ	-1.72864	0	0.00241633
					PUJANA_CHEK2_PCC_NETWORK	-1.71749	0	0.00255974
					HALLMARK_E2F_TARGETS	-1.71153	0	0.00269384
					REACTOME_P53_INDEPENDENT_G1_S_DNA_DAMAGE_CHECKPOINT	-1.69334	0	0.00311954
					NS4_ADRENAL_DOWN	-1.67966	0	0.0036652
					CINSARC	-1.67682	0	0.00364208
					HALLMARK_OXIDATIVE_PHOSPHORYLATION	-1.66292	0	0.00425098
					MOLENAAR_TARGETS_OF_CCND1_AND_CDK4_DN	-1.64819	0	0.00509281
					KEGG_SPLICEOSOME	-1.64165	0	0.00536996
					REACTOME_MRNA_SPLICING	-1.63827	0	0.00548126
					ELVIDGE_HYPOXIA_DN	-1.62739	0	0.00622691
					HALLMARK_G2M_CHECKPOINT	-1.62464	0	0.00628731
					CORRELATES WITH CAMTA1_PEDIATRIC AFFY TUMOR DB_NEGATIVE	-1.61499	0	0.00723457
					HALLMARK_MYC_TARGETS_V1	-1.60987	0	0.00765683
					GARCIA_TARGETS_OF_FLI1_AND_DAX1_DN	-1.60307	0	0.00808174
					WEI_MYCN_TARGETS_WITH_E_BOX	-1.59921	0	0.00848709
					MOOTHA_VOXPHOS	-1.58776	0	0.00959957
					WHITFIELD_CELL_CYCLE_G1_S	-1.58486	0	0.00970406
					WU_APOPTOSIS_BY_CDKN1A_VIA_TP53	-1.58467	0	0.00953845
					PAX3FOXO1_INTERACTORS_NUCLEAR	-1.58105	0	0.00983974
					REACTOME_P53_DEPENDENT_G1_DNA_DAMAGE_RESPONSE	-1.57902	0	0.00991316
					TRI70_NEGATIVE	-1.57859	0.001	0.00977244
					HSIAO_HOUSEKEEPING_GENES	-1.57043	0	0.0105032
					G2M_PHASE_REGEV	-1.56769	0.001	0.0105782
					HALLMARK_DNA_REPAIR	-1.56518	0	0.0107953
					BRD4_JMJD6_POSITIVELY_REGULATED	-1.56344	0	0.0109155
					PAX3FOXO1_INTERACTORS_NONNUCLEAR	-1.56329	0.0162933	0.0107345
					SYMPATHETIC GANGLIA_A26MG_DOWN	-1.56281	0	0.0106456
					KEGG_PROTEASOME	-1.55839	0.003	0.0110987
					BRD4_YAPTAZ_JQ1_DOWN	-1.55621	0	0.0114039
					PODAR_RESPONSE_TO_ADAPHOSTIN_DN	-1.55315	0.00919305	0.0114223
					NS132_SKELETAL MUSCLE_DOWN	-1.54639	0	0.012496
					JMJD6_INTERACTORS	-1.54519	0	0.0124484
					WHITEFORD_PEDIATRIC_CANCER_MARKERS	-1.54268	0	0.0126501
					BLUM_RESPONSE_TO_SALIRASIB_DN	-1.53912	0	0.0129216
					WANG_RESPONSE_TO_GSK3_INHIBITOR_SB216763_DN	-1.53734	0	0.0129747
					REN_BOUND_BY_E2F	-1.53641	0	0.012908
					T EXHAUST_PMID_30127393_NEG	-1.53574	0	0.012756
					GRYDER_PAX3FOXO1_ENHANCERS_IN_TADS	-1.53249	0	0.0129239
					REACTOME_REGULATION_OF_MRNA_STABILITY_BY_PROTEINS_THAT_BIND_AU_RICH_ELEMENTS	-1.53182	0	0.0128185
					SHEN_SMARCA2_TARGETS_UP	-1.52939	0	0.013092
					WHITFIELD_CELL_CYCLE_S	-1.52927	0	0.0129187
					WHITFIELD_CELL_CYCLE_G2	-1.52818	0	0.012953
					BENPORATH_PROLIFERATION	-1.5275	0	0.0128664
					PAL_PRMT5_TARGETS_UP	-1.5269	0	0.0127953
					NS143_SPLEEN_DOWN	-1.52163	0	0.0134395
					DAVICIONI_RHABDOMYOSARCOMA_PAX_FOXO1_FUSION_DN	-1.52146	0.011213	0.013286
					KAMMINGA_EZH2_TARGETS	-1.51828	0.001	0.013528
					BENPORATH_CYCLING_GENES	-1.51485	0	0.0140753
					GRYDER_PAX3FOXO1_TOP_ENHANCERS	-1.51471	0	0.0139317
					WONG_MITOCHONDRIA_GENE_MODULE	-1.51288	0	0.0140833
					MITOCHONDRIA_PROTEOME_V1	-1.51016	0	0.0142913
					PID_P53_REGULATION_PATHWAY	-1.50506	0.002	0.0152049
					HALLMARK_MITOTIC_SPINDLE	-1.50263	0	0.0154644
					MYCN_SIRNA_IMR32-Q3MYCN-48H_DOWN	-1.50128	0	0.0155324
					GRYDER_PAX3FOXO1_ENHANCERS_KO_DOWN	-1.50032	0	0.0156103
					CHROMATIN	-1.49703	0.00600601	0.0159349
					NUYTTEN_EZH2_TARGETS_DN	-1.49243	0	0.0165976
					EGLN3_INTERACTORS	-1.49166	0	0.0165503
					FERREIRA_EWINGS_SARCOMA_UNSTABLE_VS_STABLE_UP	-1.49028	0	0.0165693
					HALLMARK_MTORC1_SIGNALING	-1.47964	0	0.0188207
					KEGG_P53_SIGNALING_PATHWAY	-1.4791	0.002	0.0186756
					VANOEVELEN_MYOGENESIS_SIN3A_TARGETS	-1.47792	0	0.0187024
					NS83_LIVER_DOWN	-1.46921	0	0.02069
					DAVICIONI_PAX_FOXO1_SIGNATURE_IN_ARMS_DN	-1.46545	0.0191532	0.0213865
					AMUNDSON_DNA_DAMAGE_RESPONSE_TP53	-1.4633	0.0287474	0.0216084
					BASAKI_YBX1_TARGETS_UP	-1.45798	0	0.0227756
					WEST_ADRENOCORTICAL_TUMOR_MARKERS_UP	-1.45589	0.0261569	0.0231281
					UDAYAKUMAR_MED1_TARGETS_UP	-1.45302	0	0.0237409
					BIOCARTA_P53_PATHWAY	-1.45194	0.0297131	0.0238315
					REACTOME_RESPIRATORY_ELECTRON_TRANSPORT_ATP_SYNTHESIS	-1.44684	0.001	0.0251517
					KANG_DOXORUBICIN_RESISTANCE_DN	-1.44683	0.0223124	0.0249002
					LASTOWSKA_NEUROBLASTOMA_COPY_NUMBER_DN	-1.44577	0	0.0249388
					RAS_GTPASE_BINDING	-1.44278	0.0211055	0.0257482
					HIF1AN_INTERACTORS_RODRIGUEZ	-1.44139	0	0.025927
					GO_METHYLTRANSFERASE_COMPLEX	-1.44132	0.001	0.0256962
					MARTIN_INTERACT_WITH_HDAC	-1.4406	0.001	0.0257166
					GRYDER_PAX3FOXO1_CRC	-1.43542	0.014	0.027095
					GSKJ4_24H_DOWN	-1.43537	0.008	0.0268598
					BRD4_INTERACTORS_BIOGRID	-1.43515	0	0.0266644
					T REGULATORY_PMID_30127393_NEG	-1.433	0.008	0.0270627
					BOYAULT_LIVER_CANCER_SUBCLASS_G12_UP	-1.42946	0.019	0.0278378
					RMS_CORRELATE_WITH_FGFR4	-1.4272	0	0.0282787
					JIB04_24H_DOWN	-1.42638	0	0.0282491
					MARIADASON_REGULATED_BY_HISTONE_ACETYLATION_DN	-1.42356	0.011	0.0288824
					NOUZOVA_TRETINOIN_AND_H4_ACETYLATION	-1.41293	0.001	0.0327972
					ROME_INSULIN_TARGETS_IN_MUSCLE_UP	-1.41115	0	0.0331213
					PEART_HDAC_PROLIFERATION_CLUSTER_DN	-1.40716	0.005	0.0343832
					V$MYCMAX_01	-1.40514	0	0.0348524
					KAYO_AGING_MUSCLE_DN	-1.40154	0.001	0.0361268
					WHITFIELD_CELL_CYCLE_G2_M	-1.39371	0	0.0391225
					PCNA25_POSITIVE	-1.39312	0.0433031	0.0391083
					GRYDER_PAX3FOXO1_JQ1	-1.3894	0.004	0.0402527
					LASTOWSKA_NEUROBLASTOMA_COPY_NUMBER_UP	-1.38308	0	0.04303
					RMS_ROC	-1.38208	0	0.0431016
					SENESE_HDAC2_TARGETS_UP	-1.38172	0.002	0.0429243
					FISCHER_DIRECT_P53_TARGETS_META_ANALYSIS	-1.37844	0	0.0442702
					IMR32-34A-48H-2_DOWN	-1.3748	0	0.0460444
					EXPRESSED SOMATIC MUTATIONS_RMS	-1.37298	0	0.0466418
					REACTOME_SIGNALLING_TO_RAS	-1.3723	0.0351053	0.0465924
					HIF1AN_INTERACTORS_BIOGRID	-1.36831	0.01	0.0482178
					RAS_GTPASE_ACTIVATOR_ACTIVITY	-1.36718	0.039196	0.048445
