# Supplementary material for: KDM3B inhibitors disrupt the oncogenic activity of PAX3-FOXO1 in fusion-positive rhabdomyosarcoma
Source: Nat Commun. 2024 Feb 24;15:1703. doi: 10.1038/s41467-024-45902-y (PMC10894237; doi:10.1038/s41467-024-45902-y)
Supplement: Supplementary file 10 — Supplementary Data 7 [file 41467_2024_45902_MOESM10_ESM.xlsx]

## Sheet: Tab1. Antibody Table
Supplementary Data 7 Tab 1. Antibody Table
Antibody Target	Source	Cat#	Used for	Dilution/Conc Used
PAX3-FOXO1	In House	N/A	ChIP	0.1 µg/µL
FOXO1	Cell Signaling	2880	Western	1:2000
H3K9me2	Abcam	ab1220	Western, ChIP	1:5000, 0.03 µg/µL
H3K4me3	Active motif	39159	Western, ChIP	1:4000, 0.03 µg/µL
H3K27me3	Active motif	39155	Western, ChIP	1:4000, 0.03 µg/µL
H3K27ac	Active motif	39133	ChIP	1:30
Total RNA Pol2	Millipore	05-623	ChIP	1:26
RNA Pol2 Ser5	Cell Signaling	13523	ChIP	1:43
RNA Pol2 Ser2	Cell Signaling	13499	ChIP	1:43
KDM3B	Cell Signaling	3100	ChIP	1:33.3
HP1	Cell Signaling	2616	ChIP	1:20
H3 Total Histone	Cell Signaling	9715	Western	1:5000
MYOG	Invitrogen	MA1-41042	Western	1:500
Total PARP	Cell Signaling	9542	Western	1:1000
KDM1A	Cell Signaling	2184S	Western	1:1000
KDM3B	Cell Signaling	5377T	Western	1:1000
KDM4B	Cell Signaling	8639S	Western	1:1000
KDM5A	Cell Signaling	3876T	Western	1:1000
Tubulin	Abcam	ab7291	Western	1:5000
Actin-HRP	Santa Cruz	sc-47778	Western	1:10000
GAPDH-HRP	Santa Cruz	sc-47724	Western	1:10000
anti-mouse-HRP	Santa Cruz	sc-2005	Western	1:5000
anti-rabbit-HRP	Santa Cruz	sc-2004	Western	1:5000
Ki67	Invitrogen	MA5-14520	Flow Cytometry	1:150
pH3	Biolegend	650802	Flow Cytometry	1:40
anti-rabbit-Alexa488	Invitrogen	A-11034	Flow Cytometry	1:200

## Sheet: Tab2. NGS Experiment
Supplementary Data 7 Tab2. NGS Details
ChIP-Seq
Antibody	Biological Replicates	Treatment	Time	Antibody Source	Cat#	Dilution/Conc	Spike In	Peak Call	Seq Type	Read Depth	Mapped Reads	Duplicate Reads
PAX3-FOXO1	3	DMSO	24 hour	In House	N/A	0.1 µg/µL	Drosaphila	MACS Narrow	Single End	27221641	7505369	924011
							50 ng	p=10^-7	Single End	35095255	28808925	3371991
									Single End	46960698	38851869	6502527
	3	P3FI-90, 1uM	24 hour						Single End	26040197	10845442	1622276
									Single End	43455120	36169505	5481493
									Single End	44879820	37125394	5892810
H3K9me2	3	DMSO	24 hour	Abcam	ab1220	0.03 µg/µL	Drosaphila	MACS Broad	Single End	36791199	24829420	9362401
							50 ng	p=10^-3	Single End	38918811	31698833	12899624
									Single End	54084510	45774165	9305201
	3	P3FI-90, 1uM	24 hour						Single End	34574497	25220674	10186201
									Single End	35695523	30377176	6468061
									Single End	53072198	45200784	7894463
H3K4me3	3	DMSO	24 hour	Active motif	39159	0.03 µg/µL	Drosaphila	MACS Narrow	Single End	26028546	23330757	8463761
							50 ng	p=10^-7	Single End	41075419	34970163	6314393
									Single End	48139735	41002351	12398343
	3	P3FI-90, 1uM	24 hour						Single End	25305981	22775826	7151284
									Single End	40202343	34689060	4682459
									Single End	47590182	40915053	11862928
H3K27me3	1	DMSO	24 hour	Active motif	39155	0.03 µg/µL	Drosaphila	MACS Broad	Single End	26335600	21509570	0
	1	P3FI-90, 1uM	24 hour				50 ng	p=10^-3	Single End	26560261	21793739	0
H3K27ac	3	DMOS	24 hour	Active motif	39133	1:30	Drosaphila	MACS Narrow	Single End	30841249	27472206	3628127
							50 ng	p=10^-7	Single End	34994067	30871303	6841244
									Single End	42318427	35172092	10427999
	3	P3FI-90, 1uM	24 hour						Single End	38754235	34751017	6301875
									Single End	32456098	28763416	6890454
									Single End	50644782	41808106	10667780
Total RNA Pol2	1	DMSO	24 hour	Millipore	05-623	1:26	Drosaphila	MACS Narrow	Single End	34786654	27182899	2323987
	1	P3FI-90, 1uM	24 hour				50 ng	p=10^-7	Single End	40616169	31344180	2851404
RNA Pol2 Ser5	1	DMSO	24 hour	Cell Signaling	13523	1:43	Drosaphila	MACS Narrow	Single End	36470405	22508275	2634122
	1	P3FI-90, 1uM	24 hour				50 ng	p=10^-7	Single End	37767247	19473607	2452711
RNA Pol2 Ser2	1	DMSO	24 hour	Cell Signaling	13499	1:43	Drosaphila	MACS Narrow	Single End	39881788	26232031	2806323
	1	P3FI-90, 1uM	24 hour				50 ng	p=10^-7	Single End	42988261	26954358	3167218
KDM3B	1	DMSO	24 hour	Cell Signaling	3100	1:33.3	Drosaphila	MACS Broad	Single End	38575221	22947513	4673234
	1	P3FI-90, 1uM	24 hour				50 ng	p=10^-3	Single End	37735875	21825267	5042631
HP1	1	DMSO	24 hour	Cell Signaling	2616	1:20	Drosaphila	MACS Broad	Single End	31446212	26257568	5058455
	1	P3FI-90, 1uM	24 hour				50 ng	p=10^-3	Single End	28202326	23564718	5097475
RNA-Seq
Experiment	Biological Replicates	Time	Read Type	Read Depth	Mapped Reads	% Unmapped	% Mapped Multiple Loci
Drug Screen
788_0061_0218, 10uM	1	6 hour	Paired End	56448007	51327845	0.0394	0.0511
789_0279_4023, 10uM	1	6 hour	Paired End	48579996	43089118	0.041	0.0719
IMMLG-5770, 10uM	1	6 hour	Paired End	49955124	45386407	0.0404	0.0508
KUC100517N, 10uM	1	6 hour	Paired End	43715049	39412825	0.0358	0.0625
KUC102648N, 10uM	1	6 hour	Paired End	40547747	36506627	0.0343	0.0652
NP-005584, 10uM	1	6 hour	Paired End	48714190	44352783	0.0343	0.0549
UPCMLD0ENAT5834780 (P3FI-63), 10uM	1	6 hour	Paired End	51207785	46287843	0.0411	0.0541
DMSO	1	6 hour	Paired End	41037033	37203946	0.035	0.0582
PAX3-FOXO1 knockdown
shPAX3-FOXO1	1	48 hour	Paired End	65466458	54358452	0.0601	0.1093
shScramble	1	48 hour	Paired End	54641178	45572940	0.0574	0.108
Drug Analog Hit
DMSO	3	24 hour	Paired End	20351681	17680226	0.0852	0.046
				14198130	12288606	0.0912	0.0429
				12977795	11386523	0.0674	0.0551
P3FI-63, 10uM	3	24 hour	Paired End	16302484	14332490	0.0683	0.0525
				10210172	8881806	0.086	0.0429
				11976457	8739990	0.199	0.062
P3FI-90, 1uM	3	24 hour	Paired End	17672190	15432004	0.0716	0.055
				10070539	8717147	0.0918	0.0424
				18116482	15861493	0.0729	0.0515
KDM knockdown
KDM1A CRISPRi	1	7 days	Paired End	8792625	7649638	0.0806	0.0491
KDM3B CRISPRi	1	7 days	Paired End	10019088	8873838	0.061	0.053
KDM4B CRISPRi	1	7 days	Paired End	8234018	7388403	0.0499	0.0524
KDM5A CRISPRi	1	7 days	Paired End	9523700	8459355	0.0564	0.0551
KDM1A+3B CRISPRi	1	7 days	Paired End	10247506	9262629	0.041	0.0547
KDM1A+5A CRISPRi	1	7 days	Paired End	11018186	9773593	0.0601	0.0525
KDM3B+4B CRISPRi	1	7 days	Paired End	10060930	9080124	0.0443	0.0528
KDM3B+5A CRISPRi	1	7 days	Paired End	10457294	9375146	0.0509	0.0521
NegCtrl CRISPRi	1	7 days	Paired End	9692199	8631204	0.054	0.0551
ATAC-Seq
Experiment	Biological Replicates	Time	Read Type	Read Depth	Mapped Reads	Duplicate Reads	Peak Call	P-value
DMSO	1	4 hour	Paired End	17782744	28367544	0	MACS Narrow	p=10^-7
P3FI-63, 10uM	1	4 hour	Paired End	18396302	30147166	0	MACS Narrow	p=10^-7
scRNA-Seq
Experiment	Biological Replicates	Time	Read Type	Read Depth	Number of Cells	Mean Reads per Cell	Median Genes Per cell	Median UMI per cell	% Mapped Reads	% Mapped Transcriptome	% Mapped Antisense	Valid Barcodes
DMSO, Seq Run 1	1	16 hour	Paired End	115901963	12623	9182	1549	3227	0.98	0.638	0.02	0.965
Seq Run 2				233747473	13132	17800	2351	5906	0.977	0.636	0.02	0.963
P3FI-90, 1uM. Seq Run 1	1	16 hour	Paired End	112874095	10133	11139	1918	4668	0.981	0.665	0.017	0.969
Seq Run 2				254640641	10947	23261	3009	9358	0.977	0.661	0.017	0.966
Hi-C
Experiment	Biological Replicates	Time	Read Type	Read Depth	Mapped Reads	Duplicate Reads	Cis Read Pairs	Trans Read Pairs
DMSO, Library #1	1	24 hour	Paired End	192763699	152219223	37280727	93601451	21337045
DMSO, Library #2				85708851	67589023	14816975	42421753	10350295
DMSO, Library #3
DMSO, Library #4
P3FI-90, 1uM. Library #1	1	24 hour	Paired End	180246201	141640340	35097852	88368126	18174362
P3FI-90, 1uM. Library #2				82179154	64782109	14999270	40284243	9498596
P3FI-90, 1uM. Library #3
P3FI-90, 1uM. Library #4
CRISPR Tiled Screen KDM3B
Experiment	Biological Replicates	Time	Read Type	Read Depth	Mapped Reads	Total sgRNA	Zero sgRNA	Gini Index	Coverage
RH4 CRISPR	1	20 Days	Single End	5169753	3903386	5999	106	0.14	577x
Plasmid Pool	1	NA	Single End	4471602	3462991	5999	3	0.04	650x

## Sheet: Tab3. GSEA GMT Gene Set
Supplementary Data 7 Tab 3. GSEA GMT details
Gene Set Name	Description	Citation/Database	Genes
ACHILLES_COMMON_ESSENTIALS	>Achilles common essential genes from the depmap.org	depmap portal (https://depmap.org/portal/download/all/)	AAAS	AAMP	AARS	AARS2	AASDHPPT	AATF	ABCB10	ABCE1	ABCF1	ABCG1	ABHD11	ABHD17A	ABT1	ACD	ACIN1	ACOT12	ACTB	ACTL6A	ACTR10	ACTR1A	ACTR1B	ACTR2	ACTR3	ACTR6	ACTR8	ADAT2	ADAT3	ADRM1	ADSL	AFG3L2	AGAP5	AGAP6	AHCTF1	AHCY	AK6	AKIRIN2	AKR7A3	ALDOA	ALG1	ALG11	ALG14	ALG1L	ALG2	ALYREF	ANAPC1	ANAPC10	ANAPC11
Activated_EWSFLI1_Target_Genes_Ranked_by_Changes_in_Gene_Expression_and_H3K27ac_Signals_Rivera	Activated Target Genes Ranked by Changes in Gene Expression and H3K27ac Signals (Riggi N, Knoechel B, Gillespie SM, et al. EWS-FLI1 utilizes divergent chromatin remodeling mechanisms to directly activate or repress enhancer elements in Ewing sarcoma. Cancer Cell. 2014;26(5):668-681.)	Riggi N, Knoechel B, Gillespie SM, et al. EWS-FLI1 utilizes divergent chromatin remodeling mechanisms to directly activate or repress enhancer elements in Ewing sarcoma. Cancer Cell. 2014;26(5):668-681.	PPP1R1A	MYOM2	RNF182	DCDC2	CCND1	UGT3A2	PRKCB	CER1	KIAA1456	CYP4F22	VRK1	GFRA2	STEAP2	KCNE3	CD83	MYEOV	SLC24A3	XAGE1A	MAB21L3	LOXHD1	XG	PHOSPHO1	PLK1	DUSP26	MMS22L	LINC00277	PRRG1	FAM49A	JARID2	NKX2-2	CEACAM6	FAM84B	SMARCC1	C1orf226	CDH12	KCNA2	FAM19A5	ARMC1	KLF15	ZSWIM6	TPSAB1	HMGB1	NUF2	CARD11	RAD18	KMO	PRRT4
AMBROSINI_FLAVOPIRIDOL_TREATMENT_TP53	http://www.broadinstitute.org/gsea/msigdb/cards/AMBROSINI_FLAVOPIRIDOL_TREATMENT_TP53	http://www.broadinstitute.org/gsea/msigdb/cards/AMBROSINI_FLAVOPIRIDOL_TREATMENT_TP53	GLE1	NFATC2IP	FARS2	CPSF4	MED12	IL11	KIAA0754	GTF2A1	COL15A1	ZNF337	EI24	LLGL2	ACOX2	PASK	GPER	DIAPH1	PIDD	PDGFRL	STARD3	DHTKD1	ADD3	CTGF	KIF5C	LRP6	GABBR2	SLIT2	MSI1	NR3C1	DGKA	ABHD8	RRAGD	TRPC1	CDKN2D	BIN1	ZNF701	KHK	CDK2AP2	SNRNP27	CXCL3	DNAJC1	SEPT10	B4GALT4	FAIM3	ALOX5	TAX1BP3	CXCL2	SEMA3B
AMUNDSON_DNA_DAMAGE_RESPONSE_TP53	http://www.broadinstitute.org/gsea/msigdb/cards/AMUNDSON_DNA_DAMAGE_RESPONSE_TP53	http://www.broadinstitute.org/gsea/msigdb/cards/AMUNDSON_DNA_DAMAGE_RESPONSE_TP53	PHLDA3	XPC	LIF	DDB2	ST14	MDM2	TNFSF9	CDKN1A	BAI3	CCNG1	CTSD	BTG1	BTG2	PLXNB2	TRIM22	PPM1D
AN_KDM3B_DOWN	>Genes downregulated in KDM3B knockout human HepG2 cells (Log2 > 1; FDR < 0.001; An MJ, Kim DH, Kim CH, et al. Histone demethylase KDM3B regulates the transcriptional network of cell-cycle genes in hepatocarcinoma HepG2 cells. Biochem Biophys Res Commun. 2019;508(2):576-582.).	An MJ, Kim DH, Kim CH, et al. Histone demethylase KDM3B regulates the transcriptional network of cell-cycle genes in hepatocarcinoma HepG2 cells. Biochem Biophys Res Commun. 2019;508(2):576-582.	AADAT	AASDHPPT	AASS	ABHD14B	ABI1	ACSL3	ADGRL2	AGL	AMOT	APEX1	ARFIP2	ARHGAP12	ARL6IP6	ARNTL2	ASAH1	ASRGL1	ATF7	ATG10	ATP5C1	ATP5S	BBIP1	BBIP1	BCAR1	BCL7A	BCOR	BMP2	BMP4	C11orf98	C12orf66	C17orf62	C3orf14	C5orf24	CADM1	CAPRIN1	CASP8AP2	CAV2	CCBL2	CCDC163P	CCDC3	CCDC51	CDC123	CDK2	CENPI	CEP131	CEP152	CEP57L1	CHCHD7
AN_KDM3B_UP	>Genes upregulated in KDM3B knockout human HepG2 cells (Log2 > 1; FDR < 0.001;An MJ, Kim DH, Kim CH, et al. Histone demethylase KDM3B regulates the transcriptional network of cell-cycle genes in hepatocarcinoma HepG2 cells. Biochem Biophys Res Commun. 2019;508(2):576-582.).	An MJ, Kim DH, Kim CH, et al. Histone demethylase KDM3B regulates the transcriptional network of cell-cycle genes in hepatocarcinoma HepG2 cells. Biochem Biophys Res Commun. 2019;508(2):576-582.	ACSF3	ADAMTS13	ADNP	AKAP13	ALG13	ALG13	ALG3	ANKRD1	AP3B2	APAF1	APLP2	AR	ARHGDIG	ARHGEF25	ARRDC3	ASAH1	ASNS	ASPH	ATAD3A	ATF5	ATP1A3	ATP5H	ATXN2L	AURKAIP1	B3GAT1	BHLHE40	BMP6	BRD8	BRF1	BSG	BSN	BVES	C12orf66	C19orf68	C1orf43	C1orf54	C1QTNF6	C1QTNF6	C3orf18	CADM1	CAPN10	CAPN15	CBLN1	CCDC74A	CCNG1	CDC7	CDIPT
BAE_BRCA1_TARGETS_DN	http://www.broadinstitute.org/gsea/msigdb/cards/BAE_BRCA1_TARGETS_DN	http://www.broadinstitute.org/gsea/msigdb/cards/BAE_BRCA1_TARGETS_DN	TNFAIP3	MAN1A2	ADD2	HYOU1	TJP2	TKT	ZNF135	CRAT	MT1F	TCOF1	CAD	GLUD1	JAK1	STIL	NONO	HIPK3	EBI3	NPM1	CYP27A1	SMAD5	NUMA1	LAMC1	THBS1	PKN2	BAG1	SEMA3B	TNFAIP6	IREB2	AQP4	MYB	PEX2	TJP1
BAE_BRCA1_TARGETS_UP	http://www.broadinstitute.org/gsea/msigdb/cards/BAE_BRCA1_TARGETS_UP	http://www.broadinstitute.org/gsea/msigdb/cards/BAE_BRCA1_TARGETS_UP	GAA	KRT19	LIG1	COX7C	MARCKS	CNBP	TMSB4X	ATF4	TAX1BP1	LGALS3	NOV	PRDX4	NME4	NET1	CAMLG	ALDH3B2	ABCG1	JUP	PTPLAD1	SHFM1	SAT1	CCNG2	IDI1	PRDX2	UBE2N	PRKCA	IGFBP3	SPINT2	GMFB	BNIP3	TRAM1	ALOX5	KCNK1	GTF2A2	CRY1	SEPHS1	HINT1	ADH5	IFRD1	EPAS1	MSMO1	RNF6	MTMR11	GNG10	CTSL1	PDAP1	EYA2
BASAKI_YBX1_TARGETS_DN	http://www.broadinstitute.org/gsea/msigdb/cards/BASAKI_YBX1_TARGETS_DN	http://www.broadinstitute.org/gsea/msigdb/cards/BASAKI_YBX1_TARGETS_DN	GBE1	SCAMP1	SLC3A1	ACSM3	EEF1A1	MET	TNFSF10	TRAPPC6A	SPATA20	MLLT4	PRUNE2	LAMB1	SLC22A18	ST6GALNAC4	TPD52	SF1	SEPT6	RAB3IP	PTER	EGR1	PAPSS2	SLC45A3	PSD3	FLRT3	IFITM1	HK2	MAST4	SERPINA1	KLHL24	TFPI	ANTXR1	CNTNAP3	RBM47	GDF15	COBLL1	GOLGA8A	TRPC6	PRKAB1	KDM4B	CLINT1	ZNF207	SLC2A10	SLC25A36	SCD	BTG1	ZNF238	VEGFA
BASAKI_YBX1_TARGETS_UP	http://www.broadinstitute.org/gsea/msigdb/cards/BASAKI_YBX1_TARGETS_UP	http://www.broadinstitute.org/gsea/msigdb/cards/BASAKI_YBX1_TARGETS_UP	FAM101B	DLEU2	MCM4	PSMB6	SLC38A10	CYR61	C3orf14	GALNT2	MYO19	KLC1	PDCD2	SCO1	PMEPA1	RRAS	TNFRSF21	CHORDC1	RRAD	CCDC99	WHSC1	C11orf24	MT1F	AREG	DIAPH3	LOC100288911	HJURP	DLC1	TUFT1	GINS2	TXNIP	GART	GSTP1	THBS1	C19orf21	FANCI	RFC5	CHEK1	AURKB	SLC1A5	LAMC2	TPX2	COMMD4	DHX9	PTTG1	NEK2	RHEB	HMGB2	MT1G
BEGUM_TARGETS_OF_PAX3_FOXO1_FUSION_AND_PAX3	http://www.broadinstitute.org/gsea/msigdb/cards/BEGUM_TARGETS_OF_PAX3_FOXO1_FUSION_AND_PAX3	http://www.broadinstitute.org/gsea/msigdb/cards/BEGUM_TARGETS_OF_PAX3_FOXO1_FUSION_AND_PAX3	JAG1	PTHLH	ID4	NR2F1	TOX	FN1	PSTPIP2
BEGUM_TARGETS_OF_PAX3_FOXO1_FUSION_DN	http://www.broadinstitute.org/gsea/msigdb/cards/BEGUM_TARGETS_OF_PAX3_FOXO1_FUSION_DN	http://www.broadinstitute.org/gsea/msigdb/cards/BEGUM_TARGETS_OF_PAX3_FOXO1_FUSION_DN	NTM	TNFRSF12A	SH3BP4	KIT	ITGA3	STEAP3	KCNG1	IL11	CPEB1	LBH	PDLIM4	CARD10	F2RL1	MAFB	DKK3	VDR	ID1	MYC	EPHA2	COL5A1	EPHB2	GCNT1	TNC	BMP1	SMAD9	BCL2L1	AJAP1	JAG2	SEMA3B	DGKD	BMP4	SERPINE1	THBS2	TIMP3	CFD	VEGFA	BIN1	TPD52L1	ITGB4	WNT11	KLF10	CD70	GADD45B	SOX9	FLNB
BEGUM_TARGETS_OF_PAX3_FOXO1_FUSION_UP	http://www.broadinstitute.org/gsea/msigdb/cards/BEGUM_TARGETS_OF_PAX3_FOXO1_FUSION_UP	http://www.broadinstitute.org/gsea/msigdb/cards/BEGUM_TARGETS_OF_PAX3_FOXO1_FUSION_UP	SGK1	SH3GLB1	PLXNC1	EPHA4	PCDH7	PCDH17	GNAS	PLN	TWSG1	NR2F1	LGR5	AUTS2	NT5E	TPK1	CDYL	PRKAR2B	DACH1	CALCRL	FARS2	CNR1	ACADL	PTPRG	CFHR1	VAV3	GPM6A	LTBP1	CLSTN2	PLSCR4	MAP2K5	DPYD	ADAMTS1	TMEFF1	MAN1A1	LIFR	GNG11	SLIT2	LMO4	PITX2	ID4	STK17B	ADAMTS5	LRRN3	PBX1	GOLIM4	SCML1	OMD	KITLG
BENPORATH_CYCLING_GENES	http://www.broadinstitute.org/gsea/msigdb/cards/BENPORATH_CYCLING_GENES	http://www.broadinstitute.org/gsea/msigdb/cards/BENPORATH_CYCLING_GENES	SLC44A2	DIS3	CDKN2D	HN1	KIF14	MDM2	FAM110A	UBE2C	RRP1	TTC38	H2AFX	INSR	CKS1B	CENPE	ROCK1	CDC16	IL18BP	ZNF207	USP53	CTNND1	CIC	NPAT	RNPC3	FBXL20	IFIT1	PRPSAP1	SRD5A1	C6	KIAA1370	TFF3	NCOA5	NEK2	DNAJB1	CXCL14	SV2B	E2F1	SMARCB1	MBD4	HIST1H2AM	ITGB3	ZBTB7A	NUDT13	IVNS1ABP	DTL	ZNF587	MID1	PKMYT1
BENPORATH_EED_TARGETS	http://www.broadinstitute.org/gsea/msigdb/cards/BENPORATH_EED_TARGETS	http://www.broadinstitute.org/gsea/msigdb/cards/BENPORATH_EED_TARGETS	SLIT1	FBXO3	ARNTL	SELS	HOXC5	SLC30A4	HOXD4	MT1DP	PLXNA2	DOCK11	HAP1	DUOX2	KCNA1	NAV2	SLC9A3	MSX2	GALR2	TBX21	ATF3	WNT11	TP73	FLJ45983	MAF	COL4A5	NTNG2	RNF152	SLC6A10P	LRP2	PTGER4	MNX1	ALOX15	RIPK3	FBP1	TFAP2D	DKK1	HOXD9	NEUROG1	SIX6	ST8SIA5	HOPX	PLXNC1	UAP1L1	TMEM88	FBXL8	ADAP2	ELMOD1	EVX1
BENPORATH_PRC2_TARGETS	http://www.broadinstitute.org/gsea/msigdb/cards/BENPORATH_PRC2_TARGETS	http://www.broadinstitute.org/gsea/msigdb/cards/BENPORATH_PRC2_TARGETS	MAL	HES7	NPAS4	TP73	STXBP6	SLC10A4	FOXL1	RSPO2	HOXC8	SCN4B	FBLN7	KIAA1199	INA	IKZF3	FBN2	SIX1	CD34	TAL1	SORCS3	NRG2	EGFL6	GRIA2	FRMPD4	KIAA1324	F2R	B4GALNT2	CCDC140	C20orf103	KL	HOXD13	PAX1	DCHS2	PMP22	CYP27B1	ILDR2	SOX17	TRIM9	PTGER4	EPHB3	NKX6-2	FAM150A	TBX21	SV2B	C8orf47	ZADH2	OLFML2B	GPM6B
BENPORATH_PROLIFERATION	http://www.broadinstitute.org/gsea/msigdb/cards/BENPORATH_PROLIFERATION	http://www.broadinstitute.org/gsea/msigdb/cards/BENPORATH_PROLIFERATION	HSPA14	FANCE	PTS	GGCT	RAD51AP1	GARS	LRP8	COX4NB	MCM2	MAGOHB	TTK	RDX	NEK2	NDUFB5	NCS1	ATAD2	MRPL9	CENPE	TFRC	FAM49B	SUV39H2	CDCA5	CDKN3	CNIH4	BUB1	COX5A	PPPDE1	GINS3	DAP3	CEBPG	FAM54A	UBE2T	CDCA7	S100A9	EXO1	ILF2	FANCA	SNRPD1	SMAD2	SNRPG	GTPBP4	PRPF18	CCNB2	PBK	AGFG1	LBR	TYMS
BENPORATH_SUZ12_TARGETS	http://www.broadinstitute.org/gsea/msigdb/cards/BENPORATH_SUZ12_TARGETS	http://www.broadinstitute.org/gsea/msigdb/cards/BENPORATH_SUZ12_TARGETS	ABCC8	LOC400464	RGS9BP	RARRES1	HOXC9	C8orf47	GIMAP5	ARL5C	CASZ1	PLCB1	PAPPA	TNFRSF1B	CIDEA	RIMBP3C	ZNF287	IL1RAPL1	GRIN3A	NGF	PHOX2B	MT1JP	ZEB2	BHLHE22	SLITRK5	RASGRF1	TLL2	THSD1	PXMP2	PHOX2A	FLJ45832	RAX	HSPA6	RSPO1	IKZF3	HTRA1	OTX2	NKX6-2	WNT2	TRIM67	SLC6A5	NPR3	HOPX	CRMP1	TCEAL2	HOXC12	TMEM27	NRG1	CDK5R2
BERGER_MBD2_TARGETS	http://www.broadinstitute.org/gsea/msigdb/cards/BERGER_MBD2_TARGETS	http://www.broadinstitute.org/gsea/msigdb/cards/BERGER_MBD2_TARGETS	RNASE1	PRSS2	CEL	TFF2	REG1B	CELA2A	AMY2A
BILD_HRAS_ONCOGENIC_SIGNATURE	http://www.broadinstitute.org/gsea/msigdb/cards/BILD_HRAS_ONCOGENIC_SIGNATURE	http://www.broadinstitute.org/gsea/msigdb/cards/BILD_HRAS_ONCOGENIC_SIGNATURE	CD274	SPRY4	MCL1	IER2	TGFA	CD55	ULBP2	HIST1H2AC	SREK1IP1	TBX3	RAPH1	ADAM8	TNFRSF10A	PHLDA1	MMP14	LYN	TIMP1	PPBP	NDRG1	CLCF1	HBEGF	KCNN4	DUSP5	CASP2	LOC150381	SPRY4-IT1	HOXC6	SLC25A37	ODC1	DENND2C	SOCS1	CHST11	PIM1	CALM2	GK	PI3	LDLR	ELOVL7	FGFBP1	PPP1R15A	COL27A1	ATP2B1	AHNAK2	TSC22D1	ADRB2	SEMA4C	SDC1
BIOCARTA_P53HYPOXIA_PATHWAY	http://www.broadinstitute.org/gsea/msigdb/cards/BIOCARTA_P53HYPOXIA_PATHWAY	http://www.broadinstitute.org/gsea/msigdb/cards/BIOCARTA_P53HYPOXIA_PATHWAY	MAPK8	CSNK1D	ABCB1	CSNK1A1	EP300	HSPA1A	BAX	DNAJB1P1	HIF1A	HIC1	MDM2	TAF1	CDKN1A	AKT1	TP53	NQO1	FHL2	GADD45A	HSP90AA1	IGFBP3	ATM	RPA1	NFKBIB
BIOCARTA_P53_PATHWAY	http://www.broadinstitute.org/gsea/msigdb/cards/BIOCARTA_P53_PATHWAY	http://www.broadinstitute.org/gsea/msigdb/cards/BIOCARTA_P53_PATHWAY	CCND1	BCL2	E2F1	APAF1	BAX	CDK2	CDK4	MDM2	RB1	CDKN1A	TP53	GADD45A	ATM	TIMP3	PCNA	CCNE1
BLOMEN_CORE_ESSENTIALOME	>1734 genes identified as essential in HAP1 and KBM7 cells (Blomen et al., Science 350:1092-1096, 2015.)	Blomen VA, Májek P, Jae LT, et al. Gene essentiality and synthetic lethality in haploid human cells. Science. 2015;350(6264):1092-1096.	AAMP	AARS	AASDHPPT	AATF	ABCB7	ABCE1	ABCF1	ABT1	ACACA	ACIN1	ACO2	ACTL6A	ACTR10	ACTR2	ACTR3	ACTR6	ACTR8	ADAR	ADAT2	ADSL	ADSS	AFG3L2	AHCTF1	AHCY	AIFM1	AK2	AKIRIN2	ALDOA	ALG1	ALG11	ALG13	ALG14	ALG2	ALG8	ALYREF	AMD1	ANAPC1	ANAPC10	ANAPC11	ANAPC13	ANAPC15	ANAPC4	ANAPC5	ANKLE2	ANKRD17	ANLN	AP2S1
BRD4_INTERACTORS_BIOGRID	>BRD4_INTERACTORS from BioGRID website. (BioGRID). Interactors with more than one evidence type. Accessed on Aug 2021	https://thebiogrid.org/	AFF1	AK1	AP3M1	AR	ATAD5	BAIAP2	BAIAP2L1	BRCA1	BRD2	BRD3	BRD4	BRD9	C8orf33	CAMKV	CCNT1	CCNT2	CDC5L	CDC7	CDK9	CHD4	CHD8	CHEK1	CHEK2	CKM	CUL1	CUL3	CYP1A1	DHFR	DMAP1	ELAVL1	EP300	ERG	FAM90A1	FGFR3	GLTSCR1	GPSM1	HEXIM1	HIST1H3A	HIST2H3C	HIST2H4A	HIST4H4	INO80B	JMJD6	Junb	KAT8	KDM5B	KDM5C
BRD4_JMJD6_NEGATIVELY_REGULATED	>Genes negatively regulated by both BRD4 and JMJD6 in HEK293 cells (from Table S3 of Liu et al., 2013).Liu W, Ma Q, Wong K, et al. Brd4 and JMJD6-associated anti-pause enhancers in regulation of transcriptional pause release. Cell. 2013;155(7):1581-1595.	Liu W, Ma Q, Wong K, et al. Brd4 and JMJD6-associated anti-pause enhancers in regulation of transcriptional pause release. Cell. 2013;155(7):1581-1595.	SNORA50	SNORA51	SNORA8	SNORA67	SNORA18	SNORA75	SNORA30	MTRNR2L2	RGS4	SNORA27	SNORD32A	SNORA28	LYRM2	SNORA53	SCARNA14	FAT2	SNORA20	ZNF814	DNAJB4	SLC7A11	ARMCX5-GPRASP2	ZNF582	SUZ12P	CDKL3	ACRC	POM121	ZNF37A	LOC100272228	ATF7IP2	ATF7IP	CTBS	CEP70	HDX	XKR6	ZNF100	ANKRD30BL	ME1	ZNF518A	JPX	METTL10	DNAH14	MOXD1	PPP2R5A	ZNF680	CIR1	PPWD1	EXOC6B
BRD4_JMJD6_POSITIVELY_REGULATED	>Genes positively regulated by both BRD4 and JMJD6 in HEK293 cells (from Table S3 of Liu et al., 2013).Liu W, Ma Q, Wong K, et al. Brd4 and JMJD6-associated anti-pause enhancers in regulation of transcriptional pause release. Cell. 2013;155(7):1581-1595.	Liu W, Ma Q, Wong K, et al. Brd4 and JMJD6-associated anti-pause enhancers in regulation of transcriptional pause release. Cell. 2013;155(7):1581-1595.	MECOM	FHIT	GLI3	SRSF7	SNX5	CPNE1	MED13L	CHD6	CHTOP	MYH10	FUT8	MLL	TANC1	SEC62	SMOC1	DCAF8	ZC3H14	RSBN1	KDM5B	STX16-NPEPL1	RBBP8	SERINC1	LOC440944	NEAT1	ANP32B	RPN2	SLC38A2	HIVEP1	CPSF7	KDM3A	CCDC47	PKM2	CCT5	RPS24	PARP6	WDR75	EZR	PHF10	SP3	KDELR2	POLD3	FOXP1	TRIM37	FBXO21	ZFHX3	HNRNPM	USP22
BRD4_YAPTAZ_JQ1_DOWN	>Direct YAP/TAZ target genes inhibited by JQ1 in MDA-MB-231 breast cancer cells (Suppl. Table 2 from Zanconato et al., 2018). Zanconato F, Battilana G, Forcato M, et al. Transcriptional addiction in cancer cells is mediated by YAP/TAZ through BRD4. Nat Med. 2018;24(10):1599-1610.	Zanconato F, Battilana G, Forcato M, et al. Transcriptional addiction in cancer cells is mediated by YAP/TAZ through BRD4. Nat Med. 2018;24(10):1599-1610.	SEPT11	ADAMTS6	ADRB2	AFAP1L1	AIMP2	AKAP5	ALDH1A3	AMIGO2	ANKRD32	ANKRD40	ANXA3	APIP	APITD1	ARNTL2	ARSJ	ASB1	ASF1B	ATAD2	ATG3	ATL2	ATR	AURKA	B3GNT5	BAG2	BCAT1	BCL7A	BICC1	BOD1	BRCA1	BUB1B	BYSL	C12orf45	C16orf80	C1orf109	C1QBP	C21orf58	C5orf28	C5orf30	C9orf142	C9orf40	CAP2	CAPZA1	CASC5	CAV1	CCBE1	CCDC137	CCDC15
CARFILZOMIB_RESISTANT_DOWN	>Top 500 downregulated Affymetrix IDs (345 genes) in carfilzomib-resistant KMS-11/Cfz and KMS-34/Cfz multiple myeloma cells. Wang Q, Lin Z, Wang Z, et al. RARγ activation sensitizes human myeloma cells to carfilzomib treatment through the OAS-RNase L innate immune pathway. Blood. 2022;139(1):59-72.	Wang Q, Lin Z, Wang Z, et al. RARγ activation sensitizes human myeloma cells to carfilzomib treatment through the OAS-RNase L innate immune pathway. Blood. 2022;139(1):59-72.	ADAM10	AGA	AGFG1	ALS2CL	ANKRD27	ANKRD28	ANKS6	AP1S3	APPL1	ARF1	ARHGAP8	ARRDC4	ATP13A1	ATP5I	ATP8B2	AVEN	BAG1	BCL2L14	BDH1	BMP4	BOK	BRPF3	BTG2	C10orf46	C12orf39	C15orf63	C1orf57	C22orf9	C3orf21	CA5BP	CACNA1A	CADM1	CALHM3	CALM1	CALR	CAMSAP1L1	CAPN2	CASC2	CCDC8	CCND1	CD48	CD55	CDC42BPG	CDKN1C	CDV3	CGGBP1	CHML
CARFILZOMIB_RESISTANT_UP	>Top 500 upregulated Affymetrix IDs (371 genes) in carfilzomib-resistant KMS-11/Cfz and KMS-34/Cfz multiple myeloma cells. Wang Q, Lin Z, Wang Z, et al. RARγ activation sensitizes human myeloma cells to carfilzomib treatment through the OAS-RNase L innate immune pathway. Blood. 2022;139(1):59-72.	Wang Q, Lin Z, Wang Z, et al. RARγ activation sensitizes human myeloma cells to carfilzomib treatment through the OAS-RNase L innate immune pathway. Blood. 2022;139(1):59-72.	ACTA2	ADAM23	ADAM28	AGAP2	AHI1	AK1	AKR1B1	ALDH3B2	ALDH4A1	ALKBH4	ALOX5AP	ALPK1	ALPPL2	AMH	ANLN	AP1S2	APOBEC3F	APOBEC3G	AQP4	ARHGAP17	ARHGAP33	ARHGEF26	ARHGEF40	ARPC1B	ARRDC1	ASF1A	ASPH	ATAD2	ATP6V0D1	ATP6V1G3	BBS1	BCAP29	BCAT1	BCL2L11	BHLHB9	BICD1	BTK	BZRAP1	C10orf90	C12orf10	C12orf40	C16orf48	C16orf70	C17orf65	C18orf10	C19orf20	C19orf22
CEGv2	>CEG2, reference core essential genes (Hart, 2017). Hart T, Tong AHY, Chan K, et al. Evaluation and Design of Genome-Wide CRISPR/SpCas9 Knockout Screens. G3 (Bethesda). 2017;7(8):2719-2727.	Hart T, Tong AHY, Chan K, et al. Evaluation and Design of Genome-Wide CRISPR/SpCas9 Knockout Screens. G3 (Bethesda). 2017;7(8):2719-2727.	AARS	ABCE1	ABCF1	ACTB	ACTL6A	ACTR10	ACTR2	ADSL	ADSS	AHCY	ALG1	ALG14	ALG2	ANAPC2	ANAPC4	ANAPC5	AQR	ARCN1	ARIH1	ARL2	ATP2A2	ATP5A1	ATP5B	ATP5C1	ATP5D	ATP5J2-PTCD1	ATP5L	ATP5O	ATP6V0B	ATP6V0C	ATP6V1A	ATP6V1D	ATP6V1E1	ATR	AURKB	BANF1	BIRC5	BUB1B	BUB3	BUD31	BYSL	C10orf2	C1orf109	C21orf59	C3orf17	C9orf114	CCDC84
CHROMATIN	> Genes annotated by the GO term GO:0000785. The ordered and organized complex of DNA and protein that forms the chromosome.	http://www.broadinstitute.org/gsea/msigdb/cards/GOCC_CHROMATIN	APTX	ATRX	CBX1	CBX5	DNMT3A	FOXC1	H1FNT	H2AFY	H2AFY2	HELLS	HIST4H4	HMGN1	INCENP	JUNB	JUND	KLHDC3	MAF	MCM2	MCM7	MYCN	NPM2	NUFIP1	OIP5	PAM	POLA1	RAN	RB1	RCC1	SUV39H2	TIMELESS	TIPIN	TMPO	TNP1	TOP2B	UPF1
CHROMATIN_ASSEMBLY	> Genes annotated by the GO term GO:0031497. The assembly of DNA, histone proteins, and other associated proteins into chromatin structure, beginning with the formation of the basic unit, the nucleosome, followed by organization of the nucleosomes into higher order structures, ultimately giving rise to a complex organization of specific domains within the nucleus.	https://geneontology.org/	ASF1A	CHAF1A	CHAF1B	HDAC5	HELLS	NAP1L1	NAP1L2	NAP1L3	NAP1L4	RSF1	SET	SIRT1	SIRT4	SIRT5	SMARCA5	TNP1
CHROMATIN_ASSEMBLY_OR_DISASSEMBLY	> Genes annotated by the GO term GO:0006333. The formation or destruction of chromatin structures.	https://geneontology.org/	ARID1A	ASF1A	CHAF1A	CHAF1B	HDAC5	HDAC8	HELLS	HIRIP3	HMGA1	MTA2	NAP1L1	NAP1L2	NAP1L3	NAP1L4	RSF1	SET	SIRT1	SIRT4	SIRT5	SMARCA5	SMARCE1	SUPT16H	SUV39H2	TLK1	TLK2	TNP1
CHROMATIN_MODIFICATION	> Genes annotated by the GO term GO:0016568. The alteration of DNA or protein in chromatin, which may result in changing the chromatin structure.	https://geneontology.org/	ACTL6A	ARID1A	BNIP3	BPTF	CARM1	CREBBP	EHMT1	HDAC1	HDAC10	HDAC11	HDAC2	HDAC3	HDAC4	HDAC5	HDAC6	HDAC8	HELLS	HMGA1	HUWE1	MAP3K12	MYST1	MYST3	MYST4	NASP	NPM2	NSD1	PBRM1	PHB	PPARGC1A	PRMT7	PRMT8	RBBP4	RBM14	RPS6KA5	RSF1	SET	SIRT1	SIRT2	SIRT4	SIRT5	SMARCC1	SMARCC2	SMARCD1	SUPT4H1	SUV39H2	SYCP3	TAF6L
CHROMATIN_REMODELING	> Genes annotated by the GO term GO:0006338. Dynamic structural changes to eukaryotic chromatin occurring throughout the cell division cycle. These changes range from the local changes necessary for transcriptional regulation to global changes necessary for chromosome segregation.	http://www.broadinstitute.org/gsea/msigdb/cards/GOBP_CHROMATIN_REMODELING	ACTL6A	ARID1A	BNIP3	BPTF	HDAC5	HELLS	HMGA1	NASP	NPM2	PBRM1	RBBP4	RSF1	SIRT1	SIRT4	SIRT5	SMARCC1	SMARCC2	SMARCD1	SUPT4H1	SUV39H2	SYCP3	TAF6L	TNP1
CONCANNON_APOPTOSIS_BY_EPOXOMICIN_DN	http://www.broadinstitute.org/gsea/msigdb/cards/CONCANNON_APOPTOSIS_BY_EPOXOMICIN_DN	http://www.broadinstitute.org/gsea/msigdb/cards/CONCANNON_APOPTOSIS_BY_EPOXOMICIN_DN	ABCA12	ABHD14A	ACYP1	ADCY1	ADM	AGPAT1	AK3L1	AKAP1	ALDH7A1	ALDOC	APRT	ASCL1	ATP5G1	AURKA	AURKB	BCKDHB	BCL11A	BIRC5	BUB1	BZRAP1	C11ORF51	C14ORF147	C5ORF13	C6ORF108	C7	CADM1	CADPS	CBX5	CCNA2	CD24	CDC2	CDC20	CDH11	CENPA	CETN3	CHGA	CHRDL1	CHRNA3	CLCN4	COX17	CXCR4	CYB5A	DACH1	DBI	DHCR24	DHFR	DLGAP5
CONCANNON_APOPTOSIS_BY_EPOXOMICIN_UP	http://www.broadinstitute.org/gsea/msigdb/cards/CONCANNON_APOPTOSIS_BY_EPOXOMICIN_UP	http://www.broadinstitute.org/gsea/msigdb/cards/CONCANNON_APOPTOSIS_BY_EPOXOMICIN_UP	ABCG1	ABHD3	ABLIM3	ACADVL	ACHE	ACTA2	ADRM1	AGTPBP1	AKAP6	AKR1C1 /// AKR1C2	AKR1C3	ALDH1A2	ANXA2	ANXA2 /// ANXA2P1 //	AQP3	ARHGEF2	ATF3	ATP2B4	BAK1	BBC3	BCL2L11	BLVRB	BSCL2	C11ORF80	C17ORF91	C18ORF25	C1S	C22ORF9	C6ORF145	CALCA	CAMK2G	CAP2	CAPN7	CASP7	CCNT2	CCPG1	CD44	CDC2L1 /// CDC2L2	CDC2L2	CDKN1A	CDR1	CEBPB	CEBPG	CHM	CLTB	CLU	COL16A1
CORDENONSI_YAP_CONSERVED_SIGNATURE	http://www.broadinstitute.org/gsea/msigdb/cards/CORDENONSI_YAP_CONSERVED_SIGNATURE	http://www.broadinstitute.org/gsea/msigdb/cards/CORDENONSI_YAP_CONSERVED_SIGNATURE	AMOTL2	ANKRD1	AXL	BICC1	BIRC5	CDC20	CDKN2C	CENPF	COL4A3	CRIM1	CTGF	CYR61	DAB2	DDAH1	ASAP1	DLC1	DUSP1	DUT	ECT2	EMP2	ETV5	FGF2	FLNA	FSCN1	FSTL1	GADD45B	GAS6	GGH	GLS	HEXB	HMMR	AGFG2	ITGB2	ITGB5	LHFP	MARCKS	MDFIC	NDRG1	PDLIM2	PHGDH	PMP22	SCHIP1	SDPR	SERPINE1	SGK1	SH2D4A	SHCBP1
Correlated_0.5_with_TFAP2B_PAX_FOXO1_expression_signature_Down	>Genes correlated with PAX3 FOXO1 target gene TFAP2B with correlation coefficient >0.5 which is downregulated. Genes drived from Pediatric tumors in Brohl AS, Sindiri S, Wei JS, et al. Immuno-transcriptomic profiling of extracranial pediatric solid malignancies. Cell Rep. 2021;37(8):110047.	Brohl AS, Sindiri S, Wei JS, et al. Immuno-transcriptomic profiling of extracranial pediatric solid malignancies. Cell Rep. 2021;37(8):110047.	TRIB2	GMPPA	TIPARP	FLJ22662	MTUS1	PTN	SH3BP5	AMPD2	PRAME	EPHB4	FAM13A1	LAMA2	C20orf23	EMP3	LAMA2	RGS10	GNG12	MMP2	FANCF	FAM59A	GNG11	HOXC10	LY6E	ADA	IL13RA1	CCND1	HOXC6	TRPS1	CCND1	FBLN1	LAMA2	FZD4	PGRMC1	LTBP4	KIAA1026	HMGA2	KAZALD1	TNFRSF1A	RRBP1	FZD7	PBX2	IGF2BP2	PLAG1	ZFHX4	PTN	PSD3	GULP1
Correlated_0.5_with_TFAP2B_PAX_FOXO1_expression_signature_Up	>Genes correlated with PAX3 FOXO1 target gene TFAP2B with correlation coefficient >0.5 which is upregulated. Genes drived from Pediatric tumors in Brohl AS, Sindiri S, Wei JS, et al. Immuno-transcriptomic profiling of extracranial pediatric solid malignancies. Cell Rep. 2021;37(8):110047.	Brohl AS, Sindiri S, Wei JS, et al. Immuno-transcriptomic profiling of extracranial pediatric solid malignancies. Cell Rep. 2021;37(8):110047.	TFAP2B	PIPOX	CNR1	ASS1	KIAA0523	JAKMIP2	KIAA0523	KIAA0746	SNAI1	NHLH1	CDH3	---	BMP5	ABAT	NRTN	KIAA0746	---	FOXF1	NELL1	ABAT	TNRC9	ADRA2C	ARHGAP25	BMP5	MYO1E	ALK	ELA2A	ARHGAP25	NRN1	ARHGAP26	PGBD5	C9orf95	FAM77C	GREM1	TNRC9	DAPK1	---	B3GAT1	TNRC9	GARNL4	JAKMIP2	DCX	TFF3	TMEM23	LIPG	QDPR	SLC24A3
DALESSIO_TSA_RESPONSE	http://www.broadinstitute.org/gsea/msigdb/cards/DALESSIO_TSA_RESPONSE	http://www.broadinstitute.org/gsea/msigdb/cards/DALESSIO_TSA_RESPONSE	LGALS1	SSX1	GAGE6	DHRS2	GAGE3	FOS	FOSL2	GAGE12I	GAGE2C	TEX14	NTS	MAFF	SPANXA1	STXBP6	GAGE7	CLU	HSPA1A	ATF3	SNAI1	HIST2H2AA3	PPP1R15A	ANXA1	HIST1H2BG	MMP12	GADD45B	SPANXC	HSPB8	ARC	CGA
DAVICIONI_MOLECULAR_ARMS_VS_ERMS_DN	http://www.broadinstitute.org/gsea/msigdb/cards/DAVICIONI_MOLECULAR_ARMS_VS_ERMS_DN	http://www.broadinstitute.org/gsea/msigdb/cards/DAVICIONI_MOLECULAR_ARMS_VS_ERMS_DN	EPHB3	PRR16	CNNM4	ERBB2	PLK2	ZFP36L2	TRIP10	EFEMP2	SLC1A5	TRPS1	SOBP	TSKU	KAZALD1	PTH1R	PPAP2B	PTPN13	NAV3	SLC39A14	SNCAIP	FNDC3B	KCTD12	SDC1	RGS10	CREB3L1	CITED1	PDGFRL	CACNA1G	RBMS3	LTBP4	NCOA2	ASAP1-IT1	LEPREL2	FZD4	TPBG	SLC43A3	LOC100506190	CYP26B1	ISLR	RAB32	SEMA3B	MGAT1	FAM176B	HIF3A	GPAA1	MAPKAPK3	TSSC4	DUSP7
DAVICIONI_MOLECULAR_ARMS_VS_ERMS_UP	http://www.broadinstitute.org/gsea/msigdb/cards/DAVICIONI_MOLECULAR_ARMS_VS_ERMS_UP	http://www.broadinstitute.org/gsea/msigdb/cards/DAVICIONI_MOLECULAR_ARMS_VS_ERMS_UP	DZIP3	MAGI2	OLIG2	PSEN2	CHRNB3	HMGN4	SATB2	KANK1	ECHS1	ZNF238	KCND3	TMEM120B	HPRT1	ARPP19	TTC19	JAKMIP2	TULP4	SH3GLB1	AKT3	HSF2	DIXDC1	SGPL1	NOTCH1	DBC1	RNF11	NF1	CPD	C14orf132	CAPN6	ANK2	MAPK6	S1PR1	CCDC53	TSC22D2	B3GAT1	NET1	STX7	CCP110	TNFAIP1	SLC24A3	MYOG	PAX2	TOX3	IL4R	FLJ10038	QDPR	NUDT11
DAVICIONI_PAX_FOXO1_SIGNATURE_IN_ARMS_DN	http://www.broadinstitute.org/gsea/msigdb/cards/DAVICIONI_PAX_FOXO1_SIGNATURE_IN_ARMS_DN	http://www.broadinstitute.org/gsea/msigdb/cards/DAVICIONI_PAX_FOXO1_SIGNATURE_IN_ARMS_DN	PLK2	TRIB2	GAS2	PKIA	OLFML3	TCF4	RGS2	DUSP4	PHLDA1	MYLPF	IGFBP3	SPRY4	ATP2A1	TNNC2	CCL2	MOXD1	NEFM	ZFP36L2	TRIL	MSTN
DAVICIONI_PAX_FOXO1_SIGNATURE_IN_ARMS_UP	http://www.broadinstitute.org/gsea/msigdb/cards/DAVICIONI_PAX_FOXO1_SIGNATURE_IN_ARMS_UP	http://www.broadinstitute.org/gsea/msigdb/cards/DAVICIONI_PAX_FOXO1_SIGNATURE_IN_ARMS_UP	CD9	KCNN3	C9orf95	BMP5	GPM6B	TMEM47	SKP2	ADAM10	PRKCA	MORC4	NEBL	PRKAR2B	MCAM	POU4F1	ASS1	PAX5	IRS2	PBK	NELL1	TCF7L2	GADD45A	ABAT	MET	ANK2	TMEFF1	WSB2	TBC1D9	TNS3	TMX4	IL4R	TNFAIP3	FMR1	SULF1	FGFR4	ALK	RASL10A	MEG3	PSEN2	ARRB1	SGK1	COL18A1	PON2	MN1	PPP1R14B	MARCH3	CXCR7	ARL4C
DAVICIONI_RHABDOMYOSARCOMA_PAX_FOXO1_FUSION_DN	http://www.broadinstitute.org/gsea/msigdb/cards/DAVICIONI_RHABDOMYOSARCOMA_PAX_FOXO1_FUSION_DN	http://www.broadinstitute.org/gsea/msigdb/cards/DAVICIONI_RHABDOMYOSARCOMA_PAX_FOXO1_FUSION_DN	FGF9	TCF4	IGFBP3	COL11A1	GLRX	ZFP36L2	PDP1	ATP2B4	SOX11	MYLPF	MOXD1	OLFML3	MSTN	PLK2	MARCKS
DAVICIONI_RHABDOMYOSARCOMA_PAX_FOXO1_FUSION_UP	http://www.broadinstitute.org/gsea/msigdb/cards/DAVICIONI_RHABDOMYOSARCOMA_PAX_FOXO1_FUSION_UP	http://www.broadinstitute.org/gsea/msigdb/cards/DAVICIONI_RHABDOMYOSARCOMA_PAX_FOXO1_FUSION_UP	NR2F2	NUP93	MMD	ABAT	NRCAM	CXCR4	MCAM	MYCN	JUN	C9orf95	FAM59A	NEBL	AQP3	HDAC5	TMEM47	RWDD3	VAV3	ZNF395	FAM69A	C1orf38	OSTF1	GPM6B	TMX4	SKP2	FGFR4	PPP1R14B	NELL1	NTAN1	JAKMIP2	GATM	ARRB1	MYOD1	MN1	PRKAR2B	ALK	EYA1	EPB41L4B	ANK2	ANK1	TBC1D9	PELI1	BMP5	MEG3	FAM49A	POU4F1	CXCR7	ACAT2
DAVICIONI_TARGETS_OF_PAX_FOXO1_FUSIONS_DN	http://www.broadinstitute.org/gsea/msigdb/cards/DAVICIONI_TARGETS_OF_PAX_FOXO1_FUSIONS_DN	http://www.broadinstitute.org/gsea/msigdb/cards/DAVICIONI_TARGETS_OF_PAX_FOXO1_FUSIONS_DN	TCF4	REEP1	MAP3K9	MICAL2	SPARCL1	SOX11	GLRX	COL11A1	KCNH2	PHLDA1	ATP2A1	EDN3	SPOCK2	ITPR1	MARCKS	TTN	FKBP10	CCL2	KBTBD10	ACTC1	LRP5	MYL1	DUSP4	NEFM	WDR7	PPFIA4	PLCB4	FGF9	ATP2B4	ARHGAP15	TNNC2	COBL	SPRY4	TRIB2	ARHGEF6	TNIK	LRRN3	PDE4D	CXorf57	C3orf52	TRIL	PKIA	KIAA0226L	ZFP36L2	LARP1	BBX	MOXD1
DAVICIONI_TARGETS_OF_PAX_FOXO1_FUSIONS_UP	http://www.broadinstitute.org/gsea/msigdb/cards/DAVICIONI_TARGETS_OF_PAX_FOXO1_FUSIONS_UP	http://www.broadinstitute.org/gsea/msigdb/cards/DAVICIONI_TARGETS_OF_PAX_FOXO1_FUSIONS_UP	FXYD5	CARHSP1	CD58	ARRB1	MEG3	NR3C1	SCN3A	PXDN	CXCR4	C9orf95	NFASC	GAS1	KLF4	ANK1	MAFF	SUPT3H	HEG1	LDOC1	CAV1	ITPKB	FST	C1orf38	CCDC99	TCF7L2	GATM	PTGS1	ARID5B	CXCR7	CSRP1	ADAMTS1	PRKAR2B	FAM69A	DUSP1	COL18A1	RASL10A	ADAM19	DKK2	MME	SEPT6	CD44	PLXNC1	ABI1	COL14A1	ST6GALNAC5	LRRC17	PSMD8	SDC2
DE_YY1_TARGETS_DN	http://www.broadinstitute.org/gsea/msigdb/cards/DE_YY1_TARGETS_DN	http://www.broadinstitute.org/gsea/msigdb/cards/DE_YY1_TARGETS_DN	MPHOSPH9	TAGLN2	INHBA	FN1	HIF1A	WDR1	TUSC3	ERBB2IP	APC	NRP1	EGF	TDRD3	NCOR1	ANGPT1	SEPT10	RAB6A	TNFRSF11B	IFT57	RGS17	GDI2	PNN	GNA13	PTP4A1	FAS	PRKAA1	DST	PRKD3	HIPK2	GSPT1	CD2AP	RBBP6	EPHA3	EGFR	IL13	RBL2	PTEN	TGFB2	HNRNPC	SNX3	NAA15	STAG1	HSP90B1	MET	CLIC4	PRKACB	DNTTIP2	SOCS5
DE_YY1_TARGETS_UP	http://www.broadinstitute.org/gsea/msigdb/cards/DE_YY1_TARGETS_UP	http://www.broadinstitute.org/gsea/msigdb/cards/DE_YY1_TARGETS_UP	L3MBTL1	TRIM31	IL19	CHIT1	SMPD3	CDKN1C	PRSS16	TACSTD2	EMP1	DAPK2	GPX5	NGFR	CSF2	LOC595101	CNR2	WNT1	MTSS1	RFC1	HIST1H4K	NPY
DELASERNA_MYOD_TARGETS_DN	http://www.broadinstitute.org/gsea/msigdb/cards/DELASERNA_MYOD_TARGETS_DN	http://www.broadinstitute.org/gsea/msigdb/cards/DELASERNA_MYOD_TARGETS_DN	IFITM1	THBD	TPR	BASP1	TTYH3	GBP2	HMGB3	ZNF777	PLP2	C11orf46	TGFBI	EMILIN2	CENPM	SLIT2	KLF6	CXCL12	SERPINB9	STARD4	DPYSL2	MGST1	ITPR2	ZMYND8	RAB24	VASN	SYNPO	TCF7L1	MRPL33	FZD1	SDC2	ADAMTS2	S1PR3	DDX28	MPP7	POLE2	PRDX4	STXBP5	CYB5A	ERBB2IP	MMP2	BAIAP2	POSTN	ZCCHC11	RBPMS	ATP6V0C	FNBP4	CAPN6	COL11A1
DELASERNA_MYOD_TARGETS_UP	http://www.broadinstitute.org/gsea/msigdb/cards/DELASERNA_MYOD_TARGETS_UP	http://www.broadinstitute.org/gsea/msigdb/cards/DELASERNA_MYOD_TARGETS_UP	STK17B	FLJ37453	TMEM129	HMGCS2	FCER1G	BIN1	HSPB8	VASH2	NAV2	RB1	TMCC3	PBXIP1	SH2B1	CELF1	HES6	MYOG	DBN1	SCHIP1	MYL1	CD82	BCL6	FAM178A	C4orf32	TFRC	PRSS23	AGPAT5	CPSF6	HIP1	PLEKHO1	PPFIA4	KIF5C	RBM25	IGFBP5	KLF5	CPEB3	CFL2	MYOD1	HS2ST1	GYS1	ANKS1B	PRKAR2B	MYBPH	MYH3	PDLIM3	PRND	ANXA11	PVR
DELASERNA_TARGETS_OF_MYOD_AND_SMARCA4	http://www.broadinstitute.org/gsea/msigdb/cards/DELASERNA_TARGETS_OF_MYOD_AND_SMARCA4	http://www.broadinstitute.org/gsea/msigdb/cards/DELASERNA_TARGETS_OF_MYOD_AND_SMARCA4	ACTA1	TNNC2	MYH3	MYL4	BIN1	TNNT2	TNNI2	IGFBP5	TNNT3	MYOG	MYLPF
DEPMAP_COMMON_ESSENTIALS	>DepMap common essential genes from the DepMap website.	depmap portal (https://depmap.org/portal/download/all/)	ALYREF	AQR	ARCN1	BRIX1	C12orf66	CCT3	CCT4	CCT6A	CCT7	CCT8	CDC40	CDC5L	CDK17	CHD4	CHMP2A	CLTC	COPA	COPB1	COPS2	COPS4	COPS6	COPS8	COPZ1	CSE1L	CTDNEP1	DDB1	DDX18	DDX46	DDX49	DDX51	DNM2	DYNC1H1	DYNC1I2	EEF2	EFTUD2	EIF2B4	EIF2S2	EIF3A	EIF3B	EIF3C	EIF3D	EIF3F	EIF3G	EIF3I	EIF4A3	EIF5B	ERH
DEPMAP_NONESSENTIALS	>DepMap nonessential genes from the DepMap website.	depmap portal (https://depmap.org/portal/download/all/)	ABCG8	ACCSL	ACTL7A	ACTL7B	ACTL9	ADAD1	ADAM18	ADAM2	ADAM20	ADAM30	ADH7	AFM	AICDA	AIPL1	ALPI	ALPPL2	ALX3	ANKRD30A	ANTXRL	APOA4	APOBEC1	APOF	AQP8	ARGFX	ART1	ASB17	ASIC5	ASZ1	ATOH1	ATP4B	ATP6V1G3	B3GNT6	BANF2	BARHL1	BIRC8	BMP10	BPIFA1	BPIFA3	BPIFB3	BPIFB6	BPIFC	BRDT	BSND	C10orf113	C10orf120	C10orf53	C11orf40
DUTTA_APOPTOSIS_VIA_NFKB	http://www.broadinstitute.org/gsea/msigdb/cards/DUTTA_APOPTOSIS_VIA_NFKB	http://www.broadinstitute.org/gsea/msigdb/cards/DUTTA_APOPTOSIS_VIA_NFKB	BIRC5	BNIP3	TNFSF10	BAX	FASLG	CD274	BCL2A1	TP53	MDM2	SOD2	CYLD	TNFRSF21	TERT	TNFAIP3	CASP8	BIRC3	GADD45B	TRAF2	FTH1	TNF	CFLAR	BIRC2	TNFRSF10C	TNFRSF10A	FAS	BCL2L1	AFP	SCAF11	TNFRSF10B	XIAP	IER3	TRAF1	BCL2
EBAUER_MYOGENIC_TARGETS_OF_PAX3_FOXO1_FUSION	http://www.broadinstitute.org/gsea/msigdb/cards/EBAUER_MYOGENIC_TARGETS_OF_PAX3_FOXO1_FUSION	http://www.broadinstitute.org/gsea/msigdb/cards/EBAUER_MYOGENIC_TARGETS_OF_PAX3_FOXO1_FUSION	HBEGF	ABLIM3	BIN1	COL6A3	TNNC1	MYO10	SMPX	MYL6B	PDLIM5	TNNC2	LDB3	SGCD	UTRN	PDLIM7	MYL4	MYL1	CXCL10	SYNGR2	PALMD	NEBL	MEF2C	DTX3	MYH1	TNNI1	MYOM1	MYH8	TNNI2	TPM1	MYBPC1	TAGLN	TNNT3	FHL1	SGCG	MTSS1	CTF1	MYBPH	CRYAB	MEF2D	DES	MYLPF	ACTA2	CASQ2	MEF2BNB	MYBPC2	BCAN	MYH3	MRAS
EBAUER_TARGETS_OF_PAX3_FOXO1_FUSION_DN	http://www.broadinstitute.org/gsea/msigdb/cards/EBAUER_TARGETS_OF_PAX3_FOXO1_FUSION_DN	http://www.broadinstitute.org/gsea/msigdb/cards/EBAUER_TARGETS_OF_PAX3_FOXO1_FUSION_DN	PDZRN3	CDH3	MYO1E	MTUS2	NELL1	POU4F1	NRCAM	ATP6V0A4	FOXF1	PKP1	ARHGAP26	RASSF4	LPAR2	CELA2A	ADAM19	ARRB1	POLG2	GTF3C1	CEP104	GOLGA2	ARHGAP25	DZIP3	CNR1	TFAP2B	H2AFY2	RQCD1	JAKMIP2	ABAT	UBXN4	IL4R	LRRFIP2	ASTN2	PGBD5	FGFR2	SGMS1	NKAIN1	TSPAN3	ZNF330	ADRA2A	ADAM10	MYCN	IQCG	VWA5A	AKTIP	C16orf45	PIPOX	ZFYVE16
EBAUER_TARGETS_OF_PAX3_FOXO1_FUSION_UP	http://www.broadinstitute.org/gsea/msigdb/cards/EBAUER_TARGETS_OF_PAX3_FOXO1_FUSION_UP	http://www.broadinstitute.org/gsea/msigdb/cards/EBAUER_TARGETS_OF_PAX3_FOXO1_FUSION_UP	MAPRE3	MEF2C	MYH3	MUC3A	PNOC	GRIN1	LDB3	TRAF5	ASCC1	SGCD	DCN	PAPPA2	ACTA2	TNNC2	SGCG	RSPH6A	DOK1	PDE4DIP	FOSL2	FAM13A	UTRN	GADD45B	ATP6V0A4	TGM2	MTSS1	WWTR1	GPRIN2	BBS9	KLF6	CCR5	HCFC1R1	FABP3	OSBPL10	TRAC	CRYAB	IGHM	ATF7IP2	STK10	MYL4	GHRHR	MYOM1	BCAN	MYO10	CASP10	EPS8L1	SLC12A2	CXCL10
EGLN3_INTERACTORS	>EGLN3_PHD3 interactome (Rodriguez 2016), Rodriguez J, Pilkington R, Garcia Munoz A, et al. Substrate-Trapped Interactors of PHD3 and FIH Cluster in Distinct Signaling Pathways. Cell Rep. 2016;14(11):2745-2760.	Rodriguez J, Pilkington R, Garcia Munoz A, et al. Substrate-Trapped Interactors of PHD3 and FIH Cluster in Distinct Signaling Pathways. Cell Rep. 2016;14(11):2745-2760.	AARSD1	ACACA	ACACA	AHR	AKAP11	AKAP13	AKAP8L	ALG13	AMBRA1	AMOT	ANGEL1	ANKRD11	ANKRD17	ANKRD50	APBA1	APBA3	APC	ARFGAP3	ARHGAP21	ARHGAP39	ARID5B	ARNT	ATAD3A	ATAD3B	ATG9A	ATP5J2	ATP5SL	ATXN2	AURKA	AZI2	BLM	BMP2K	BORA	BRCA1	BRCA2	BUB1B	C15orf39	C16orf48	C17orf53	C20orf11	C2orf44	C2orf47	CALU	CAMSAP1	CAMSAP2	CAPZB	CARM1
EIF4E_DN	http://www.broadinstitute.org/gsea/msigdb/cards/EIF4E_DN	http://www.broadinstitute.org/gsea/msigdb/cards/EIF4E_DN	LRBA	SVIL	CLDN23	TPD52	KLHL21	ESRP1	PTGS2	MYH10	MIOX	TRIP11	FAS	UBA7	ITPRIP	CWC22	FNDC3B	CTSC	VPS13C	SNAPC1	SH3YL1	CCAR1	APPBP2	FZD3	COL4A3BP	PTER	NPEPPS	KPNA4	DIP2B	FXR1	SCAMP1	EPDR1	STRBP	CYP1B1	TP53BP2	CASP10	KIAA0196	CLINT1	C2CD2	PLAU	NKAPL	NCOA7	SIK3	CNKSR3	UPF2	DENND2D	FRMD4B	MMP9	CLTC
EIF4E_UP	http://www.broadinstitute.org/gsea/msigdb/cards/EIF4E_UP	http://www.broadinstitute.org/gsea/msigdb/cards/EIF4E_UP	DNAJB5	PPCS	TALDO1	NDRG1	FBXO4	MRPS35	LAMC3	STRA13	TMEM11	FBXL13	KCNC2	HAUS7	CARTPT	PFDN2	ZNF576	IDH1	AHSA1	ZBED2	SNTB1	MTX2	C4orf37	SNRNP25	MGC50722	C20orf30	FN3KRP	MON1A	NPM3	C16orf91	MRPL17	MAP2K3	TAX1BP3	SSSCA1	ISOC2	FABP7	NUDCD2	SRXN1	VPS72	DPY30	FOXD2	MIRLET7BHG	DOM3Z	OSBPL10	MAPK8IP1	ATP5J2	PTS	ANKRD16	EIF4A3
ELNACHEF_KDM4D_UP	>Top 100 genes upregulated by overexpression of KDM4D resulting in enhanced cardiomyocyte cell cycling (El-Nachef, 2018) El-Nachef D, Oyama K, Wu YY, Freeman M, Zhang Y, MacLellan WR. Repressive histone methylation regulates cardiac myocyte cell cycle exit. J Mol Cell Cardiol. 2018;121:1-12.	El-Nachef D, Oyama K, Wu YY, Freeman M, Zhang Y, MacLellan WR. Repressive histone methylation regulates cardiac myocyte cell cycle exit. J Mol Cell Cardiol. 2018;121:1-12.	ACMSD	AKR1C13	ANLN	ARXES2	ATP10B	AVP	AW551984	BUB1	BUB1B	CCDC184	CCDC73	CCNA2	CCNB1	CCNB2	CDCA8	CDH16	CENPI	CENPM	CKAP2	CLIC6	CNTN2	CYP2B10	CYP2B13	CYP2B19	CYP2B23	DIAP3	DIRAS2	DLGAP5	DNAH6	DPP6	ENDOU	EPPK1	FAM189A1	FAM19A2	FBN2	FGF5	FHDC1	FIGNL1	FTCD	GDNF	GLRB	GM10220	GM17019	GM3417	GM3448	GPR158	GPRASP2
ELVIDGE_HYPOXIA_BY_DMOG_UP	http://www.broadinstitute.org/gsea/msigdb/cards/ELVIDGE_HYPOXIA_BY_DMOG_UP	http://www.broadinstitute.org/gsea/msigdb/cards/ELVIDGE_HYPOXIA_BY_DMOG_UP	STBD1	DDIT4	STC2	CA9	ALDOC	PLAUR	CADM1	RNASE4	EGFR	P4HA2	RRAGD	LIMCH1	CAV1	MET	ZNF395	ASPH	BNIP3L	BNIP3	SFXN3	S100A4	CXCR4	S100A2	VLDLR	NFIL3	DPYSL4	ADORA2B	WSB1	ZNF292	PDK1	KDM3A	PAM	OLFML2A	OBSL1	VEGFA	JUN	PLAC8	DTNA	AK4	ERO1L	DST	TMEFF1	KLF6	CYB5A	SPRY1	SAMD4A	PFKFB3	HK2
ELVIDGE_HYPOXIA_DN	http://www.broadinstitute.org/gsea/msigdb/cards/ELVIDGE_HYPOXIA_DN	http://www.broadinstitute.org/gsea/msigdb/cards/ELVIDGE_HYPOXIA_DN	SUMO3	HSPH1	AMD1	ATP2A3	SLC24A3	CTPS	CALM1	CCND3	PSEN2	EEF1E1	SNRNP40	HSPA4	PRPF4B	SLC35C1	MAPK1	SCYL2	DNAJA1	PNO1	COPA	SOBP	QRSL1	ESR1	IDH3A	SRPR	FASTKD5	WDR77	HHEX	ZMPSTE24	ODC1	RNF14	PYCRL	ARHGDIA	RET	ADAT1	GYG1	POLR3K	TOR3A	RAB35	STX3	DCTN5	BOP1	SPAG1	CHUK	HSF1	CYB561	IDE	LARP4
EWSFLI1_ChipSeq_Rivera_CancerCell	>EWSFLI1_ChipSeq_Rivera_CancerCell. Riggi N, Knoechel B, Gillespie SM, et al. EWS-FLI1 utilizes divergent chromatin remodeling mechanisms to directly activate or repress enhancer elements in Ewing sarcoma. Cancer Cell. 2014;26(5):668-681.	Riggi N, Knoechel B, Gillespie SM, et al. EWS-FLI1 utilizes divergent chromatin remodeling mechanisms to directly activate or repress enhancer elements in Ewing sarcoma. Cancer Cell. 2014;26(5):668-681.	AURKAIP1	SKI	NOL9	CAMTA1	UTS2	ERRFI1	RERE	H6PD	TARDBP	MFN2	DHRS3	PRDM2	IGSF21	UBR4	RUNX3	SNHG3	SDC3	POU3F1	RRAGC	MACF1	SZT2	ST3GAL3	PRDX1	SPATA6	BEND5	EPS15	NRD1	RAB3B	TCEANC2	DAB1	FGGY	HOOK1	NFIA	TM2D1	USP1	ATG4C	ROR1	CACHD1	PDE4B	GNG12	LRRC40	PTGER3	NEGR1	ACADM	ZZZ3	IFI44	LMO4
FISCHER_DIRECT_P53_TARGETS_META_ANALYSIS	http://www.broadinstitute.org/gsea/msigdb/cards/FISCHER_DIRECT_P53_TARGETS_META_ANALYSIS	http://www.broadinstitute.org/gsea/msigdb/cards/FISCHER_DIRECT_P53_TARGETS_META_ANALYSIS	BLOC1S2	CDKN1A	SESN1	C12orf5	FBXO22	MDM2	RPS27L	TNFRSF10B	DDB2	RRM2B	DCP1B	PLK3	FAS	GADD45A	PTP4A1	ACTA2	BBC3	TRIAP1	PLK2	SLC12A4	PRDM1	AEN	BAX	EDA2R	RAP2B	C17orf89	BTG2	TP53INP1	ZMAT3	ASCC3	CCNG1	PHLDA3	PLXNB2	TRIM22	GPR87	CPEB2	LIF	POLH	XPC	GDF15	PPM1D	FAM198B	FBXW7	SERTAD1	TRAF4	PHPT1	NTPCR
FORTSCHEGGER_PHF8_TARGETS_DN	http://www.broadinstitute.org/gsea/msigdb/cards/FORTSCHEGGER_PHF8_TARGETS_DN	http://www.broadinstitute.org/gsea/msigdb/cards/FORTSCHEGGER_PHF8_TARGETS_DN	A2LD1	AASDHPPT	ABCB10	ABCG2	ABI2	ABL2	ACAT2	ACSS2	ACTR1A	ADCY9	ADRA1B	AFF4	AGPAT1	AGPAT3	AGPAT4	AGPAT9	AHNAK	AHNAK2	AIM1L	AKAP12	ALDH16A1	ALPP	AMMECR1	ANAPC13	ANKFY1	ANKRD13A	ANKRD2	ANKRD57	ANXA8L2	AOX1	AP1S2	AP3S2	AP4E1	APEH	APH1A	AQP1	ARF4	ARHGAP1	ARHGDIB	ARID3B	ARL1	ARNT2	ARNTL2	ARPC1A	ARPP19	ASL	ASRGL1
FORTSCHEGGER_PHF8_TARGETS_UP	http://www.broadinstitute.org/gsea/msigdb/cards/FORTSCHEGGER_PHF8_TARGETS_UP	http://www.broadinstitute.org/gsea/msigdb/cards/FORTSCHEGGER_PHF8_TARGETS_UP	A2M	ACPP	ACVR2B	ADAMTS1	AKR1C1	ALDH1L2	ANKRD32	ANKRD46	ARHGAP28	ARL6IP1	ASMTL	ASNS	ATF4	ATF4P3	BCL2L11	BET1	BET3L	BID	BMP2	BMP6	BNIP2	C10orf12	C11orf57	C14orf45	C19orf2	C20orf11	C20orf177	C6orf62	C8orf22	C9orf116	C9orf9	CALML4	CALU	CBX5	CBX8	CCDC6	CCDC77	CCNY	CCNYL1	CDC26	CDC37L1	CDH24	CDRT1	CENPV	CERK	CHAC1	CHML
FOSTER_KDM1A_TARGETS_DN	http://www.broadinstitute.org/gsea/msigdb/cards/FOSTER_KDM1A_TARGETS_DN	http://www.broadinstitute.org/gsea/msigdb/cards/FOSTER_KDM1A_TARGETS_DN	ABCB6	ACAD10	ACOT8	ADAP1	AGFG1	AGXT2L2	AKAP9	AMPD3	ANKMY2	ANKRA2	ANKRD13A	ANKZF1	AP1B1	AP2M1	APLP1	ARG2	ARPP19	ATP11B	ATP2A3	B3GNT1	BAIAP2	BCAM	BCKDHA	BDH2	BLCAP	BTBD1	BUB1B	C10orf125	C11orf71	C19orf22	C1orf198	C1orf51	C3orf14	C9orf23	CC2D2A	CCDC28B	CDC20	CELF4	CELSR3	CHKB	CIZ1	CORO1A	COTL1	COX6A2	CPB2	CPE	CPLX1
FOSTER_KDM1A_TARGETS_UP	http://www.broadinstitute.org/gsea/msigdb/cards/FOSTER_KDM1A_TARGETS_UP	http://www.broadinstitute.org/gsea/msigdb/cards/FOSTER_KDM1A_TARGETS_UP	AASS	ABCC5	ACPP	ACSS1	ACTN2	ADAM19	ADH4	AGMAT	AGRP	AIM1	AIM2	AKR1C3	ALG14	ALOX5AP	ANK2	APP	AQP9	ATG10	BAHD1	BARX2	BBS7	BCAS1	BCL2L15	BEST1	BFSP2	BOLL	BRDT	C10orf96	C1orf130	C1orf227	C4orf49	C5orf47	C6orf165	C6orf26	C8B	CABS1	CALCOCO2	CCBL1	CCDC169	CCL25	CCT6B	CD200	CD3D	CD74	CDA	CDC42EP5	CDH3
GBM_PAUSE_CONTROLLED_GENES	>55 genes upregulated in GBM tumor cells grown intracranially (Extended Data Figure 5C of Miller et al., 2017). Miller, T., Liau, B., Wallace, L. et al. Transcription elongation factors represent in vivo cancer dependencies in glioblastoma. Nature 547, 355–359 (2017).	Miller, T., Liau, B., Wallace, L. et al. Transcription elongation factors represent in vivo cancer dependencies in glioblastoma. Nature 547, 355–359 (2017).	ADAMTS4	ADM	ANGPTL4	ARID3B	C11orf96	C3orf67	CA9	CHI3L2	COL9A3	CSRNP1	CYR61	EGR1	EMILN3	FOS	FOSB	GADD45B	GBP1	ID1	ID3	IER2	JUN	JUNB	KCNJ10	KLF10	LRRN3	MAFF	MEST	NDRG1	NDUFA4L2	NFKBIZ	PDE4B	PDK4	PFKFB3	PLEKHG4	PMEPA1	POSTN	RASGEF1B	RBP1	RHOB	RNASE1	SCARNA18	SEMA3B	SEMA3E	SEPP1	SERTAD1	SKIL	SLC2A3
GEPNET_METASTATIC_SIGNATURE	>Top 34 master regulators of GEP-NET metastasis identified by OncoTreat (from Supplementary Table 5 of Alvarez et al., 2018). Alvarez MJ, Subramaniam PS, Tang LH, et al. A precision oncology approach to the pharmacological targeting of mechanistic dependencies in neuroendocrine tumors. Nat Genet. 2018;50(7):979-989.	Alvarez MJ, Subramaniam PS, Tang LH, et al. A precision oncology approach to the pharmacological targeting of mechanistic dependencies in neuroendocrine tumors. Nat Genet. 2018;50(7):979-989.	ARHGAP9	ARID5A	BCL11B	CARD10	CD48	CD53	CD86	CDCA7	CIITA	EOMES	EVI2A	FYB	GATA3	GFI1	GMEB1	HCLS1	HNF4G	ICAM1	IFI16	IKZF1	IKZF3	IL10	IL12RB1	IL16	IRF4	ITGAL	LCORL	LITAF	MED20	MNDA	PLEK	POU2AF1	POU2F2	PTPRC	RPS3	RUNX3	SOCS3	SP140	SPI1	TNFRSF1B
GO_C2H2_ZINC_FINGER_DOMAIN_BINDING	http://www.broadinstitute.org/gsea/msigdb/cards/GO_C2H2_ZINC_FINGER_DOMAIN_BINDING	http://www.broadinstitute.org/gsea/msigdb/cards/GO_C2H2_ZINC_FINGER_DOMAIN_BINDING	LEF1	MBD2	EHMT2	GATA2	GATA1	EHMT1	HMGA2	EBF1	WT1	ZXDC	SRRM2	ZXDA	THAP7	TAF9
GO_CELLULAR_RESPONSE_TO_ZINC_ION	http://www.broadinstitute.org/gsea/msigdb/cards/GO_CELLULAR_RESPONSE_TO_ZINC_ION	http://www.broadinstitute.org/gsea/msigdb/cards/GO_CELLULAR_RESPONSE_TO_ZINC_ION	GLRA2	MT1F	MT1A	MT1E	MT1M	ZNF658	MT1H	HVCN1	CREB1	TSPO	GLRA1	MT1G	KCNK3	MT1X	MT1B	MT2A
GO_DIOXYGENASE_ACTIVITY	http://www.broadinstitute.org/gsea/msigdb/cards/GO_DIOXYGENASE_ACTIVITY	http://www.broadinstitute.org/gsea/msigdb/cards/GO_DIOXYGENASE_ACTIVITY	PLOD3	P4HA1	ASPH	EGLN2	ALOX15B	P4HB	ALKBH2	JMJD1C	LEPREL1	KDM2B	PTGS1	P4HA2	ALKBH8	CDO1	PHF2	TET1	ALKBH4	ALKBH5	ETHE1	TYW5	PTGS2	KDM4B	ALKBH3	TDO2	HAAO	HGD	CYGB	TET3	RPE65	IDO2	LEPREL2	ALKBH1	JHDM1D	LEPRE1	ALOX15	C14orf169	UTY	ALKBH6	P4HTM	POR	JMJD6	IDO1	FTO	KDM3B	OGFOD1	PLOD1	HPD
GO_METHYLTRANSFERASE_COMPLEX	http://www.broadinstitute.org/gsea/msigdb/cards/GO_METHYLTRANSFERASE_COMPLEX	http://www.broadinstitute.org/gsea/msigdb/cards/GO_METHYLTRANSFERASE_COMPLEX	ERH	CXXC1	DPY30	TEX10	SETD1A	WTAP	TAF9	HDAC9	NCOA6	KIAA1267	LAS1L	METTL14	SNRPE	SIRT1	METTL3	KDM6A	METTL1	RBBP5	HDAC2	PRMT1	MLL4	SUZ12	RBBP7	ZNF335	SNRPG	SNRPD1	ACTB	SENP3	SNRPB	RNF2	TRMT61A	MLL5	PRPF31	PRDM4	PHF1	CBX5	ASH2L	C16orf53	SNRPD3	PAXIP1	H2AFY2	PHF19	WDR82	EZH1	C17orf49	MLL2	RUVBL2
GO_NEGATIVE_REGULATION_OF_RELEASE_OF_CYTOCHROME_C_FROM_MITOCHONDRIA	http://www.broadinstitute.org/gsea/msigdb/cards/GO_NEGATIVE_REGULATION_OF_RELEASE_OF_CYTOCHROME_C_FROM_MITOCHONDRIA	http://www.broadinstitute.org/gsea/msigdb/cards/GO_NEGATIVE_REGULATION_OF_RELEASE_OF_CYTOCHROME_C_FROM_MITOCHONDRIA	TRIAP1	PARK2	NOL3	PSMD10	ARRB2	PPIF	IGF1	FXN	PRELID1	AKT1	OPA1	LMNA	AVP	PARL	GPX1	BCL2L1	HGF
GO_REGULATION_OF_OXIDATIVE_STRESS_INDUCED_CELL_DEATH	http://www.broadinstitute.org/gsea/msigdb/cards/GO_REGULATION_OF_OXIDATIVE_STRESS_INDUCED_CELL_DEATH	http://www.broadinstitute.org/gsea/msigdb/cards/GO_REGULATION_OF_OXIDATIVE_STRESS_INDUCED_CELL_DEATH	MAPK7	HGF	BAG5	LRRK2	HTRA2	P4HB	PYCR1	HSPH1	ATF4	UBQLN1	GNB2L1	MST4	MCL1	AKT1	NOX1	SIRT1	NR4A3	NONO	NFE2L2	EPOR	VNN1	NOL3	TRAP1	TXN	HIF1A	HDAC6	MMP3	SOD1	GPR37L1	PINK1	MET	GPX1	SOD2	NME5	PARK7	TXNDC3	SFPQ	FBXW7	GPR37	PDIA2	PSAP	HSPB1	TRPM2	ENDOG	INS	PARK2
GO_REGULATION_OF_RESPONSE_TO_REACTIVE_OXYGEN_SPECIES	http://www.broadinstitute.org/gsea/msigdb/cards/GO_REGULATION_OF_RESPONSE_TO_REACTIVE_OXYGEN_SPECIES	http://www.broadinstitute.org/gsea/msigdb/cards/GO_REGULATION_OF_RESPONSE_TO_REACTIVE_OXYGEN_SPECIES	GPR37	PARK7	SNCA	HEBP2	MT3	PSAP	ENDOG	GPR37L1	TXN	TRAP1	HDAC6	FBLN5	TNF	HP	BMP7	SESN2	GCH1	PINK1	MET	NR4A3	RGN	CD36	MST4	GNB2L1	SESN3	EPOR	SESN1	DHFRP1	NFE2L2	SZT2	DHFR	LRRK2	HGF	HSPH1	PYCR1
GO_RESPONSE_TO_ZINC_ION	http://www.broadinstitute.org/gsea/msigdb/cards/GO_RESPONSE_TO_ZINC_ION	http://www.broadinstitute.org/gsea/msigdb/cards/GO_RESPONSE_TO_ZINC_ION	GLRA1	BGLAP	ACP5	APOBEC1	ABCC8	TH	MT1B	MT2A	AANAT	SLC30A10	PLN	MT1G	SLC30A6	GLRA2	D2HGDH	ALDOB	ASS1	SLC30A3	HVCN1	MT1H	ALAD	HAAO	SLC30A8	SLC30A4	MT1M	ZNF658	CRIP1	SLC30A5	LTA4H	PTEN	SLC30A7	TSPO	MT1X	KCNK3	P2RX7	ATP7A	HMBS	SLC30A1	SLC30A2	KHK	MT1A	MT1F	KRT14	CA2	VCAM1	ZACN	ATP7B
GO_ZINC_ION_BINDING	http://www.broadinstitute.org/gsea/msigdb/cards/GO_ZINC_ION_BINDING	http://www.broadinstitute.org/gsea/msigdb/cards/GO_ZINC_ION_BINDING	ZCCHC9	TRIM50	BHMT	IDE	USP3	BFAR	DTNA	MBD1	MMP12	ISL2	CPA3	SEC23A	NR1H3	APOBEC3H	KCMF1	MTF2	TRIM4	SIVA1	ZDHHC20	RNF219	APOBEC2	ZMYND8	TRIM27	DTNB	PDLIM3	ZCCHC5	UBR5	NR3C1	MT1E	PGLYRP3	ADAM32	CA4	MMP14	ZEB1	TRIM33	PAM	ADAMTSL2	ZNF90	RNF148	C11orf54	LOC399939	ZFHX3	ABLIM1	TRAF6	ERVK-5	RC3H1	MICAL3
GO_ZINC_ION_HOMEOSTASIS	http://www.broadinstitute.org/gsea/msigdb/cards/GO_ZINC_ION_HOMEOSTASIS	http://www.broadinstitute.org/gsea/msigdb/cards/GO_ZINC_ION_HOMEOSTASIS	SLC39A6	S100A9	SLC39A14	SLC30A1	PARK2	MT3	SLC39A13	SLC39A7	SLC39A8	SLC30A7	SLC39A10	SLC39A12	SLC39A4	SLC30A5	SLC30A8	SLC30A4	S100A8	TMC8	ATP7B	LCK	SLC39A5
GO_ZINC_II_ION_TRANSPORT	http://www.broadinstitute.org/gsea/msigdb/cards/GO_ZINC_II_ION_TRANSPORT	http://www.broadinstitute.org/gsea/msigdb/cards/GO_ZINC_II_ION_TRANSPORT	SLC30A3	SLC30A8	SLC30A9	SLC30A4	SLC39A11	SLC39A5	SLC11A2	SLC39A9	SLC30A10	SLC39A3	SLC30A2	SLC39A1	SLC39A14	SLC30A1	SLC39A6	SLC30A6	SLC39A4	SLC30A5	SLC39A7	SLC39A13	MT3	SLC39A8	SLC30A7	SLC39A10	SLC39A12	SLC39A2
GRYDER_PAX3FOXO1_CRC	>Genes comprising the core regulatory circuitry of PAX3-FOXO1 fusion-positive rhabdomyosarcoma. Gryder BE, Pomella S, Sayers C, et al. Histone hyperacetylation disrupts core gene regulatory architecture in rhabdomyosarcoma. Nat Genet. 2019;51(12):1714-1722.	Gryder BE, Pomella S, Sayers C, et al. Histone hyperacetylation disrupts core gene regulatory architecture in rhabdomyosarcoma. Nat Genet. 2019;51(12):1714-1722.	BBX	CDC5L	DMRT2	ERF	ETS1	ETV5	FOXF1	FOXN3	FOXO1	GBX2	HEYL	HIF1A	ID3	JUN	KLF10	MEOX1	MYCN	MYOD1	MYOG	NFE2L2	NFIB	NR3C1	PAX3	PEG3	PKNOX2	POU4F1	PROX1	RARA	RORA	SIX1	SIX2	SNAI2	SOX8	TBX15	TGIF1	TSHZ3	ZEB2	ZNF217	ZNF644
GRYDER_PAX3FOXO1_ENHANCERS_IN_TADS	http://www.broadinstitute.org/gsea/msigdb/cards/GRYDER_PAX3FOXO1_ENHANCERS_IN_TADS	http://www.broadinstitute.org/gsea/msigdb/cards/GRYDER_PAX3FOXO1_ENHANCERS_IN_TADS	PON2	GNAS	PEG10	SFMBT2	PEG3	MEST	CD81	IGF2	GRB10	CSRP1	SMARCA4	SOX4	PAFAH1B3	NUP205	ACLY	HELLS	CDC7	MCM2	CCT5	TPX2	TOP2A	MCM3	MYCN	PBX1	ETV5	MAF	BCL11A	RUNX1	ZNF331	NFIB	FOXO1	PAX3	PSIP1	FOXP1	OLIG2	CREBBP	MYC	TCF12	NCOA1	FGFR2	MN1	MET	ALK	ARHGAP26	MSI2	GPHN	ABL1
GRYDER_PAX3FOXO1_ENHANCERS_KO_DOWN	http://www.broadinstitute.org/gsea/msigdb/cards/GRYDER_PAX3FOXO1_ENHANCERS_KO_DOWN	http://www.broadinstitute.org/gsea/msigdb/cards/GRYDER_PAX3FOXO1_ENHANCERS_KO_DOWN	PON2	PEG10	SFMBT2	PEG3	MEST	CD81	CSRP1	PAFAH1B3	NUP205	MYCN	PBX1	ETV5	MAF	BCL11A	RUNX1	ZNF331	PAX3	PSIP1	FGFR2	MN1	MET	ALK	ARHGAP26	MSI2	GPHN	MYH9	ACSL3	BCL2	NOTCH2	CCND2	FOXF1	LMO4	NR2F2	EYA1	PITX2	DMRT2	PRDM12	GTF3A	SMARCA2	SATB2	ZNF483	ATF3	TFAP2B	TSHZ3	EYA2	TSC22D2	SETBP1
GRYDER_PAX3FOXO1_JQ1	>PAX3-FOXO1 target genes downregulated by JQ1 treatment of RH4 cells (includes super and typical enhancer-associated genes bound by MYOD, MYOG, MYCN, P = 0.05; Suppl. Table 7_RH4_JQ1 from Gryder BE, Yohe ME, Chou HC, et al. PAX3-FOXO1 Establishes Myogenic Super Enhancers and Confers BET Bromodomain Vulnerability. Cancer Discov. 2017;7(8):884-899.).	Gryder BE, Yohe ME, Chou HC, et al. PAX3-FOXO1 Establishes Myogenic Super Enhancers and Confers BET Bromodomain Vulnerability. Cancer Discov. 2017;7(8):884-899.	ABAT	ADAMTS1	AFAP1L2	ALDH1A3	ALOX5AP	AMPD3	ARHGAP25	ARRB1	ATF7IP	ATOH8	ATP8B4	C1QTNF2	CACNA2D3	CCDC132	CCND2	CDK6	COL19A1	DARS	DBX1	DICER1	DLGAP1	ELMO1	FGF8	FGGY	FMN1	FOXA2	FRMD4A	GK2	HS1BP3	HUNK	IFI44	IRS1	ITPKB	KANK4	KCND3	KIAA1217	KIAA1614	MAGI2	MEGF10	MN1	MYCN	N4BP3	NCKAP5	NRG1	OLIG2	OTOG	PALMD
GRYDER_PAX3FOXO1_TOP_ENHANCERS	http://www.broadinstitute.org/gsea/msigdb/cards/GRYDER_PAX3FOXO1_TOP_ENHANCERS	http://www.broadinstitute.org/gsea/msigdb/cards/GRYDER_PAX3FOXO1_TOP_ENHANCERS	PON2	PEG3	MEST	PEG10	CSRP1	ZNF331	MYCN	BCL2	NOTCH2	MSI2	MN1	ALK	ARHGAP26	RBPJ	ZIM2	TCF7L1	JARID2	ZNF264	NR3C1	TBX15	CEBPZ	PTTG1IP	DMRT2	PRDM12	ATF3	TFAP2B	TSHZ3	EYA2	TSC22D2	ZNF217	CAND1	PROX1	CA11	LRRC10B	VIPR2	SNX9	BFAR	KIAA1614	COL4A1	GLO1	SFXN1	SDC1	PARP1	GALNT2	ERLIN2	ARHGEF3	HELB
GSKJ4_6H_UP	>Genes upregulated in multiple myeloma and Ewing's sarcoma cell lines treated with 5 uM GSK-J4 for 6 hours (from Fig. 19 of Hookway Ph.D. Thesis, 2016). https://ora.ox.ac.uk/objects/uuid:b591861f-985b-4722-8027-492e750f3ff7	https://ora.ox.ac.uk/objects/uuid:b591861f-985b-4722-8027-492e750f3ff7	ADM2	ASNS	ASS1	ATF3	ATF4	BAMBI	CARS	CEBPB	CHAC1	CTH	DDIT3	DDIT4	FAM107B	FAM129A	GPT2	INHBE	KIF21B	LRRC58	MT1A	MT1E	MT1F	MT1G	MT1H	MT1X	MT2A	MTHFD2	NFE2L1	PCK2	PHGDH	PSAT1	PSPH	RGS16	SESN2	SLC1A5	SLC30A1	SLC38A2	SLC3A2	SLC6A9	SLC7A5	STC2	TRIB3	TSC22D3	ULBP1
GSKJ4_24H_UP	>Top 47 upregulated genes in JJN3 myeloma cells treated with GSK-J4 for 24 hours (from Table 7 of Hookway Ph.D. Thesis, 2016). https://ora.ox.ac.uk/objects/uuid:b591861f-985b-4722-8027-492e750f3ff7	https://ora.ox.ac.uk/objects/uuid:b591861f-985b-4722-8027-492e750f3ff7	ASS1	ATF3	BEX2	CCL3	CCL3L3	CDKN1C	CHAC1	DDIT3	DDIT4	DPPA2P4	EGR1	FTH1P16	FTH1P2	FTH1P20	FTH1P5	GDF15	HMOX1	HSPA6	HSPA7	INHBE	ISG20	LINC01229	MAP1B	MT1A	MT1DP	MT1E	MT1F	MT1G	MT1H	MT1HL1	MT1JP	MT1L	MT1M	MT1X	MT1XP1	MT2A	MT2P1	OSGIN1	PPP1R15A	SERINC2	SLC30A1	SLFN5	SMIM14	SPRR2D	TMTC1	TPSAB1	UNC5B
GSKJ4_24H_DOWN	>Top 49 downregulated genes in JJN3 myeloma cells treated with GSK-J4 for 24 hours (from Table 8 of Hookway Ph.D. Thesis, 2016). https://ora.ox.ac.uk/objects/uuid:b591861f-985b-4722-8027-492e750f3ff7	https://ora.ox.ac.uk/objects/uuid:b591861f-985b-4722-8027-492e750f3ff7	AMPD1	ANLN	AURKA	BUB1B	CCNA2	CCNB1	CCNB2	CDC20	CDC25C	CDCA2	CENPV	CGN	CKS1BP3	DEPDC1	DEPDC1B	FAM72A	FAM72C	FAM72D	FOXM1	GPR68	HJURP	HMGN1P36	HMGN2P15	HMMR	ITPRIPL1	KIF14	KIF15	KIF18B	KIF20A	KIF23	LRFN1	MKI67	MT-ND4	MT-ND4L	MT-ND5	MT-TG	MT-TS2	MT-TY	NCAPG	PGAP1	PLK1	POLQ	PRC1	PRR11	SORD2P	SPAG5	TICRR
GYORFFY_DOXORUBICIN_RESISTANCE	http://www.broadinstitute.org/gsea/msigdb/cards/GYORFFY_DOXORUBICIN_RESISTANCE	http://www.broadinstitute.org/gsea/msigdb/cards/GYORFFY_DOXORUBICIN_RESISTANCE	HMP19	GJA5	PTPRH	BCAT1	CASP1	HS3ST1	FLJ38576	TYMP	MAP4K4	CDYL	PSG4	AP4E1	ADAMTS1	NAV2-AS4	BRWD1-IT2	CISH	ADD2	TIMP2	STMN2	SNTB1	SLC38A2	ASAP2	CYP27A1	LOC339316	C11orf61	FOXJ1	RHOBTB3	RPTOR	ABCB1	TXNDC17	KRT40	LOC100506776	BMP2	NETO2	EMP1	HCG18	FAAH	AASS	CMPK1	FMO2	FBXL22	AIM1L	LIMA1	ZBED4	P2RY6	FAT4	ANGPT1
HALLMARK_ANDROGEN_RESPONSE	http://www.broadinstitute.org/gsea/msigdb/cards/HALLMARK_ANDROGEN_RESPONSE	http://www.broadinstitute.org/gsea/msigdb/cards/HALLMARK_ANDROGEN_RESPONSE	KLK3	KLK2	ACSL3	PIAS1	CAMKK2	NKX3-1	TMPRSS2	APPBP2	CENPN	BMPR1B	MAF	FADS1	ZBTB10	HMGCR	SPCS3	INSIG1	NGLY1	UBE2J1	ELK4	ABCC4	ELOVL5	ALDH1A3	TARP	AZGP1	ABHD2	SAT1	DBI	DHCR24	SORD	STK39	TPD52	IDI1	B2M	MAP7	DNAJB9	FKBP5	HERC3	PGM3	HOMER2	ELL2	UAP1	SEC24D	LMAN1	PMEPA1	INPP4B	RRP12	SEPP1
HALLMARK_APOPTOSIS	http://www.broadinstitute.org/gsea/msigdb/cards/HALLMARK_APOPTOSIS	http://www.broadinstitute.org/gsea/msigdb/cards/HALLMARK_APOPTOSIS	CASP3	CASP9	DFFA	CASP7	CFLAR	BIRC3	PMAIP1	CASP8	JUN	BCL2L11	MCL1	IL1B	SPTAN1	DIABLO	BAX	BIK	IL1A	BID	CDKN1A	GADD45A	DDIT3	CDKN1B	TNF	GSN	TNFSF10	CASP6	SQSTM1	FASLG	EGR3	CD44	FAS	IL18	IGFBP6	PRF1	DAP	CCND1	BTG3	F2R	SATB1	BNIP3L	CASP4	TNFRSF12A	CREBBP	RHOB	GPX3	PDGFRB	TSPO
HALLMARK_DNA_REPAIR	http://www.broadinstitute.org/gsea/msigdb/cards/HALLMARK_DNA_REPAIR	http://www.broadinstitute.org/gsea/msigdb/cards/HALLMARK_DNA_REPAIR	POLR2H	POLR2A	POLR2G	POLR2E	POLR2J	POLR2F	POLR2C	POLR2K	GTF2H3	POLR2D	ERCC3	DDB2	POLR1C	XPC	PCNA	POLR2I	SUPT4H1	POLD3	POLR3GL	POLR3C	GTF2B	POLR1D	NCBP2	RDBP	GTF2F1	ERCC5	LIG1	ERCC1	ERCC4	POLD4	COBRA1	RFC2	ELL	TAF10	RRM2B	SUPT5H	RPA3	SNAPC5	SSRP1	RFC3	RPA2	TCEB3	TAF12	TH1L	TAF13	TAF6	TAF9
HALLMARK_E2F_TARGETS	http://www.broadinstitute.org/gsea/msigdb/cards/HALLMARK_E2F_TARGETS	http://www.broadinstitute.org/gsea/msigdb/cards/HALLMARK_E2F_TARGETS	AURKA	BRCA2	CCP110	CENPE	CKS2	DCLRE1B	DNMT1	DONSON	EED	GINS1	GINS4	H2AFZ	LIG1	MAD2L1	MCM2	MCM4	MCM5	MCM7	MELK	MMS22L	NAA38	NASP	NUDT21	NUP205	ORC6	PCNA	PLK4	POLE	PRIM2	RAD51AP1	RFC2	RPA2	RPA3	SUV39H1	TMPO	UBE2T	WDR90	CDK1	MCM3	TOP2A	MCM6	BIRC5	CCNB2	RRM2	HMGB2	BUB1B	RFC3
HALLMARK_EPITHELIAL_MESENCHYMAL_TRANSITION	http://www.broadinstitute.org/gsea/msigdb/cards/HALLMARK_EPITHELIAL_MESENCHYMAL_TRANSITION	http://www.broadinstitute.org/gsea/msigdb/cards/HALLMARK_EPITHELIAL_MESENCHYMAL_TRANSITION	COL3A1	COL5A2	COL5A1	FBN1	COL1A1	FN1	COL6A3	SERPINE1	COL1A2	COL4A1	COL4A2	VCAN	IGFBP3	TGFBI	SPARC	LUM	LAMC1	LOX	LAMC2	CTGF	TAGLN	COL7A1	LOXL2	COL6A2	ITGAV	THBS2	COL16A1	NNMT	TPM1	CDH2	MMP2	COL11A1	THBS1	FAP	BGN	SERPINH1	FSTL1	POSTN	THY1	SPP1	TNC	TFPI2	NID2	ITGB5	MMP3	VIM	LOXL1
HALLMARK_ESTROGEN_RESPONSE_EARLY	http://www.broadinstitute.org/gsea/msigdb/cards/HALLMARK_ESTROGEN_RESPONSE_EARLY	http://www.broadinstitute.org/gsea/msigdb/cards/HALLMARK_ESTROGEN_RESPONSE_EARLY	GREB1	CA12	SLC9A3R1	MYB	ANXA9	IGFBP4	SYBU	NPY1R	PDZK1	NRIP1	MLPH	HSPB8	EGR3	KRT19	LRIG1	KDM4B	PGR	RHOBTB3	TPD52L1	ELOVL2	RET	TPBG	TFF1	MAPT	SCNN1A	ABAT	FLNB	XBP1	CELSR2	RAB31	MYBL1	MREG	FAM102A	MSMB	STC2	FAM134B	SIAH2	ZNF185	SLC19A2	SLC1A4	FHL2	BCL2	PMAIP1	AREG	OVOL2	TSKU	ADCY9
HALLMARK_G2M_CHECKPOINT	http://www.broadinstitute.org/gsea/msigdb/cards/HALLMARK_G2M_CHECKPOINT	http://www.broadinstitute.org/gsea/msigdb/cards/HALLMARK_G2M_CHECKPOINT	AURKA	CCNA2	TOP2A	CCNB2	CENPA	BIRC5	CDC20	PLK1	TTK	PRC1	NDC80	KIF11	NUSAP1	CKS2	KIF2C	MKI67	AURKB	TPX2	SMC4	BUB1	CENPF	RACGAP1	CENPE	KIF23	UBE2C	MCM6	MCM3	PTTG1	CDK1	KIF4A	ESPL1	MAD2L1	NEK2	KIF22	HMMR	KPNA2	CDKN3	CDC25A	H2AFX	CDC25B	PLK4	CDC6	CCNF	MCM5	LMNB1	E2F3	KIF15
HALLMARK_GLYCOLYSIS	http://www.broadinstitute.org/gsea/msigdb/cards/HALLMARK_GLYCOLYSIS	http://www.broadinstitute.org/gsea/msigdb/cards/HALLMARK_GLYCOLYSIS	PGK1	ALDOA	ENO1	TPI1	PFKP	ERO1L	ALDOB	VEGFA	MXI1	PKM2	HK2	LDHA	EXT1	SLC25A10	GUSB	PFKFB1	PGAM1	PYGB	AK4	P4HA1	PMM2	FAM162A	SDC1	EGLN3	PC	B4GALT7	FBP2	IGFBP3	CHPF	B3GAT3	CHST12	HS2ST1	MPI	GNPDA1	AKR1A1	PPFIA4	B3GAT1	CHPF2	G6PD	MDH2	CHST6	PGLS	PGAM2	CHST1	GPC1	TSTA3	ALG1
HALLMARK_HEDGEHOG_SIGNALING	http://www.broadinstitute.org/gsea/msigdb/cards/HALLMARK_HEDGEHOG_SIGNALING	http://www.broadinstitute.org/gsea/msigdb/cards/HALLMARK_HEDGEHOG_SIGNALING	SHH	PTCH1	NRCAM	NRP1	SCG2	AMOT	UNC5C	GPR56	HEY1	GLI1	THY1	SLIT1	CDK6	HEY2	NRP2	TLE3	TLE1	L1CAM	PLG	NKX6-1	NF1	RASA1	ETS2	RTN1	CRMP1	MYH9	VEGFA	CELSR1	CNTFR	ACHE	PML	CDK5R1	VLDLR	OPHN1	LDB1	DPYSL2
HALLMARK_HEME_METABOLISM	http://www.broadinstitute.org/gsea/msigdb/cards/HALLMARK_HEME_METABOLISM	http://www.broadinstitute.org/gsea/msigdb/cards/HALLMARK_HEME_METABOLISM	ALAS2	PPOX	FECH	HMBS	GYPB	ALAD	RHD	GYPA	SELENBP1	BLVRB	GYPE	GYPC	EPB42	SLC4A1	RHCE	RHAG	TAL1	MARCH8	SPTB	UROD	HBQ1	DCAF11	ERMAP	EIF2AK1	CPOX	MPP1	GLRX5	TSPAN5	OSBP2	ANK1	NFE2	AHSP	SPTA1	MAP2K3	BNIP3L	SLC22A4	CLIC2	TRAK2	GCLC	KEL	RANBP10	TRIM10	TSPO2	UROS	XK	SNCA	MARK3
HALLMARK_HYPOXIA	http://www.broadinstitute.org/gsea/msigdb/cards/HALLMARK_HYPOXIA	http://www.broadinstitute.org/gsea/msigdb/cards/HALLMARK_HYPOXIA	PGK1	PDK1	GBE1	PFKL	ALDOA	ENO2	PGM1	NDRG1	HK2	ALDOC	GPI	MXI1	SLC2A1	P4HA1	ADM	P4HA2	ENO1	PFKP	AK4	FAM162A	PFKFB3	VEGFA	BNIP3L	TPI1	ERO1L	KDM3A	CCNG2	LDHA	GYS1	GAPDH	BHLHE40	ANGPTL4	JUN	SERPINE1	LOX	GCK	PPFIA4	MAFF	DDIT4	SLC2A3	IGFBP3	NFIL3	FOS	RBPJ	HK1	CITED2	ISG20
HALLMARK_KRAS_SIGNALING_DN	http://www.broadinstitute.org/gsea/msigdb/cards/HALLMARK_KRAS_SIGNALING_DN	http://www.broadinstitute.org/gsea/msigdb/cards/HALLMARK_KRAS_SIGNALING_DN	CDH16	SPTBN2	FGFR3	NOS1	PDE6B	SIDT1	NTF3	SCN10A	TAS2R4	DTNB	HTR1D	MAST3	SLC6A3	CLDN8	TGM1	PCDHB1	THRB	YPEL1	RYR2	GDNF	CAMK1D	AMBN	LFNG	SERPINA10	ALOX12B	CALCB	FGGY	SPRR3	ATP6V1B1	EDN1	UPK3B	GAMT	PRODH	RYR1	GPR19	SLC29A3	EDN2	GPRC5C	C5	FAM164C	EDAR	KCNMB1	FAM46C	STAG3	KRT4	SLC25A23	INSL5
HALLMARK_KRAS_SIGNALING_UP	http://www.broadinstitute.org/gsea/msigdb/cards/HALLMARK_KRAS_SIGNALING_UP	http://www.broadinstitute.org/gsea/msigdb/cards/HALLMARK_KRAS_SIGNALING_UP	ANGPTL4	ITGA2	SPRY2	HBEGF	RBP4	HSD11B1	ETV4	GLRX	DUSP6	SCG5	ETV5	ITGB2	AKT2	PPBP	G0S2	GABRA3	IRF8	BIRC3	FGF9	DCBLD2	INHBA	TFPI	TSPAN1	ADAM8	SLPI	PRKG2	MMP11	MMP10	TMEM158	TNFAIP3	PRDM1	GALNT3	ETS1	MMP9	WNT7A	IGFBP3	SPP1	ETV1	CLEC4A	CCND2	TSPAN7	ITGBL1	EMP1	CDADC1	KIF5C	TRIB2	SDCCAG8
HALLMARK_MITOTIC_SPINDLE	http://www.broadinstitute.org/gsea/msigdb/cards/HALLMARK_MITOTIC_SPINDLE	http://www.broadinstitute.org/gsea/msigdb/cards/HALLMARK_MITOTIC_SPINDLE	ARHGEF2	CLASP1	KIF11	KIF23	ALS2	ARF6	MYO9B	MYH9	TUBGCP3	CKAP5	RACGAP1	PREX1	ARHGEF3	NUMA1	SPTBN1	KIF2C	KIF5B	TTK	APC	CEP250	PAFAH1B1	CDC42EP2	KIF3B	CCDC88A	KIF15	BIRC5	CNTROB	NF1	TSC1	CDC27	CNTRL	TUBGCP5	KIF4A	MAPRE1	FGD6	BRCA2	PLK1	RASA1	NEK2	WASF1	TOP2A	TRIO	ARHGEF11	KATNB1	PRC1	ANLN	CDK5RAP2
HALLMARK_MTORC1_SIGNALING	http://www.broadinstitute.org/gsea/msigdb/cards/HALLMARK_MTORC1_SIGNALING	http://www.broadinstitute.org/gsea/msigdb/cards/HALLMARK_MTORC1_SIGNALING	FADS1	DDIT4	CALR	HK2	PGK1	SLC7A5	CTSC	ACSL3	SLC1A5	M6PR	TFRC	DDIT3	TMEM97	IFRD1	PLOD2	TUBA4A	PSAT1	CORO1A	LDHA	MTHFD2	FADS2	VLDLR	WARS	SCD	P4HA1	ACTR2	IDH1	SLC2A1	GBE1	SERPINH1	NUPR1	PSMG1	PSPH	NAMPT	CDKN1A	BHLHE40	HSPA9	HSPA5	EGLN3	LGMN	PNP	XBP1	SLA	DDX39A	HSPE1	ACLY	SLC7A11
HALLMARK_MYC_TARGETS_V1	http://www.broadinstitute.org/gsea/msigdb/cards/HALLMARK_MYC_TARGETS_V1	http://www.broadinstitute.org/gsea/msigdb/cards/HALLMARK_MYC_TARGETS_V1	PCNA	PSMD8	PSMD7	SET	SNRPA1	RAN	SRSF2	G3BP1	STARD7	NPM1	BUB3	EIF3D	XPO1	FBL	EIF4A1	CANX	NAP1L1	CBX3	CCT3	C1QBP	U2AF1	UBE2L3	SSBP1	SRSF1	TCP1	MCM2	EIF3B	PSMD14	SNRPA	PWP1	APEX1	TXNL4A	HNRNPR	PSMB2	HPRT1	MCM6	NME1	SNRPD1	EEF1B2	HSPD1	CAD	RPL18	PGK1	DDX18	RPS2	LDHA	RUVBL2
HALLMARK_MYC_TARGETS_V2	http://www.broadinstitute.org/gsea/msigdb/cards/HALLMARK_MYC_TARGETS_V2	http://www.broadinstitute.org/gsea/msigdb/cards/HALLMARK_MYC_TARGETS_V2	SLC19A1	MRTO4	TMEM97	RRP9	PES1	TFB2M	EXOSC5	IPO4	NDUFAF4	NOC4L	MYC	SRM	PA2G4	GNL3	NOLC1	WDR43	RABEPK	NOP16	TBRG4	DDX18	NIP7	WDR74	BYSL	HSPD1	PLK4	NOP2	PPAN	NOP56	RCL1	NPM1	AIMP2	RRP12	PPRC1	TCOF1	MCM5	HK2	CBX3	PLK1	PHB	MCM4	CDK4	DUSP2	MYBBP1A	UTP20	PRMT3	FARSA	MAP3K6
HALLMARK_MYOGENESIS	http://www.broadinstitute.org/gsea/msigdb/cards/HALLMARK_MYOGENESIS	http://www.broadinstitute.org/gsea/msigdb/cards/HALLMARK_MYOGENESIS	ACTA1	TNNI2	MYL1	TNNC1	TNNC2	MYH3	MYLPF	TNNT3	TNNT2	CASQ2	ACTC1	MYOM1	MYL4	MYBPH	MYH7	MYH8	ACTN2	TNNI1	CRYAB	SGCG	HRC	TNNT1	DES	MYOZ1	RYR1	CSRP3	ADAM12	ATP2A1	CKM	SVIL	MYOM2	MYL6B	TPM2	MYL2	CKMT2	BIN1	MYH1	ENO3	FLII	FXYD1	TPM3	DMD	IGFBP3	CHRNB1	SPEG	FHL1	ACTN3
HALLMARK_OXIDATIVE_PHOSPHORYLATION	http://www.broadinstitute.org/gsea/msigdb/cards/HALLMARK_OXIDATIVE_PHOSPHORYLATION	http://www.broadinstitute.org/gsea/msigdb/cards/HALLMARK_OXIDATIVE_PHOSPHORYLATION	NDUFS3	UQCRB	NDUFS2	SDHA	UQCRC1	NDUFA9	NDUFS4	NDUFS1	NDUFA2	NDUFS8	SDHB	NNT	ATP5O	ATP5G3	NDUFS7	ATP5A1	NDUFV1	COX5B	UQCRH	NDUFA1	ATP5C1	ATP5B	COX7B	SDHD	CYCS	NDUFA6	NDUFAB1	COX8A	ACO2	ATP5G1	CYC1	NDUFB6	ATP5E	COX5A	UQCRC2	COX6A1	ATP5D	COX6C	ATP5J	NDUFB3	IDH3B	OGDH	NDUFB8	SURF1	COX6B1	NDUFB5	NDUFA4
HALLMARK_P53_PATHWAY	http://www.broadinstitute.org/gsea/msigdb/cards/HALLMARK_P53_PATHWAY	http://www.broadinstitute.org/gsea/msigdb/cards/HALLMARK_P53_PATHWAY	CDKN1A	BTG2	MDM2	CCNG1	FAS	TOB1	GADD45A	PHLDA3	TAP1	CDKN2B	SFN	ZMAT3	DDB2	EI24	PERP	DDIT4	ATF3	BAX	SESN1	FDXR	PIDD	SAT1	CDKN2A	AEN	PPM1D	FOXO3	BTG1	TXNIP	SLC19A2	IER3	TP53	NOTCH1	RRAD	DCXR	NINJ1	FOS	S100A10	FBXW7	PLK3	XPC	AK1	TRIAP1	BAK1	CCND2	APAF1	PDGFA	NDRG1
HALLMARK_PI3K_AKT_MTOR_SIGNALING	http://www.broadinstitute.org/gsea/msigdb/cards/HALLMARK_PI3K_AKT_MTOR_SIGNALING	http://www.broadinstitute.org/gsea/msigdb/cards/HALLMARK_PI3K_AKT_MTOR_SIGNALING	MAPK8	PIK3R3	GRB2	NFKBIB	MAP2K6	MAPK9	AKT1	MAPK1	PLCG1	TRIB3	GSK3B	MAP2K3	CDKN1A	RAC1	RIPK1	AKT1S1	ACTR2	PRKAR2A	YWHAB	HRAS	PDK1	PIKFYVE	TBK1	ACTR3	E2F1	MYD88	ITPR2	SQSTM1	RPS6KA1	PTPN11	MAPKAP1	PLCB1	RAF1	CAMK4	RPTOR	CFL1	CDK4	TRAF2	GNGT1	UBE2N	ADCY2	CDKN1B	VAV3	FGF6	ECSIT	RALB	ARF1
HALLMARK_REACTIVE_OXYGEN_SPECIES_PATHWAY	http://www.broadinstitute.org/gsea/msigdb/cards/HALLMARK_REACTIVE_OXIGEN_SPECIES_PATHWAY	http://www.broadinstitute.org/gsea/msigdb/cards/HALLMARK_REACTIVE_OXIGEN_SPECIES_PATHWAY	GSR	PRDX2	TXNRD1	SOD1	GCLC	CAT	GPX4	MPO	PRDX1	PRDX6	GCLM	TXN	SOD2	PRDX4	SELS	PDLIM1	TXNRD2	HBXIP	G6PD	MSRA	MBP	SRXN1	NQO1	OXSR1	GLRX2	HMOX2	FES	PFKP	NDUFB4	GPX3	SCAF4	CDKN2D	MGST1	ABCC1	FTL	ATOX1	STK25	EGLN2	ERCC2	SBNO2	JUNB	PPP2R4	LSP1	NDUFA6	HHEX	GLRX	NDUFS2
HALLMARK_TGF_BETA_SIGNALING	http://www.broadinstitute.org/gsea/msigdb/cards/HALLMARK_TGF_BETA_SIGNALING	http://www.broadinstitute.org/gsea/msigdb/cards/HALLMARK_TGF_BETA_SIGNALING	TGFBR1	SMAD7	TGFB1	SMURF2	SMURF1	BMPR2	SKIL	SKI	ACVR1	PMEPA1	NCOR2	SERPINE1	JUNB	SMAD1	SMAD6	PPP1R15A	TGIF1	FURIN	SMAD3	FKBP1A	MAP3K7	BMPR1A	CTNNB1	HIPK2	KLF10	BMP2	ENG	APC	PPM1A	XIAP	CDH1	ID1	LEFTY2	CDKN1C	TRIM33	RAB31	TJP1	SLC20A1	CDK9	ID3	NOG	ARID4B	IFNGR2	ID2	PPP1CA	SPTBN1	WWTR1
HALLMARK_TNFA_SIGNALING_VIA_NFKB	http://www.broadinstitute.org/gsea/msigdb/cards/HALLMARK_TNFA_SIGNALING_VIA_NFKB	http://www.broadinstitute.org/gsea/msigdb/cards/HALLMARK_TNFA_SIGNALING_VIA_NFKB	JUNB	CXCL2	ATF3	NFKBIA	TNFAIP3	PTGS2	CXCL1	IER3	CD83	CCL20	CXCL3	MAFF	NFKB2	TNFAIP2	HBEGF	KLF6	BIRC3	PLAUR	ZFP36	ICAM1	JUN	EGR3	IL1B	BCL2A1	PPP1R15A	ZC3H12A	SOD2	NR4A2	IL1A	RELB	TRAF1	BTG2	DUSP1	MAP3K8	ETS2	F3	SDC4	EGR1	IL6	TNF	KDM6B	NFKB1	LIF	PTX3	FOSL1	NR4A1	JAG1
HALLMARK_UNFOLDED_PROTEIN_RESPONSE	http://www.broadinstitute.org/gsea/msigdb/cards/HALLMARK_UNFOLDED_PROTEIN_RESPONSE	http://www.broadinstitute.org/gsea/msigdb/cards/HALLMARK_UNFOLDED_PROTEIN_RESPONSE	ATF4	HERPUD1	PARN	EXOSC4	HSP90B1	XBP1	EXOSC9	HSPA5	ATF3	EXOSC1	EXOSC5	ASNS	ARFGAP1	WFS1	SRPRB	DNAJB9	TSPYL2	NFYA	CALR	KHSRP	DNAJC3	EXOSC2	NOP14	ATF6	HYOU1	RRP9	NOP56	CXXC1	IGFBP1	CNOT4	DCP2	PDIA6	ATP6V0D1	PREB	SEC31A	GOSR2	SERP1	NFYB	NHP2	DCTN1	SLC7A5	SSR1	EDEM1	EDC4	EIF2AK3	MTHFD2	SRPR
HALLMARK_WNT_BETA_CATENIN_SIGNALING	http://www.broadinstitute.org/gsea/msigdb/cards/HALLMARK_WNT_BETA_CATENIN_SIGNALING	http://www.broadinstitute.org/gsea/msigdb/cards/HALLMARK_WNT_BETA_CATENIN_SIGNALING	MYC	CTNNB1	JAG2	NOTCH1	DLL1	AXIN2	PSEN2	FZD1	NOTCH4	LEF1	AXIN1	NKD1	WNT5B	CUL1	JAG1	MAML1	KAT2A	GNAI1	WNT6	PTCH1	NCOR2	DKK4	HDAC2	DKK1	TCF7	WNT1	NUMB	ADAM17	DVL2	PPARD	NCSTN	HDAC5	CCND2	FRAT1	CSNK1E	RBPJ	FZD8	TP53	SKP2	HEY2	HEY1	HDAC11
HELLER_HDAC_TARGETS_DN	http://www.broadinstitute.org/gsea/msigdb/cards/HELLER_HDAC_TARGETS_DN	http://www.broadinstitute.org/gsea/msigdb/cards/HELLER_HDAC_TARGETS_DN	SLA	SEC24D	OLAH	BLNK	CCND2	DNAJB1	SLC6A15	RORA	LRP8	ST3GAL6	FAIM	SUMO3	CADM1	TMPRSS3	EHD3	CTBP2	ZHX2	TYMS	SLC47A1	WNT5B	KANK1	APOBEC3G	GADD45A	CRLF2	PRTN3	CHAC1	ABCE1	KCNT2	RRS1	NOL12	HNRNPAB	PPP1R15A	WISP1	PPFIBP1	BCL2	LIMD2	PAK1IP1	ATF4	AIM2	PHF11	MFNG	SNTB1	SH2D1A	RAN	STAG2	PPRC1	CLEC2B
HELLER_HDAC_TARGETS_SILENCED_BY_METHYLATION_DN	http://www.broadinstitute.org/gsea/msigdb/cards/HELLER_HDAC_TARGETS_SILENCED_BY_METHYLATION_DN	http://www.broadinstitute.org/gsea/msigdb/cards/HELLER_HDAC_TARGETS_SILENCED_BY_METHYLATION_DN	LSAMP	EYA2	PIM2	GAS2	LIMD2	KCNK1	CYTIP	CLEC2B	MAF	ISG20	CDKN2A	FAM149A	IRF8	SUMO3	CASP1	S100A11	CD48	CD79B	ICK	TRAF3IP3	SLC25A15	FERMT1	POLR3E	PHF11	PFAS	XBP1	ANP32B	PMF1	DNAJB12	CADM1	MAPK13	CEACAM1	TRIB3	HSPB1	SRSF7	MFNG	FKBP11	IGJ	LAPTM5	CCND1	WNT5B	CEBPB	KLHL21	CD28	CHST15	ELF1	CCR1
HELLER_HDAC_TARGETS_SILENCED_BY_METHYLATION_UP	http://www.broadinstitute.org/gsea/msigdb/cards/HELLER_HDAC_TARGETS_SILENCED_BY_METHYLATION_UP	http://www.broadinstitute.org/gsea/msigdb/cards/HELLER_HDAC_TARGETS_SILENCED_BY_METHYLATION_UP	PCLO	FSCN1	HIST1H3H	JUP	MARCKSL1	TXNIP	MGST3	MT2A	CCNA1	DLGAP5	DZIP3	NEU1	FLNB	RBFOX2	DDAH2	MAPT	MAGEA4	SERPINB5	SLC16A4	TMEM47	KCNN2	HIST1H2AI	HABP4	FLNA	ANKRD6	MAFB	IFI27	TPM1	SDC4	KIAA0513	SH3BGR	PRKCB	KHK	FDXR	OGDHL	IFIT1	TMEM127	RRAD	ULBP2	CD24	APLP2	AKR1C3	ADCY9	STAT1	SNAP25	SFXN3	MT1P2
HELLER_HDAC_TARGETS_UP	http://www.broadinstitute.org/gsea/msigdb/cards/HELLER_HDAC_TARGETS_UP	http://www.broadinstitute.org/gsea/msigdb/cards/HELLER_HDAC_TARGETS_UP	HMG20B	PTTG1IP	FTCD	JUP	IL13RA1	STAT1	CTTN	HHLA3	HIST1H3J	CXorf57	SEC23IP	ITGA7	RCN3	H2AFV	SLC4A8	ZCCHC24	MAN1B1	CYP46A1	KATNB1	PRDX2	ATP13A2	PLD3	MGST3	CDR2L	PIK3CD	ARMC9	CD80	STARD3	SBF1	FSCN1	PRKCB	GAGE3	G6PD	SPINK2	ProSAPiP1	DLX2	HIST1H2AJ	PTENP1	NCAPD2	ZBTB43	KLF2	MAOA	PDGFRL	SLC6A8	KDM5B	JAG2	MLF1
HELLER_SILENCED_BY_METHYLATION_DN	http://www.broadinstitute.org/gsea/msigdb/cards/HELLER_SILENCED_BY_METHYLATION_DN	http://www.broadinstitute.org/gsea/msigdb/cards/HELLER_SILENCED_BY_METHYLATION_DN	PTPRC	LSAMP	OSGIN1	MAP1B	MAFF	CRELD2	PHGDH	HSPH1	DDAH1	CLK1	DDIT3	SLC5A3	TXNDC5	TRIB3	IFRD1	P2RX5	CRBN	PLTP	CEBPB	TIMM44	HGF	GOT1	CTH	MAF	GPR125	CCPG1	BAG3	SEC24D	LAPTM5	CTAGE5	LRP2BP	PGM3	DNAJC15	THBS1	USH2A	PPARGC1A	SERPINH1	SLC6A15	HSPA13	MYC	DNAJB9	SLC7A11	UFM1	TNFRSF17	ENPP2	ATF3	GDF15
HELLER_SILENCED_BY_METHYLATION_UP	http://www.broadinstitute.org/gsea/msigdb/cards/HELLER_SILENCED_BY_METHYLATION_UP	http://www.broadinstitute.org/gsea/msigdb/cards/HELLER_SILENCED_BY_METHYLATION_UP	HLA-DRB6	IL6R	CYP1B1	TNFRSF9	SMG7	GBP1	IFIT5	FSCN1	SSX1	DDX60	SAMSN1	PLK1	SBNO2	KIAA0913	AIRE	GPM6B	TBX3	CLEC7A	GPR183	PML	TANK	EBI3	CIITA	HCK	IL32	S100A6	ADAMDEC1	SAT1	TFPI	MBNL2	CD86	LAMP3	HIST1H2AE	STAT1	AKAP12	IFIH1	KLF4	FBN1	TOP2A	ARNT2	RAB13	NRXN1	HLA-DOB	DOCK10	C5AR1	RGS13	IQSEC3
HENDRICKS_SMARCA4_TARGETS_DN	http://www.broadinstitute.org/gsea/msigdb/cards/HENDRICKS_SMARCA4_TARGETS_DN	http://www.broadinstitute.org/gsea/msigdb/cards/HENDRICKS_SMARCA4_TARGETS_DN	IL36B	IGKV4-1	CD74	HENMT1	ARHGDIB	CYP4B1	SEPP1	NRP2	SPRY2	LGALS3	MC5R	TREM2	KIR2DL3	PLEKHG2	LTBP2	WDR45	HCST	HLA-DRA	YY1	AGR2	CXCR6	ITGB1	PTP4A2	ANKRD32	GPR183	PER3	CCR6	SFTPB	ID3	MYC	EFNB1	HPGD	NPFFR2	NRP1	CCR1	CKAP2	MAPK1	A2M	LUM	MC3R	IGHG1	USP24	CLK1	FCHSD2	PTP4A1	MC4R	KCNJ2
HENDRICKS_SMARCA4_TARGETS_UP	http://www.broadinstitute.org/gsea/msigdb/cards/HENDRICKS_SMARCA4_TARGETS_UP	http://www.broadinstitute.org/gsea/msigdb/cards/HENDRICKS_SMARCA4_TARGETS_UP	PSG4	UBE2H	CCL2	SPOCD1	EPHB2	AHNAK	DCBLD2	ACTN4	FOSL2	CDKN1A	FBLIM1	CTSH	MT1H	IGFBP4	PDP1	PHLDB1	FHL2	IFI30	JUN	ARL4C	PSG9	LOXL2	TEC	PTPN7	ITGA3	PLXNB2	MMP1	CTSB	KRT15	LMNA	COTL1	EMP3	TPM1	MFGE8	MGC16121	S100A2	FLNB	ATP2B4	AIM1	GADD45A	PSG5	SERPINE2	MAP1B	AGT	KRT18	FADS3	LGALS1
HIF1AN_INTERACTORS_BIOGRID	>HIF1AN_INTERACTORS (BioGRID). Interactors with more than one evidence type. Accessed on Aug 2021	https://thebiogrid.org/	ANK2	ANK3	ANKDD1A	ANKFY1	ANKRD12	ANKRD27	ANKRD44	ANKRD49	ANKRD52	ANKRD55	ANKS1A	APBA3	ASB10	ASB13	ASB16	ASB3	ASB4	ASB5	ASB6	ASB7	ASB8	ASB9	C2orf44	CASKIN1	CCDC94	CLDN20	EIF4ENIF1	ELAVL1	FBF1	FEM1B	FYCO1	GMDS	HDAC1	HDAC2	HDAC3	HECTD1	HIF1A	INVS	KIAA1804	KLHL20	Mib1	MLLT4	NFKB1	NFKB2	NFKBIA	NFKBIB	NOTCH3
HIF1AN_INTERACTORS_RODRIGUEZ	>HIF1AN_FIH interactome (Rodriguez 2016) Rodriguez J, Pilkington R, Garcia Munoz A, et al. Substrate-Trapped Interactors of PHD3 and FIH Cluster in Distinct Signaling Pathways. Cell Rep. 2016;14(11):2745-2760.	Rodriguez J, Pilkington R, Garcia Munoz A, et al. Substrate-Trapped Interactors of PHD3 and FIH Cluster in Distinct Signaling Pathways. Cell Rep. 2016;14(11):2745-2760.	ACBD5	ACTA1	AKAP1	ANK2	ANK3	ANKFY1	ANKHD1	ANKRD17	ANKRD27	ANKRD28	ANKRD44	ANKRD5	ANKRD50	ANKRD52	ANKS1A	ANKS3	ANKS6	APBA3	ARNT	ASB13	ASB6	ASB8	ATAD1	ATAD3A	ATAD3B	AZI2	BCOR	BLM	BTF3	C11orf57	C20orf43	C2orf29	C2orf44	CAD	CASKIN1	CASKIN2	CCT2	CCT3	CCT4	CCT8	CDC20	CDK2	CDK5	CEP350	CEP89	CKAP5	CNN2
HIF1AN_METABOLIC	>Metabolic genes differentially regulated by FIH_HIF1AN and VHL loss (from Figure 1C of Sim et al., 2018). Sim J, Cowburn AS, Palazon A, et al. The Factor Inhibiting HIF Asparaginyl Hydroxylase Regulates Oxidative Metabolism and Accelerates Metabolic Adaptation to Hypoxia. Cell Metab. 2018;27(4):898-913.e7.	Sim J, Cowburn AS, Palazon A, et al. The Factor Inhibiting HIF Asparaginyl Hydroxylase Regulates Oxidative Metabolism and Accelerates Metabolic Adaptation to Hypoxia. Cell Metab. 2018;27(4):898-913.e7.	BNIP3	CA9	COX4I1	COX4I2	COX7A1	COX7A2	CYCS	GAPDH	HK2	LDHA	LONP1	MXI1	PDK1	PGK1	PKM	PPARGC1A	SLC2A1	SLC16A4	SOD1	SOD2
HINATA_NFKB_TARGETS_KERATINOCYTE_DN	http://www.broadinstitute.org/gsea/msigdb/cards/HINATA_NFKB_TARGETS_KERATINOCYTE_DN	http://www.broadinstitute.org/gsea/msigdb/cards/HINATA_NFKB_TARGETS_KERATINOCYTE_DN	RGS2	DAPK1	GPRC5A	ZNF185	ESYT1	CEACAM6	RIMS2	CALB1	RUNX1	THBS1	KLK6	C19orf21	DSG3	HYAL1	SULT2B1	HOPX	CLEC16A	DUSP4	UPK1B	PPL	PTHLH	SCEL	KLK7
HSIAO_HOUSEKEEPING_GENES	http://www.broadinstitute.org/gsea/msigdb/cards/HSIAO_HOUSEKEEPING_GENES	http://www.broadinstitute.org/gsea/msigdb/cards/HSIAO_HOUSEKEEPING_GENES	NACA	CSTB	TMBIM6	RPL4	CHKB	QARS	RPL13	CTNNB1	PSME1	LDHB	YWHAQ	RPS8	CES2	ATP6V1F	NCOR2	UQCRB	COX6A1	RPL31	PHB2	ACTB	PPIA	EIF4A2	VPS72	CALM2	H2AFZ	SOD1	CD3E	CIRBP	APEX1	CAPN2	ATP5G3	RPL35	SSB	HNRNPF	SQSTM1	EIF1	NDUFV2	RPL28	PAX6	RPN2	KARS	HDAC1	EIF4H	HMGN2	RPL41	COX6C	CYB5R3
INGA_TP53_TARGETS	http://www.broadinstitute.org/gsea/msigdb/cards/INGA_TP53_TARGETS	http://www.broadinstitute.org/gsea/msigdb/cards/INGA_TP53_TARGETS	MDM2	SFN	BAX	TNFRSF10B	FOS	TP53AIP1	PCNA	THBS1	CCNG1	FASLG	PMAIP1	BBC3	IGFBP3	SESN1	IER3	CDKN1A	GADD45A
JACKSON_DNMT1_TARGETS_DN	http://www.broadinstitute.org/gsea/msigdb/cards/JACKSON_DNMT1_TARGETS_DN	http://www.broadinstitute.org/gsea/msigdb/cards/JACKSON_DNMT1_TARGETS_DN	GJB2	LDLR	CRABP1	COL9A1	IGF2	HPS1	JUP	POLD1	COL6A2	H19	HMGB1	GAS2	U2AF2	GRB10	COL11A1	FZD8	DNMT1	CKS1B	CENPA	COL6A1	PEG3	EFNB1	MDH2	SCD	COL5A1
JACKSON_DNMT1_TARGETS_UP	http://www.broadinstitute.org/gsea/msigdb/cards/JACKSON_DNMT1_TARGETS_UP	http://www.broadinstitute.org/gsea/msigdb/cards/JACKSON_DNMT1_TARGETS_UP	IFNGR1	ISG15	CRYAB	EPHA2	TRAF4	CTNNB1	CHEK1	PARP1	JAK2	SIN3A	CYP2E1	BAG1	IGFBP6	PDGFA	GTF2H1	FGFR1	ECT2	SFRP1	CDKN1A	BIN1	REEP5	CSF1	PROCR	CDC25A	PTGS2	HMGA1	POLR2A	RELA	CXCL1	RGS16	ZFP36	CXCL10	MX1	ENG	AHCY	HSPB1	GPR12	PLIN2	EIF3A	IRF7	JUNB	SLPI	EIF2AK2	DAZL	CSK	TRIM25	CXCR7
JIB04_4H_DOWN	>Genes downregulated in H358 NSCLC cells treated with 500 nM JIB-04 for 4 hours (from Supplementary Data 1 of Wang,... Martinez, 2013). Wang, L., Chang, J., Varghese, D. et al. A small molecule modulates Jumonji histone demethylase activity and selectively inhibits cancer growth. Nat Commun 4, 2035 (2013)	Wang, L., Chang, J., Varghese, D. et al. A small molecule modulates Jumonji histone demethylase activity and selectively inhibits cancer growth. Nat Commun 4, 2035 (2013)	CYP1A1	CYP1B1	OTUB2	IRF1	MGC59937	OVOL2	HIST1H2AA	DAGLA	TIGD5	SUOX	RPS26P10	PLEKHF1	SIPA1L1	E4F1	DTX2	ASMTL	PLEKHH3	WDR79	PIGQ	FAM120A
JIB04_4H_UP	>Genes upregulated in H358 NSCLC cells treated with 500 nM JIB-04 for 4 hours (from Supplementary Data 1 of Wang,... Martinez, 2013). Wang, L., Chang, J., Varghese, D. et al. A small molecule modulates Jumonji histone demethylase activity and selectively inhibits cancer growth. Nat Commun 4, 2035 (2013)	Wang, L., Chang, J., Varghese, D. et al. A small molecule modulates Jumonji histone demethylase activity and selectively inhibits cancer growth. Nat Commun 4, 2035 (2013)	ANGPTL4	NDRG1	C10orf10	PFKFB3	EGLN3	DDIT4	ANKRD37	HK2	ADM	PFKFB4	AK3L1	PPP1R3C	FAM13A1	ANKZF1	SLC2A3	ADAM8	STC1	INSIG2	EGLN1	CXCR7	BNIP3L	AK3L1	AK3L1	HIG2	IRS2	JMJD1A	ENO2	C3orf58	B3GNT4	MKNK2	DUSP1	TMEM45A	RAB20	BIK	SP5	CCNG2	LOX	MAPK7	GBE1	SLC25A36	SEMA4B	PPFIA4	ERRFI1	FAM80A	PDGFB	P4HA1	RNF24
JIB04_24H_DOWN	>Genes downregulated in H358 NSCLC cells treated with 500 nM JIB-04 for 24 hours (from Supplementary Data 2 of Wang,... Martinez, 2013). Wang, L., Chang, J., Varghese, D. et al. A small molecule modulates Jumonji histone demethylase activity and selectively inhibits cancer growth. Nat Commun 4, 2035 (2013)	Wang, L., Chang, J., Varghese, D. et al. A small molecule modulates Jumonji histone demethylase activity and selectively inhibits cancer growth. Nat Commun 4, 2035 (2013)	DHRS3	E2F2	CDCA7	ADH1A	SOX21	ADH1C	CYP26A1	HOXA5	TAF9B	PTGES	POLE2	HPDL	CCNB3	MCM5	UHRF1	FYB	OTUB2	ALDH3A1	IMPA2	HIF1A	NRIP1	SCNN1A	MCM3	SLC37A2	GSR	MCM6	CAD	PLA2G4A	PFAS	MDK	ALDH1A3	SLC16A14	PHF15	C22orf16	CKAP4	HMMR	PUS7	MUM1	MCM7	PAQR4	RP13-15M17.2	USP13	EPN3	MMACHC	PCNA	ACACA	POLR3H
JIB04_24H_UP	>Genes upregulated in H358 NSCLC cells treated with 500 nM JIB-04 for 24 hours (from Supplementary Data 2 of Wang,... Martinez, 2013). Wang, L., Chang, J., Varghese, D. et al. A small molecule modulates Jumonji histone demethylase activity and selectively inhibits cancer growth. Nat Commun 4, 2035 (2013)	Wang, L., Chang, J., Varghese, D. et al. A small molecule modulates Jumonji histone demethylase activity and selectively inhibits cancer growth. Nat Commun 4, 2035 (2013)	NDRG1	CSF2	CXCR7	SLC2A3	SLAMF9	ANGPTL4	ANKRD37	LOX	TMEM45A	PPP1R3C	C10orf10	UPK1A	ADM	DUSP1	SPINK1	LYPD3	KISS1R	MAFB	ENO2	SDCBP2	ISG20	SPAG4	LYZ	FAM13A1	ADAM8	IL23A	PRDM1	LY6H	C14orf72	OLFML2A	STC1	DDIT4	AGR2	CDKN1A	EDN1	ALDOC	MAFF	TNFAIP3	MMP1	MMP10	IGFBP3	DNAJB2	TXNIP	C20orf46	EGLN3	IL8	CCNG2
JMJD6_INTERACTORS	>JMJD6 pulldown interactors (from Table S1 of Liu et al., 2013).Liu W, Ma Q, Wong K, et al. Brd4 and JMJD6-associated anti-pause enhancers in regulation of transcriptional pause release. Cell. 2013;155(7):1581-1595.	Liu W, Ma Q, Wong K, et al. Brd4 and JMJD6-associated anti-pause enhancers in regulation of transcriptional pause release. Cell. 2013;155(7):1581-1595.	ABCF1	ACTA2	ACTB	AP2M1	AP3B2	AP3D1	AP3M1	ARF1	ARGLU1	ATAD3A	BRD2	BRD4	BUB3	C14ORF166	C16ORF80	C1QBP	C20orf114	C21ORF66	CCDC55	CCT2	CCT3	CCT4	CCT5	CCT7	CCT8	CDC5L	CHERP	CLNS1A	CNP	CPS1	CPSF1	CPSF6	CROP	CSDA	CSNK2A1	CTDP1	CTPS	DAP3	DDX1	DDX17	DDX20	DDX21	DDX3X	DDX41	DDX46	DDX5	DHX15
JMJD8_INTERACTORS	>JMJD8_INTERACTORS (Boeckel 2016; Yeo 2017; BioGRID)Boeckel JN, Derlet A, Glaser SF, et al. JMJD8 Regulates Angiogenic Sprouting and Cellular Metabolism by Interacting With Pyruvate Kinase M2 in Endothelial Cells. Arterioscler Thromb Vasc Biol. 2016;36(7):1425-1433. Yeo KS, Tan MC, Lim YY, Ea CK. JMJD8 is a novel endoplasmic reticulum protein with a JmjC domain. Sci Rep. 2017;7(1):15407.	Boeckel JN, Derlet A, Glaser SF, et al. JMJD8 Regulates Angiogenic Sprouting and Cellular Metabolism by Interacting With Pyruvate Kinase M2 in Endothelial Cells. Arterioscler Thromb Vasc Biol. 2016;36(7):1425-1433. Yeo KS, Tan MC, Lim YY, Ea CK. JMJD8 is a novel endoplasmic reticulum protein with a JmjC domain. Sci Rep. 2017;7(1):15407.	A4GNT	ACSL3	ALDH18A1	ASGR2	ASTL	CALR	CANX	CCT2	CCT3	CCT4	CCT5	CCT6A	CCT7	CCT8	CDHR5	CLGN	CYPB	ENTPD7	ERLEC1	FBXO6	GLUD1	GLUD2	HLA-C	HSP27	HSP60	HSP90B1	HSPA5	HYOU1	JAK1	JMJD8	LRPPRC	MOV10	NAMPT	NFS1	NIPSNAP1	NXF1	OS9	PDIA3	PDIA4	PDIA6	PHKP	PKM	RPN1	SEL1L	SERPINH1	SLC16A1	SLC1A5
KAMMINGA_EZH2_TARGETS	http://www.broadinstitute.org/gsea/msigdb/cards/KAMMINGA_EZH2_TARGETS	http://www.broadinstitute.org/gsea/msigdb/cards/KAMMINGA_EZH2_TARGETS	HAT1	MKI67	XPO1	TACC3	AHCY	MCM3	EED	GMNN	MCM4	RRM1	TOP2A	PPP1CC	ECT2	NAP1L1	PRIM1	DBF4	MCM2	MAD2L1	DNTT	PRC1	RFC1	H2AFZ	IPO5	AURKB	RBL1	NEK2	TOPBP1	RPA3	POLE2	CDCA7	TFDP1	KPNA2	NUSAP1	PCNA	SMC2	CCNB2	SMC4	AURKA	SETDB1	CDCA5	CUL2
KANG_DOXORUBICIN_RESISTANCE_DN	http://www.broadinstitute.org/gsea/msigdb/cards/KANG_DOXORUBICIN_RESISTANCE_DN	http://www.broadinstitute.org/gsea/msigdb/cards/KANG_DOXORUBICIN_RESISTANCE_DN	CEBPD	CLIC4	PTP4A2	WWP1	KIAA1033	ASXL2	NR1D2	SIKE1	TJP1	NFAT5	ATP2B1	TMEM106B	PPPDE1	CRIM1	PSAT1	PCYOX1	NCOA3	TBL1X	RB1CC1
KANG_DOXORUBICIN_RESISTANCE_UP	http://www.broadinstitute.org/gsea/msigdb/cards/KANG_DOXORUBICIN_RESISTANCE_UP	http://www.broadinstitute.org/gsea/msigdb/cards/KANG_DOXORUBICIN_RESISTANCE_UP	PLK1	WHSC1	BARD1	TOP2A	MCM4	CDKN3	TMEM194A	ASF1B	POLQ	RRM2	PBK	CDCA8	MKI67	BIRC5	AURKA	CENPA	CDK1	ZWINT	KIAA0101	CDC20	NCAPG2	BUB1B	MAD2L1	ATAD2	DTYMK	ABCC1	HMGB2	FOXM1	DSCC1	NPIP	OIP5	HMMR	NCAPG	PLK4	CENPM	POLA2	ASPM	HJURP	RRM1	TK1	KIF4A	BUB1	RAD51AP1	NUSAP1	FOSB	TYMS	CDC6
KASLER_HDAC7_TARGETS_1_DN	http://www.broadinstitute.org/gsea/msigdb/cards/KASLER_HDAC7_TARGETS_1_DN	http://www.broadinstitute.org/gsea/msigdb/cards/KASLER_HDAC7_TARGETS_1_DN	TRIP10	IGF2R	ITM2B	PMM1	EDEM1	LGMN	SLC2A1	TXNIP	IGFBP6	SEMA4A	PARP16	TANC1	C3	HK2	COL6A3	SPP1	TTC19
KASLER_HDAC7_TARGETS_1_UP	http://www.broadinstitute.org/gsea/msigdb/cards/KASLER_HDAC7_TARGETS_1_UP	http://www.broadinstitute.org/gsea/msigdb/cards/KASLER_HDAC7_TARGETS_1_UP	RARA	OSBPL3	MARCH3	BPGM	FARSA	CCR4	DNMT3A	PIK3CD	CTU2	H2AFY	TRIM35	FILIP1L	U2AF2	ARHGAP27	TMEM189	GALC	C5	AKAP12	PLA2G6	TGFB1	ANKRD39	DDX21	ASB6	MRPS11	ARHGEF2	TG	NRGN	ST3GAL5	ITK	LOC285556	SIT1	DDX19B	BMP4	IDE	RPS6KA1	UBASH3B	IKZF1	TMUB1	DGKZ	LSP1	ZC3H11A	C2CD2L	CD6	SLCO3A1	ASB2	GPN2	PHKA1
KASLER_HDAC7_TARGETS_2_DN	http://www.broadinstitute.org/gsea/msigdb/cards/KASLER_HDAC7_TARGETS_2_DN	http://www.broadinstitute.org/gsea/msigdb/cards/KASLER_HDAC7_TARGETS_2_DN	ADD3	NDUFV3	PYCR1	GAMT	MPP2	VEGFA	H1F0	SEMA6A	CDKN1A	TACC2	HYI	GPI	OAZ2	ZCCHC24	PTCH1	NFKBIA	KLF2	TSPAN17	IFITM2	BBC3	GADD45B	TNFRSF19	MDGA1	ACOX2	KLHL24	CACNB3	CDH22	BHLHE40	SESN2	STC2	CUL7	P2RX3
KASLER_HDAC7_TARGETS_2_UP	http://www.broadinstitute.org/gsea/msigdb/cards/KASLER_HDAC7_TARGETS_2_UP	http://www.broadinstitute.org/gsea/msigdb/cards/KASLER_HDAC7_TARGETS_2_UP	MYL1	CST7	ATF7IP	CPA3	CD48	SELS
KAYO_AGING_MUSCLE_DN	http://www.broadinstitute.org/gsea/msigdb/cards/KAYO_AGING_MUSCLE_DN	http://www.broadinstitute.org/gsea/msigdb/cards/KAYO_AGING_MUSCLE_DN	CDH13	AIMP1	DYNLT1	COX6A1	ACP1	TFPI2	FH	IRX5	VDAC2	UQCRH	ZMYND8	DRD3	EXOSC7	SLC6A3	ELL2	CFP	TCEB1	MED24	ICA1	MED12	HADH	RTF1	EIF2S1	RPL36AL	PABPC4	QARS	NFKB1	SNX1	PPP5C	CKMT2	TPM1	LPIN1	COMT	HOXC5	MERTK	ATP5A1	RPL31	POLR2G	CDC16	SLC4A1	PON2	ATP5G3	TAF4	RARRES2	RPS25	KRIT1	LGALS3
KAYO_AGING_MUSCLE_UP	http://www.broadinstitute.org/gsea/msigdb/cards/KAYO_AGING_MUSCLE_UP	http://www.broadinstitute.org/gsea/msigdb/cards/KAYO_AGING_MUSCLE_UP	CSF1	HBE1	CHRNG	LOC100506495	NR4A3	MLLT10	HSPA1A	ARCN1	MT1B	EIF2AK2	CCL2	VSNL1	MAPK8	PMS2P5	ZNRD1-AS1	GLUD1	CCNO	AP2B1	ASNS	LTBP2	ELK1	HNRNPH2	CD3D	MLC1	TRHR	PTGFR	TRAIP	ENPEP	SGCG	MAMLD1	AOX1	PDE4B	EPHB3	RFX5	MYL2	PTHLH	HMMR	DLG3	H1FX	COL10A1	MPV17	CLTA	ACTB	PENK	SMARCA1	MPP2	STX4
KDM3B_COMBINED_LEADING_EDGE	>Combined leading edge genes from AN, KUROKI and WANG_DOWN	Kuroki S, Nakai Y, Maeda R, et al. Combined Loss of JMJD1A and JMJD1B Reveals Critical Roles for H3K9 Demethylation in the Maintenance of Embryonic Stem Cells and Early Embryogenesis. Stem Cell Reports. 2018;10(4):1340-1354. An MJ, Kim DH, Kim CH, et al. Histone demethylase KDM3B regulates the transcriptional network of cell-cycle genes in hepatocarcinoma HepG2 cells. Biochem Biophys Res Commun. …	AADAT	AASDHPPT	AASS	ACOT11	ACSM3	AGL	ANXA3	ARHGAP12	ARL6IP6	ASB4	ATP5S	BAD	BCAR1	BCL3	BCL7A	BCOR	BLVRA	BMP2	BMP4	C12orf66	C17orf62	C5orf24	CADM1	CAMK1	CAPG	CAPRIN1	CASP8AP2	CASS4	CAV2	CCDC51	CCND2	CDKN1C	CDKN2D	CENPI	COL1A1	COL1A2	COL3A1	COMMD3	COPS7A	CPOX	CTR9	CUX1	CXXC5	CYTL1	DEPDC7	DIDO1	DNMT3B
KDM6B_EZH2_METABOLIC_SIGNATURE	>Metabolic gene signature in prostate cancer regulated by JMJD3 and EZH2 (from Fig. 1A of Daures et al., 2018). Daures M, Idrissou M, Judes G, et al. A new metabolic gene signature in prostate cancer regulated by JMJD3 and EZH2. Oncotarget. 2018;9(34):23413-23425.	Daures M, Idrissou M, Judes G, et al. A new metabolic gene signature in prostate cancer regulated by JMJD3 and EZH2. Oncotarget. 2018;9(34):23413-23425.	CNNM2	ESRRG	EZH2	ING3	KDM6B	KDR	MGMT	PAPOLG	PIK3CB	PPP2R5E	RPS6KA2	SGK1	SGMS1	SLC4A4	TRA2A	U2AF1
KEGG_GLYCOLYSIS_GLUCONEOGENESIS	http://www.broadinstitute.org/gsea/msigdb/cards/KEGG_GLYCOLYSIS_GLUCONEOGENESIS	http://www.broadinstitute.org/gsea/msigdb/cards/KEGG_GLYCOLYSIS_GLUCONEOGENESIS	ACSS2	GCK	PGK2	PGK1	PDHB	PDHA1	PDHA2	PGM2	TPI1	ACSS1	FBP1	ADH1B	HK2	ADH1C	HK1	HK3	ADH4	PGAM2	ADH5	PGAM1	ADH1A	ALDOC	ALDH7A1	LDHAL6B	PKLR	LDHAL6A	ENO1	PKM2	PFKP	BPGM	PCK2	PCK1	ALDH1B1	ALDH2	ALDH3A1	AKR1A1	FBP2	PFKM	PFKL	LDHC	GAPDH	ENO3	ENO2	PGAM4	ADH7	ADH6	LDHB
KEGG_MAPK_SIGNALING_PATHWAY	http://www.broadinstitute.org/gsea/msigdb/cards/KEGG_MAPK_SIGNALING_PATHWAY	http://www.broadinstitute.org/gsea/msigdb/cards/KEGG_MAPK_SIGNALING_PATHWAY	AKT1	AKT2	AKT3	ARRB1	ARRB2	ATF2	ATF4	BDNF	BRAF	CACNA1A	CACNA1B	CACNA1C	CACNA1D	CACNA1E	CACNA1F	CACNA1G	CACNA1H	CACNA1I	CACNA1S	CACNA2D1	CACNA2D2	CACNA2D3	CACNA2D4	CACNB1	CACNB2	CACNB3	CACNB4	CACNG1	CACNG2	CACNG3	CACNG4	CACNG5	CACNG6	CACNG7	CACNG8	CASP3	CD14	CDC25B	CDC42	CHP	CHP2	CHUK	CRK	CRKL	DAXX	DDIT3	DUSP1
KEGG_MTOR_SIGNALING_PATHWAY	http://www.broadinstitute.org/gsea/msigdb/cards/KEGG_MTOR_SIGNALING_PATHWAY	http://www.broadinstitute.org/gsea/msigdb/cards/KEGG_MTOR_SIGNALING_PATHWAY	TSC2	IGF1	RPS6KA6	MTOR	EIF4B	EIF4E	EIF4EBP1	RICTOR	INS	PGF	ULK1	RHEB	BRAF	HIF1A	PDPK1	RPTOR	AKT1	AKT2	RPS6KA2	RPS6KA3	RPS6KB1	MLST8	AKT3	RPS6KB2	TSC1	ULK2	CAB39	MAPK3	CAB39L	RPS6	MAPK1	RPS6KA1	PIK3R5	ULK3	EIF4E1B	STK11	EIF4E2	VEGFA	PRKAA2	VEGFC	PRKAA1	VEGFB	STRADA	PIK3R3	FIGF	DDIT4	PIK3CA
KEGG_P53_SIGNALING_PATHWAY	http://www.broadinstitute.org/gsea/msigdb/cards/KEGG_P53_SIGNALING_PATHWAY	http://www.broadinstitute.org/gsea/msigdb/cards/KEGG_P53_SIGNALING_PATHWAY	CASP9	CASP8	SFN	TSC2	IGF1	CDK1	GADD45B	RCHY1	ZMAT3	IGFBP3	RRM2B	BAI1	TP73	SERPINB5	RPRM	PPM1D	BID	MDM4	BAX	MDM2	TP53AIP1	CASP3	TP53I3	PMAIP1	PIDD	RFWD2	PERP	GADD45G	EI24	SESN2	ATM	ATR	SESN3	CHEK2	APAF1	CDKN2A	RRM2	CDKN1A	BBC3	GADD45A	TNFRSF10B	DDB2	GTSE1	SIAH1	CCND1	CD82	PTEN
KEGG_PROTEASOME	http://www.broadinstitute.org/gsea/msigdb/cards/KEGG_PROTEASOME	http://www.broadinstitute.org/gsea/msigdb/cards/KEGG_PROTEASOME	LOC652826	PSMD11	PSMD12	PSMC1P4	PSMD13	PSMB11	PSMA1	PSMD4	POMP	PSMD6	PSMD7	PSMA5	PSMD8	PSMA4	PSMA3	PSMA2	PSMF1	IFNG	PSME4	PSME3	LOC100132108	PSMB10	PSMB9	PSMD2	PSMD3	PSMC6	PSMD1	PSMC4	PSMB3	PSMC5	PSMD14	PSMB2	PSME1	PSMC3	PSMB5	PSME2	PSMB4	SHFM1	PSMC1	PSMB7	PSMC2	PSMB6	PSMB8	PSMA6	PSMA7	PSMB1	PSMA8
KEGG_RIBOSOME	http://www.broadinstitute.org/gsea/msigdb/cards/KEGG_RIBOSOME	http://www.broadinstitute.org/gsea/msigdb/cards/KEGG_RIBOSOME	RPL35	RPL23	RPL3	RPL3L	RPL31	RPL4	RPL5	RPL32	RPS10	RPL34	RPS11	RPS12	RPL36AL	RPS13	RPL35A	RPL37A	RPS15	RPL37	RPL38	RPL14	RPS15A	FAU	RPSA	RPS16	RPL27	RPS17	RPL26	RPL24	RPL29	RPL28	RPL27A	UBA52	RPL30	RPL36	RPS20	RPS19	RPS18	RPS4X	RSL24D1P11	RPS4Y1	RPS5	RPL22L1	RPL26L1	RPS6	RPLP2	RPL22	RPL23A
KEGG_SPLICEOSOME	http://www.broadinstitute.org/gsea/msigdb/cards/KEGG_SPLICEOSOME	http://www.broadinstitute.org/gsea/msigdb/cards/KEGG_SPLICEOSOME	EFTUD2	LSM5	SF3A1	HNRNPA1L2	SF3B2	PRPF19	SNRNP27	HNRNPA3	LSM6	USP39	DDX42	NCBP1	SF3B1	MAGOH	CDC40	SF3B3	SRSF9	ACIN1	TXNL4A	TCERG1	U2AF2	RBM17	PRPF38B	THOC1	PLRG1	CCDC12	MAGOHB	HSPA8	LSM7	CHERP	NAA38	PQBP1	RBMX	LSM4	EIF4A3	SF3A3	DDX46	RBM25	PRPF40A	THOC3	NHP2L1	PRPF40B	LSM2	SRSF8	SF3A2	SMNDC1	BCAS2
KESHELAVA_MULTIPLE_DRUG_RESISTANCE	http://www.broadinstitute.org/gsea/msigdb/cards/KESHELAVA_MULTIPLE_DRUG_RESISTANCE	http://www.broadinstitute.org/gsea/msigdb/cards/KESHELAVA_MULTIPLE_DRUG_RESISTANCE	ACADS	ADAM15	ANXA2P2	BCAP31	BCL7B	BLVRB	BRE	C16ORF59	C19ORF36	C1ORF35	CASP4	CCDC109B	CCDC92	CCHCR1	CCS	CD151	CDC2L1 /// CDC2L2	CDKN2C	CRIP2	CTA-216E10.6	CYTH1	DNALI1	DOCK9	DOM3Z	EGOT	ENC1	FBXO11	FLJ14107	FN1	FOXP3	GGA2	GSTK1	GUK1	HDAC1	HFE	HGSNAT	HHAT	HIST2H2AA3	HSPB1	IBSP	ICAM3	IGHG1 /// LOC90925	INPP5B	IQGAP1	KCTD17	KIAA1609	KLRF1
KIM_MYCN_AMPLIFICATION_TARGETS_DN	http://www.broadinstitute.org/gsea/msigdb/cards/KIM_MYCN_AMPLIFICATION_TARGETS_DN	http://www.broadinstitute.org/gsea/msigdb/cards/KIM_MYCN_AMPLIFICATION_TARGETS_DN	CD164	RASA2	C6orf64	ATP11B	AKTIP	MYLK	TMEM98	TFDP2	TMEM19	TTC39B	ZNF844	CCNL1	LIPG	PPP2R3A	AKAP12	TIMMDC1	MICAL1	COL1A1	KIAA1407	BEST3	CEP70	KIAA1009	SLITRK6	KIAA0753	ILDR2	BARD1	FN1	KIAA2018	NDRG1	LMOD3	FAHD2A	YES1	SULF1	NET1	RORA	HSD3B7	MAGED4	INPPL1	LINC00339	IRX3	TTC18	TMBIM4	APOBEC3B	TUSC3	FAM43A	TMEM87B	FAM107B
KIM_MYCN_AMPLIFICATION_TARGETS_UP	http://www.broadinstitute.org/gsea/msigdb/cards/KIM_MYCN_AMPLIFICATION_TARGETS_UP	http://www.broadinstitute.org/gsea/msigdb/cards/KIM_MYCN_AMPLIFICATION_TARGETS_UP	COMP	ADRBK2	F11	FAM69B	SLC1A2	TUB	RAB33A	ODZ2	PRSS12	C4orf32	ADARB1	DGKZ	LILRA1	FANCC	ANGPTL2	NMNAT2	LRP4	C15orf63	SCFD2	RARG	SESN3	CLYBL	ENO1	HADH	SLC25A33	FAM81A	MIR17HG	SFI1	DIO3	GREM1	MMRN1	NME1	PDE2A	BTC	KLHDC7A	IMP4	PRRG1	HS6ST3	ERBB3	DDX1	SLC44A1	INSL3	GPR27	PRDX4	MNX1	ST8SIA1	ETFA
KIM_RESPONSE_TO_TSA_AND_DECITABINE_DN	http://www.broadinstitute.org/gsea/msigdb/cards/KIM_RESPONSE_TO_TSA_AND_DECITABINE_DN	http://www.broadinstitute.org/gsea/msigdb/cards/KIM_RESPONSE_TO_TSA_AND_DECITABINE_DN	PACSIN3	BCL2L10	CHRNA4	RPL10	TMEM63A	FAM120A	PARVB	SUCLG2	GSK3A	KCNJ5	MED27	CA5BP1	HFE
KIM_RESPONSE_TO_TSA_AND_DECITABINE_UP	http://www.broadinstitute.org/gsea/msigdb/cards/KIM_RESPONSE_TO_TSA_AND_DECITABINE_UP	http://www.broadinstitute.org/gsea/msigdb/cards/KIM_RESPONSE_TO_TSA_AND_DECITABINE_UP	LAMB3	SFN	ICAM2	PLIN2	TRIP6	HIST1H2BC	S100P	SSX1	HIST1H2BD	CLU	CDA	HSD17B1	LOC100507284	FAM169A	TSPYL5	MUC13	S100A2	CLIC3	CST6	TGM2	COLEC11	HSPA2	HNF4G	TES	MAGEB1	ATF3	SLC25A31	IZUMO4	NEFL	PDE2A	MAP7	PSCA	BIK	FAM50B	MYO5C	LXN	NR1I2	RPP25	TFDP3	HSD17B6	HN1	SSX3	CDKN1A	RHOF	KRT19	KRT86	PPL
KINNEY_DNMT1_METHYLATION_TARGETS	http://www.broadinstitute.org/gsea/msigdb/cards/KINNEY_DNMT1_METHYLATION_TARGETS	http://www.broadinstitute.org/gsea/msigdb/cards/KINNEY_DNMT1_METHYLATION_TARGETS	SSTR5	HAL	FFAR3	SLC1A7	PRHOXNB	MC4R	APLNR	MYOG	SLC12A3	SYCP2	NMS	SOHLH2	PRPH2	CRYM-AS1
KINSEY_TARGETS_OF_EWSR1_FLII_FUSION_DN	http://www.broadinstitute.org/gsea/msigdb/cards/KINSEY_TARGETS_OF_EWSR1_FLII_FUSION_DN	http://www.broadinstitute.org/gsea/msigdb/cards/KINSEY_TARGETS_OF_EWSR1_FLII_FUSION_DN	A2M	ABAT	ABCA1	ADAMTS5	ADM	ADSL /// TNRC6B	AFF1	AKR1C1	AKR1C2	AKR1C3	ALDH1A1	AMIGO2	AMOTL2	ANGPT1	ANGPTL2	ANKRD6	ARHGAP29	ARID5B	ATG2A	ATOH8	ATP2B1	BAIAP2	BCL9L	BLCAP	BOC	BOD1L	BTG1	C11ORF67	C1ORF54	C3ORF38	C3ORF59	C4ORF3	C4ORF48	C6ORF145	C7ORF41	CAMK2D	CARD6	CCDC80	CCS	CD59	CDC42EP4	CDON	CEP164	CHPF	CLEC2B	CLIP3	COL1A1
KINSEY_TARGETS_OF_EWSR1_FLII_FUSION_UP	http://www.broadinstitute.org/gsea/msigdb/cards/KINSEY_TARGETS_OF_EWSR1_FLII_FUSION_UP	http://www.broadinstitute.org/gsea/msigdb/cards/KINSEY_TARGETS_OF_EWSR1_FLII_FUSION_UP	AARS	AASDHPPT	AATF	ABCB10	ABCF2	ABHD3	ACLY	ACN9	ACOT7	ACP1	ACSL4	ACTB	ACTR2	ACYP1	ADD2	ADH5	ADRB3	ADSS	AEN	AFG3L1	AGAP1	AHSG /// LOC10013161	AIMP1	AK2	AKAP12	AKIRIN1	AKNA	AKR1B10	ALG13	ALG6	ALKBH2	ALKBH5	ALS2CR4	AMMECR1	AMPD1	ANKH	ANKRD13C	ANKRD32	ANKRD46	ANKRD9	ANLN	ANP32A	ANP32E	APBB2	APCDD1	APIP	APITD1
KLEIN_KDM5B_DOWN	>Genes downregulated in KDM5B knockdown MDA-MB 231 cells (Klein et al., 2013).Klein BJ, Piao L, Xi Y, et al. The histone-H3K4-specific demethylase KDM5B binds to its substrate and product through distinct PHD fingers. Cell Rep. 2014;6(2):325-335.	Klein BJ, Piao L, Xi Y, et al. The histone-H3K4-specific demethylase KDM5B binds to its substrate and product through distinct PHD fingers. Cell Rep. 2014;6(2):325-335.	MARCH4	AC004510.2	AC005863.1	AC017074.2	AC068580.7	AC093734.13	AC104135.4	AC128709.2	ACTR3	ADRA2C	AGR2	AJUBA	AL391137.1	AL591684.1	AL592494.5	AL603965.1	ALDH1B1	ANAPC16	ANTXR1	AP1M2	APBA1	APBB2	AQP1	AQP5	ARC	ASCC1	ATAD1	ATP1A1	AXIN2	C10orf114	C12orf49	C1orf229	C21orf91	C2CD4D	C3orf62	C4orf36	C5orf43	C6orf62	CAP2	CASC5	CASD1	CCDC78	CCDC85C	CD24P4	CDS1	CES2	CGNL1
KLEIN_KDM5B_UP	>Genes UPregulated in KDM5B knockdown MDA-MB 231 cells (Klein et al., 2013).Klein BJ, Piao L, Xi Y, et al. The histone-H3K4-specific demethylase KDM5B binds to its substrate and product through distinct PHD fingers. Cell Rep. 2014;6(2):325-335.	Klein BJ, Piao L, Xi Y, et al. The histone-H3K4-specific demethylase KDM5B binds to its substrate and product through distinct PHD fingers. Cell Rep. 2014;6(2):325-335.	7SK	ABCC3	AC002480.3	AC002480.4	AC003092.1	AC007319.1	AC007879.7	AC009133.17	AC013268.3	AC020571.3	AC034220.3	AC073624.1	AC112229.1	ACSF2	ADAM12	ADAM28	ADAM28	ADAMTS12	ADCY9	AF196972.9	AIG1	AKR1B1	AKR1B1	AKR1B1	AKR1B1	AKR1B1	AKR1C1	AKR1C1	AKR1C2	AL354822.1	AOX1	AP000330.8	AP000695.6	APCDD1L	APOE	AREGB	ARID3C	ARL14	ATAD3B	ATP6V0D2	B3GNT5	BIRC3	BIRC3	BLCAP	BMP2	C11orf44	C11orf71
KONDO_EZH2_TARGETS	http://www.broadinstitute.org/gsea/msigdb/cards/KONDO_EZH2_TARGETS	http://www.broadinstitute.org/gsea/msigdb/cards/KONDO_EZH2_TARGETS	ZEB1	MYO16	ADAM12	DOCK4	ZNF37BP	LINC00261	C19orf29	FTSJD1	EPHA5	MEF2D	MCPH1	KLF9	NIPSNAP3A	LPAR6	GJA1	WWTR1	TSC1	EARS2	TMSB15A	APBB2	HIST1H4H	DNAJB8-AS1	FHL1	MYO1D	ID2	NCF4	VTI1A	C20orf160	LMCD1	COL1A1	PYROXD1	C14orf45	KLF3	HAS3	MAP3K8	C2orf82	DPF3	FABP4	FAM115A	SAMD4A	PLA2G12B	CCL20	TYRP1	MAGT1	HPGD	TMTC1	VAMP4
KRIEG_HYPOXIA_VIA_KDM3A	http://www.broadinstitute.org/gsea/msigdb/cards/KRIEG_HYPOXIA_VIA_KDM3A	http://www.broadinstitute.org/gsea/msigdb/cards/KRIEG_HYPOXIA_VIA_KDM3A	RRAGD	RGPD4	GDF15	PIK3IP1	IL1RAP	NRP2	BIRC3	YWHAG	HMGA2	FAM64A	EDN1	INSIG1	TM4SF19	STEAP3	VEZT	CXCL1	ADM	TGM2	KDM3A	SERPINB8	ANP32E	PHLDA2	EDN2	TYMS	SERPINE1	C15orf48	NECAP2	SYTL3	SLC7A1	CBR3	ZC3H12A	HMOX1	FBXO32	COL7A1	KIF2C	NFKBIE	PPP1R15A	EBP	CLEC4E	SEC14L2	PLAUR	MARCH3	C11orf31	LAMC2	TM4SF1	FABP6	RBM3
KUMAR_AUTOPHAGY_NETWORK	http://www.broadinstitute.org/gsea/msigdb/cards/KUMAR_AUTOPHAGY_NETWORK	http://www.broadinstitute.org/gsea/msigdb/cards/KUMAR_AUTOPHAGY_NETWORK	MAPK10	CRX	SLC26A11	MUM1	PLXNA4	FAM189B	PLEKHG2	ARPP19	RIMS2	C10orf12	EMP2	KLHL11	PDK1	ABTB2	NEK7	PGM1	FRMD5	BMP1	HNRNPC	ZNF831	REV3L	CDH6	PDZD11	GALNT2	P2RY13	LAMB1	FGF23	ZNF599	C20orf43	LST1	CPS1	TFAP2C	MOCS2	ST8SIA4	DNAJC19	TOP2A	PROK2	FUCA2	TMEM56	PXK	CPZ	DPY30	C21orf33	CDAN1	CNN1	ZNF554	PGK1
KUROKI_KDM3B_DOWN	>Genes downregulated in KDM3B knockout mouse embryonic stem cells (Kuroki et al., 2018).Kuroki S, Nakai Y, Maeda R, et al. Combined Loss of JMJD1A and JMJD1B Reveals Critical Roles for H3K9 Demethylation in the Maintenance of Embryonic Stem Cells and Early Embryogenesis. Stem Cell Reports. 2018;10(4):1340-1354.	Kuroki S, Nakai Y, Maeda R, et al. Combined Loss of JMJD1A and JMJD1B Reveals Critical Roles for H3K9 Demethylation in the Maintenance of Embryonic Stem Cells and Early Embryogenesis. Stem Cell Reports. 2018;10(4):1340-1354.	2810427A07RIK	6330403K07RIK	AA386476	ACTA2	ACTC1	ANKRD1	ANTXR2	ANXA1	ANXA3	ASB4	AW493563	BGN	C130015C19	C530008M17RIK	CAR3	CCND2	CD24A	CDH11	CDH2	CDKN1C	COL1A1	COL1A2	COL3A1	COL5A2	CPE	CRYAB	CYP1B1	D13ERTD37E	DAB2	DIDO1	DPYSL2	EBF2	EID1	ELAVL4	EMP1	EPHX2	EPM2AIP1	ETS1	EYA1	FABP7	FAM198B	FBN1	FBN2	FILIP1L	FLRT2	FRMD4B	GBX2
KUROKI_KDM3B_UP	>Genes upregulated in KDM3B knockout mouse embryonic stem cells (Kuroki et al., 2018).Kuroki S, Nakai Y, Maeda R, et al. Combined Loss of JMJD1A and JMJD1B Reveals Critical Roles for H3K9 Demethylation in the Maintenance of Embryonic Stem Cells and Early Embryogenesis. Stem Cell Reports. 2018;10(4):1340-1354.	Kuroki S, Nakai Y, Maeda R, et al. Combined Loss of JMJD1A and JMJD1B Reveals Critical Roles for H3K9 Demethylation in the Maintenance of Embryonic Stem Cells and Early Embryogenesis. Stem Cell Reports. 2018;10(4):1340-1354.	1700013H16RIK	A4GALT	ABCD4	ACAP1	ACP5	AGPAT9	AIRE	ANKRD37	ANXA2	AOC3	AU018091	AV320801	BMP4	CALCA	CCDC113	CCT6B	CD200	CD79B	CLDN7	CLNK	COX7B2	CPNE9	CTH	CTSS	DDX3Y	DNAH8	DUSP1	EGLN3	EGR1	EGR2	EIF2S3Y	FAM183B	FAM25C	FERMT3	FMR1NB	FOS	FTHL17	G730013B05RIK	GCHFR	GM10256	GM10439	GM1564	GM364	GTSF1	HORMAD1	IER3	IGTP
KUNINGER_IGF1_VS_PDGFB_TARGETS_DN	http://www.broadinstitute.org/gsea/msigdb/cards/KUNINGER_IGF1_VS_PDGFB_TARGETS_DN	http://www.broadinstitute.org/gsea/msigdb/cards/KUNINGER_IGF1_VS_PDGFB_TARGETS_DN	DLX3	CKAP2L	HMGA2	PTGS1	DUSP6	C14orf79	PHEX	ERRFI1	GREM1	C7orf58	CD53	BHMT	SPRR1A	THBD	IL33	ARHGAP6	PRKG2	MMD	THBS2	STOM	CRYL1	SPAG5	RBPMS	LBH	F2R	CAV2	ANLN	ATP1A3	RCAN2	MGP	SLC37A3	DUSP4	TIMP1	FBXO32	PHF15	CENPH	PLXDC1	NCEH1	ANXA8L2	CAPG	F3	IL1R1	TPX2	EPS8	GFOD1	ADO
KUNINGER_IGF1_VS_PDGFB_TARGETS_UP	http://www.broadinstitute.org/gsea/msigdb/cards/KUNINGER_IGF1_VS_PDGFB_TARGETS_UP	http://www.broadinstitute.org/gsea/msigdb/cards/KUNINGER_IGF1_VS_PDGFB_TARGETS_UP	PKIA	SMTN	MYLPF	ZNF238	SDPR	GPT2	MYL4	ENAH	CCDC134	MYOM2	TMEM38A	RYR1	TNNT3	SOX8	GATM	MYL1	FNDC5	MYBPH	SGCA	TNNT1	PRKAA2	ACTN3	NEIL1	CNR1	FAM8A1	COX6A2	PRKAG3	RB1	ATP2A1	C11orf67	XIRP1	ERBB3	NCAM1	FMO1	TMEM8C	SGCG	PARM1	TMEM182	IFFO1	TPM1	FBXL22	NPNT	ACTC1	FST	HDAC11	SYNPO2L	CKM
KYNG_DNA_DAMAGE_UP	http://www.broadinstitute.org/gsea/msigdb/cards/KYNG_DNA_DAMAGE_UP	http://www.broadinstitute.org/gsea/msigdb/cards/KYNG_DNA_DAMAGE_UP	ACTN4	AKAP12	ANXA1	AP3B2	APBA3	ARPC3	BNIP3L	BTG3	CALU	CCNA2	CCND1	CCNH	CD53	CD69	CDC25A	CEBPB	CNN1	COL3A1	CREBBP	CRHBP	CRYAB	CSDE1	CSF2RB	CTCF	CTGF	CXCL2	CYP51A1	DAXX	EGR1	EIF4E	EPS8L1	FBLN2	FGF2	FGFR4	FLOT1	FMO4	FN1	GADD45A	GBP1	GLRX	GYPB	HEXB	HGF	HLA-DQA1	HSPB8	ID1	IFNGR1
LIN_REST_UP	>Genes upregulated following shRNA-mediated knockdown of REST in LNCaP-TR-shREST cells that were also upregulated by hypoxia (Lin et al., Oncotarget. 2016 May 3;7(18):26137-51. doi: 10.18632/oncotarget.8433; Table S2)	Lin TP, Chang YT, Lee SY, et al. REST reduction is essential for hypoxia-induced neuroendocrine differentiation of prostate cancer cells by activating autophagy signaling. Oncotarget. 2016;7(18):26137-26151.	ABCA2	AC024592.12	ADAMTSL3	AKAP12	ALCAM	AMT	AMY2B	ANGPT2	ANKDD1A	ANKRD13B	ANKRD36	ANKZF1	APBB3	APLP1	ARHGDIG	ARHGEF25	ARNT2	ARPC4-TTLL3	BET3L	BIRC3	BMPR1B	BNIP3L	BRWD3	BTG2	C11orf92	C14orf132	C19orf66	C1orf54	C1QTNF6	C4orf47	C6orf25	C7orf63	C8orf58	C9orf147	CA11	CAMK2B	CATSPER2	CD274	CDK5R1	CEACAM19	CERS1	CLDN12	CLIP3	CLK4	CNNM1	COQ10A	CPNE7
LU_EZH2_TARGETS_DN	http://www.broadinstitute.org/gsea/msigdb/cards/LU_EZH2_TARGETS_DN	http://www.broadinstitute.org/gsea/msigdb/cards/LU_EZH2_TARGETS_DN	LOC400986	FAM160B1	SH3D19	ATP2C1	ASB13	EIF1AD	LOC649841	ITPK1-AS1	CACHD1	MTMR9	DKK1	RNASEL	SERPINH1	DICER1	FAM120A	ZNF514	TERF1	CYP24A1	TGFBR2	HNRNPUL1	HBEGF	CNTNAP1	N4BP2	GLCE	CASP2	CMTM4	C3orf58	TAB3	SNORD14B	TECPR1	CLDN1	C9orf80	CLK2	ANKRD13D	FKBP14	SUGP2	GPR126	WDHD1	APAF1	OTX1	KCNH6	DLAT	LOC440704	CENPQ	PI4KA	FAM73A	NIPAL3
LU_EZH2_TARGETS_UP	http://www.broadinstitute.org/gsea/msigdb/cards/LU_EZH2_TARGETS_UP	http://www.broadinstitute.org/gsea/msigdb/cards/LU_EZH2_TARGETS_UP	TP53BP2	G3BP2	PSMB10	ADAP1	C6orf226	TLK2	DDIT4	RUVBL1	PHGDH	ARL17B	JOSD2	PHF19	C9orf3	RPS6KB2	FLOT1	POLR2C	CD68	PEX16	PRIM2	TRIOBP	HDGFRP2	HDAC1	CLDN7	BEND4	S100A4	PDXP	MAPK11	ECHDC3	RGS19	SCAND1	MEX3D	MYL6B	SPANXD	LY6H	HYAL3	SLC25A26	G0S2	NUDCD3	LONP1	MSRB3	SURF2	TMEM141	WASH2P	FAM25A	S100A2	TMEM30A	RPL13AP6
MAHADEVAN_IMATINIB_RESISTANCE_DN	http://www.broadinstitute.org/gsea/msigdb/cards/MAHADEVAN_IMATINIB_RESISTANCE_DN	http://www.broadinstitute.org/gsea/msigdb/cards/MAHADEVAN_IMATINIB_RESISTANCE_DN	ALDH1A2	CHODL	CXCR4	LPHN2	CA2	PTGIS	HAND1	FGL2	MEOX2	PIP5K1B	GDF10	ANO1	PRG1	MYOC	CXCL12	BCHE	VCAM1	KIT	CST1	ABCG1
MAHADEVAN_IMATINIB_RESISTANCE_UP	http://www.broadinstitute.org/gsea/msigdb/cards/MAHADEVAN_IMATINIB_RESISTANCE_UP	http://www.broadinstitute.org/gsea/msigdb/cards/MAHADEVAN_IMATINIB_RESISTANCE_UP	HSD17B2	BAMBI	SPANXA1	SLC1A1	SPANXB1	SPANXA2	CXCL14	CRIM1	NNMT	ALDH1A1	SCN3A	SPANXB2	SPANXC	GREM1	SPOCK1	CD24	MYO10	CYTL1	SERPINE2	AXL	KYNU	DKK3	PDGFC
MANALO_HYPOXIA_DN	http://www.broadinstitute.org/gsea/msigdb/cards/MANALO_HYPOXIA_DN	http://www.broadinstitute.org/gsea/msigdb/cards/MANALO_HYPOXIA_DN	C20orf27	POLA2	PBK	CCNE1	TRAF3IP3	DLEU2	MAP2K3	MRPL40	RAD51	MFN2	DNA2	TUBB4B	EIF2B3	ID1	RFC2	WDR77	DKC1	POLR3G	SELRC1	MCM5	SHCBP1	ILF3	SEH1L	MCM4	PAIP1	NOL12	RPP40	C1QBP	NCAPD3	SLC25A10	SNAPC5	MCM2	CENPN	TTLL4	NIF3L1	AIMP2	UBE2S	VARS	TPX2	DHCR7	NUSAP1	PRMT7	SLC19A1	IDH3A	PET112	GNPDA1	NUP188
MARIADASON_REGULATED_BY_HISTONE_ACETYLATION_DN	http://www.broadinstitute.org/gsea/msigdb/cards/MARIADASON_REGULATED_BY_HISTONE_ACETYLATION_DN	http://www.broadinstitute.org/gsea/msigdb/cards/MARIADASON_REGULATED_BY_HISTONE_ACETYLATION_DN	SCCPDH	LINC00299	ZNF449	PCGF3	INPP5D	COL4A2	MET	RBAK	KIAA0182	TSEN2	DEGS1	ZC3HAV1L	GAS6	ST3GAL4	LOC100216546	TCF3	TAF3	LOC286467	GIT1	LUC7L2	UQCRFS1	INO80D	KANK1	ZFX	FAM193A	MTR	KLHDC5	MTCH2	GABPA	IGF2BP1	ADNP	GTF2IRD1	YY1	MPDU1	TRIM47	DCT	USF2	OTUD4	RNF138	CUL1	OGDH	NRAP	GLMN	PAIP2B	PAF1	STOX1	HNRNPA2B1
MARIADASON_REGULATED_BY_HISTONE_ACETYLATION_UP	http://www.broadinstitute.org/gsea/msigdb/cards/MARIADASON_REGULATED_BY_HISTONE_ACETYLATION_UP	http://www.broadinstitute.org/gsea/msigdb/cards/MARIADASON_REGULATED_BY_HISTONE_ACETYLATION_UP	FNBP4	OSTM1	SBNO1	RBMS2	ODF2	DUSP1	C18orf8	FLJ43681	CYP1B1	NCOA1	ABCD3	ISG15	GGT7	MIR22HG	ESAM	C16orf48	UBE2E2	SLC2A2	CYB5B	INPP5A	TUSC2	CCP110	SNAP23	CELF1	ZNF706	RETSAT	CAPN6	MARK3	CTNND1	ZNF564	CRADD	PRAMEL	TGM2	AFTPH	ID2	PPP1R12C	DLX4	ARHGEF10	PDPK1	CALCOCO1	FBXO18	CDKN1C	MYO9B	HSPG2	C11orf67	NAALADL1	NOS3
MARKS_ACETYLATED_NON_HISTONE_PROTEINS	http://www.broadinstitute.org/gsea/msigdb/cards/MARKS_ACETYLATED_NON_HISTONE_PROTEINS	http://www.broadinstitute.org/gsea/msigdb/cards/MARKS_ACETYLATED_NON_HISTONE_PROTEINS	KPNA6	TP53	SMAD7	HMGA1	E2F1	JUN	HSP90AA1	GATA1	RB1	RELA	MYOD1	NCOA3	XRCC6	KLF1	WRN
MARKS_HDAC_TARGETS_DN	http://www.broadinstitute.org/gsea/msigdb/cards/MARKS_HDAC_TARGETS_DN	http://www.broadinstitute.org/gsea/msigdb/cards/MARKS_HDAC_TARGETS_DN	IFNG	TNF	BCL2	CCND1	BIRC5	HIF1A	XIAP	TYMS	CCNA2	IL6	CFLAR	IL1B	STAT5A	BCL2L1	VEGFA
MARKS_HDAC_TARGETS_UP	http://www.broadinstitute.org/gsea/msigdb/cards/MARKS_HDAC_TARGETS_UP	http://www.broadinstitute.org/gsea/msigdb/cards/MARKS_HDAC_TARGETS_UP	TXN	APAF1	TXNIP	CASP8	RARB	TNFRSF10B	FASLG	BAK1	TNFSF10	HIST3H2BB	CASP9	CASP3	FAS	BCL2L11	GSN	GADD45B	GLRX	TP53	DFFA	BAD	MCM3	MT1L	CCNE1
MARTIN_INTERACT_WITH_HDAC	http://www.broadinstitute.org/gsea/msigdb/cards/MARTIN_INTERACT_WITH_HDAC	http://www.broadinstitute.org/gsea/msigdb/cards/MARTIN_INTERACT_WITH_HDAC	NCOR2	UBE2I	CAMTA2	KPNA2	SIN3A	NKX2-5	EDNRA	ANKRA2	RUNX2	RUNX3	PHB2	PPP1R12A	PPA1	PKD1	HIF1A	ATF4	MAPK3	MAPK1	TP53BP1	GATA1	GATA2	FOXP3	KAT5	SRF	NR2C1	NFKBIA	REST	CBX5	NCOR1	ZBTB16	CAMK2D	CAMK1	PPP2R4	CTBP1	NRIP1	ETV6	MARK2	RFXANK	BCOR	ACTN1	ACTN4	DNAJB6	BCL6	YWHAQ
MARTINEZ_TP53_TARGETS_UP	http://www.broadinstitute.org/gsea/msigdb/cards/MARTINEZ_TP53_TARGETS_UP	http://www.broadinstitute.org/gsea/msigdb/cards/MARTINEZ_TP53_TARGETS_UP	C8orf4	TMEM106B	OPA1	AGPAT5	LTBP1	PROKR1	ZNF574	ZMYM4	MYL4	PPP3CA	ART1	HBP1	CTDSP2	PEX13	KRT16	SLC14A1	PSMF1	MGAT2	MS4A6A	ITIH5	HDLBP	SLC39A3	SMAD5	SREK1	WEE1	MEF2A	PTPN14	SLC11A2	THBS1	AIF1L	UBAP2L	BNIP3	ACYP1	TCEA1	TUBGCP2	HDC	SNCG	CDC42BPA	FABP1	LMBR1	CALCOCO2	RECQL	CHCHD10	IER3	GNA12	ADD3	HCFC1
MARTINEZ_TP53_TARGETS_DN	http://www.broadinstitute.org/gsea/msigdb/cards/MARTINEZ_TP53_TARGETS_DN	http://www.broadinstitute.org/gsea/msigdb/cards/MARTINEZ_TP53_TARGETS_DN	SSBP2	GNA13	KRT36	ANK3	CLU	FASTKD2	UBQLN4	FUBP1	FAM92A1	TMCC3	MBD3L2	RBBP6	HIST1H2BD	PIP	SLC35A2	RIOK2	RPS8	GJB2	SUPT6H	SF3A2	PTPRF	CXXC5	GRK4	GPR56	WRAP73	SCYL1	CAMKK2	PRSS12	GNMT	IGFBP4	MTF2	CPT1A	LOC390940	CRTC3	PLCB1	SETD8	ATPIF1	SLC1A5	EGLN3	GIP	WWC1	KRTAP21-1	KRT71	PLOD2	SMARCD2	C16orf45	ATP11A
MCMURRAY_TP53_HRAS_COOPERATION_RESPONSE_UP	http://www.broadinstitute.org/gsea/msigdb/cards/MCMURRAY_TP53_HRAS_COOPERATION_RESPONSE_UP	http://www.broadinstitute.org/gsea/msigdb/cards/MCMURRAY_TP53_HRAS_COOPERATION_RESPONSE_UP	OAF	SMS	SERPINB2	CADM1	PLA2G7	PARVB	HMGA2	SEMA7A	ENO3	ANKH	GPR149	MRPL15	HBEGF	CXCL1	FGF7	ARAP3	SOD3	ANKRD1	TNNT2	SLC14A1	PLAC8	IL8	KCTD15	RGS2	F2RL1	CHST1
MCMURRAY_TP53_HRAS_COOPERATION_RESPONSE_DN	http://www.broadinstitute.org/gsea/msigdb/cards/MCMURRAY_TP53_HRAS_COOPERATION_RESPONSE_DN	http://www.broadinstitute.org/gsea/msigdb/cards/MCMURRAY_TP53_HRAS_COOPERATION_RESPONSE_DN	ABAT	HEY2	UNC45B	ELAVL2	RAB40B	DUSP15	DGKA	RPRM	PARD6G	ID2	ABCA1	SLC27A3	MS4A10	SCN3B	CD55	NBEA	PITX2	GCA	EPHB2	LDHB	MTUS1	SATB1	MPZL2	ESPN	COL9A3	SFRP2	GARNL3	CPZ	RASL11A	PLTP	DAPK1	MAN2B1	BEX1	FGF18	TNFRSF18	CKMT1B	FAS	ZNF385A	IGFBP2	ARHGAP24	MMP15	PLXDC2	PRKG1	DIXDC1	JAG2	HOXC13	PRKD1
MEDINA_SMARCA4_TARGETS	http://www.broadinstitute.org/gsea/msigdb/cards/MEDINA_SMARCA4_TARGETS	http://www.broadinstitute.org/gsea/msigdb/cards/MEDINA_SMARCA4_TARGETS	STARD10	KIAA1279	TNFSF10	NBPF10	ST6GALNAC4	PGM2L1	ATP6V1B1	NT5C3	HDAC4	FLJ43663	GPC6	PPCS	CDKN2D	CDH16	C19orf12	RASSF1	PCDH1	CDH11	CEBPB	CYP3A4	SMAD6	CTSS	MXD4	LDB1	TBX2	SKAP2	TNFSF13	SMARCA4	NFKB2	RAF1	CSNK1G2	ASCC1	RALBP1	CLPX	CCDC85B	KIAA1267	ECM2	SLC2A4	DYNC1H1	SMARCA2	ZNF185	RBM4B	SNAPC2	NADSYN1
MEK_UP.V1_DN	http://www.broadinstitute.org/gsea/msigdb/cards/MEK_UP.V1_DN	http://www.broadinstitute.org/gsea/msigdb/cards/MEK_UP.V1_DN	NPY1R	PDZK1	IFIT1	MGP	GREB1	GFRA1	TM4SF1	IFI27	HSPB8	KCTD3	DDX58	HIST1H2AC	BST2	DLC1	SLC6A14	RHOBTB3	PRKAR2B	UBE2L6	IFI44	EGR3	IFI6	MYB	SLC26A2	IFIH1	LRIG1	SP110	IFI44L	SGCG	RPRD1A	HERC6	MSMB	ID2	AUTS2	GPER	OAS1	DDX60	KIAA1324	KIF5C	HIST1H1C	BCL2	HIST1H3H	HIST1H2BG	IRF7	SATB2	WISP2	ASS1	ARMCX1
MEK_UP.V1_UP	http://www.broadinstitute.org/gsea/msigdb/cards/MEK_UP.V1_UP	http://www.broadinstitute.org/gsea/msigdb/cards/MEK_UP.V1_UP	CYP1A1	CEACAM5	AKR1B10	FAM105A	KIAA1199	COL5A2	SGPP1	ALDH1A3	CYP1B1	UPK3B	S100A6	UPK2	MEF2C	EPAS1	CEACAM6	ALDH3A1	FGFR3	S100P	CLMN	ASPH	PTGER4	DUSP4	SLC2A10	CXADR	TNFRSF21	PPARG	LHFP	LOXL1	BACE2	GALNT12	KRT81	PKIA	TGFBI	EGLN3	PPAP2A	EPHA2	TBC1D8	OPN3	ATXN1	LPHN2	GABBR2	PDK4	CAPN2	ENO2	ST13	PTPRE	SH3GLB2
MELANOMA_INVASIVE	>Melanoma invasive gene signature regulated by TEAD/AP-1 (Verfaillie et al., 2015)Verfaillie A, Imrichova H, Atak ZK, et al. Decoding the regulatory landscape of melanoma reveals TEADS as regulators of the invasive cell state. Nat Commun. 2015;6:6683.	Verfaillie A, Imrichova H, Atak ZK, et al. Decoding the regulatory landscape of melanoma reveals TEADS as regulators of the invasive cell state. Nat Commun. 2015;6:6683.	A4GALT	ABCC3	ABCC9	ABI3BP	AC005789.11	ACE	ADAM19	ADAM8	ADAMTS12	ADAMTS4	ADAMTS6	ADAMTSL1	AJUBA	AKR1C3	ALPK2	AMIGO2	AMPD3	AMZ1	ANGPTL4	ANKRD13A	ANPEP	ANTXR2	ANXA10	AOX1	APBB1IP	APOL3	AQP1	AR	ARHGAP22	ARHGAP23	ARHGDIB	ARL4C	ARL4D	ARMC4	ARNTL2	ARTN	ASPH	ATG7	ATP2B1	ATP8B1	AXL	B3GNT9	BASP1	BCAR3	BCAT1	BCL3	BDKRB2
MELANOMA_PROLIFERATIVE	>Melanoma proliferative gene signature regulated by SOX10/MITF (Verfaillie et al., 2015)Verfaillie A, Imrichova H, Atak ZK, et al. Decoding the regulatory landscape of melanoma reveals TEADS as regulators of the invasive cell state. Nat Commun. 2015;6:6683.	Verfaillie A, Imrichova H, Atak ZK, et al. Decoding the regulatory landscape of melanoma reveals TEADS as regulators of the invasive cell state. Nat Commun. 2015;6:6683.	AATK	ABCB5	ABCC5	ABRACL	AC002511.1	AC004988.1	AC005786.5	AC009499.1	AC009784.3	AC011294.3	AC083843.1	AC096559.1	AC145110.1	ACACB	ACAN	ACO2	ACP5	ACSL1	ACSL3	ADAM10	ADAM11	ADAM23	ADAMTS17	ADARB1	ADCY1	ADCY2	ADRBK2	AGPAT6	AK9	ALDH1A1	ALDH1A2	ALDH3B2	ALDH4A1	AMDHD2	ANKRD44	ANKRD46	ANKRD6	ANO4	AP000479.1	AP1S2	APOC1	APOD	APOE	ARHGAP19	ARNT2	ARRB1	ARSG
MITF_TARGETS	>MITF (microphthalmia-associated transcription factor) target genes (from Tables 1 and 2 of Hoek et al., 2008).Hoek KS, Schlegel NC, Eichhoff OM, et al. Novel MITF targets identified using a two-step DNA microarray strategy. Pigment Cell Melanoma Res. 2008;21(6):665-676.	Hoek KS, Schlegel NC, Eichhoff OM, et al. Novel MITF targets identified using a two-step DNA microarray strategy. Pigment Cell Melanoma Res. 2008;21(6):665-676.	ACP5	ACSL1	AMDHD2	APOE	APOLD1	ASAH1	ATP6V1C1	BCL2	BEST1	BIRC7	C14orf109	CA14	CADM1	CAPN3	CDK2	CDK5R1	CDKN1A	CDKN2A	CHKA	CLCN7	Cma1	CTSK	DCT	DIAPH1	EDNRB	FAM53B	FRMD4B	GM2A	GMPR	GNPTAB	GPM6B	GPNMB	GPR137B	GPR143	GREB1	GYG2	GZMB	HIF1A	HPGD	HPS4	IL6R	INPP4B	IRF4	ITGA4	ITPKB	IVNS1ABP	KCNN2
MITOCHONDRIA_BCO2_KO_DOWN	>Mitochondrial proteins downregulated in livers of BCO2 knockout mice (Wu et al., 2017)Wu L, Guo X, Hartson SD, et al. Lack of β, β-carotene-9', 10'-oxygenase 2 leads to hepatic mitochondrial dysfunction and cellular oxidative stress in mice. Mol Nutr Food Res. 2017;61(5):10	Wu L, Guo X, Hartson SD, et al. Lack of β, β-carotene-9', 10'-oxygenase 2 leads to hepatic mitochondrial dysfunction and cellular oxidative stress in mice. Mol Nutr Food Res. 2017;61(5):10	AK4	ATP11C	CES2A	CLPX	CPS1	GLDC	GLS2	GLYATL	HADH	HYOU1	MSRA	NDUFA10	RPL7	SARDH	SDHA	SOD2	SUCLG2	TIMM50	UGT1A5	VDAC1	VDAC3
MITOCHONDRIA_BCO2_KO_UP	>Mitochondrial proteins upregulated in livers of BCO2 knockout mice (Wu et al., 2017)Wu L, Guo X, Hartson SD, et al. Lack of β, β-carotene-9', 10'-oxygenase 2 leads to hepatic mitochondrial dysfunction and cellular oxidative stress in mice. Mol Nutr Food Res. 2017;61(5):10	Wu L, Guo X, Hartson SD, et al. Lack of β, β-carotene-9', 10'-oxygenase 2 leads to hepatic mitochondrial dysfunction and cellular oxidative stress in mice. Mol Nutr Food Res. 2017;61(5):10	ALDH1B1	AMT	CS	CYP1A2	CYP2C40	CYP2D9	CYP7B1	DHTKD1	ECI1	EPHX1	ETHE1	NNT	OAT	SUOX
MITOCHONDRIA_PROTEOME_V1	>Proteins detected in human skeletal muscle mitochondria (Table 2 from Lefort et al., 2009). Lefort N, Yi Z, Bowen B, et al. Proteome profile of functional mitochondria from human skeletal muscle using one-dimensional gel electrophoresis and HPLC-ESI-MS/MS. J Proteomics. 2009;72(6):1046-1060.	Lefort N, Yi Z, Bowen B, et al. Proteome profile of functional mitochondria from human skeletal muscle using one-dimensional gel electrophoresis and HPLC-ESI-MS/MS. J Proteomics. 2009;72(6):1046-1060.	ABCB10	AFG3L2	AIFM1	AK2	AK3	ALDH4A1	ALDH6A1	BAK1	BCAT2	BCKDHA	CABC1	CHCHD4	CKMT2	CPOX	CPT1B	CPT2	DBT	DHODH	DIABLO	DNAJA3	EARS2	ENDOG	FECH	FXN	GCDH	GCSH	GLUD1	GOT2	GPX4	GRPEL1	GSTK1	HARS2	HMGCL	HSPA9	HSPD1	HSPE1	HTRA2	IARS2	ISCA1	IVD	LETM1	MCAT	MCCC1	MCCC2	MTCH1	MTCH2	MTX1
MITOCHONDRIA_PROTEOME_V2	>Proteins detected in human skeletal muscle mitochondria with undefined cellular localization or not annotated to mitochondria (Table 1 from Lefort et al., 2009). Lefort N, Yi Z, Bowen B, et al. Proteome profile of functional mitochondria from human skeletal muscle using one-dimensional gel electrophoresis and HPLC-ESI-MS/MS. J Proteomics. 2009;72(6):1046-1060.	Lefort N, Yi Z, Bowen B, et al. Proteome profile of functional mitochondria from human skeletal muscle using one-dimensional gel electrophoresis and HPLC-ESI-MS/MS. J Proteomics. 2009;72(6):1046-1060.	ABHD11	ACYP2	ADHFE1	ARL2	ATAD3A	C10ORF58	C11ORF67	C14ORF124	C18ORF19	C19ORF52	C20ORF108	C22ORF32	C2ORF47	C2ORF56	C3ORF28	C3ORF60	C6ORF136	C6ORF203	C8ORF38	C9ORF46	C9ORF89	CBR4	CCDC109A	CCDC127	CCDC58	CECR5	CISD2	FAM82B	FDX1L	FLJ10769	FUNDC2	GFER	GNB2	H2AFY2	HINT3	K0564	KIAA0152	LOC347273	LYRM5	LYRM7	METTL7A	MGC3196	NIPSNAP3A	NIPSNAP3B	NUDT19	P117	PIP4K2B
MITOCHONDRIAL_STRESS_GENES	>Genes upregulated during activation of the mitochondrial stress response (from Table S5 of Quiros et al., 2017). Quirós PM, Prado MA, Zamboni N, et al. Multi-omics analysis identifies ATF4 as a key regulator of the mitochondrial stress response in mammals. J Cell Biol. 2017;216(7):2027-2045.	Quirós PM, Prado MA, Zamboni N, et al. Multi-omics analysis identifies ATF4 as a key regulator of the mitochondrial stress response in mammals. J Cell Biol. 2017;216(7):2027-2045.	ADM2	ALDH1L2	AMIGO2	ASNS	ASS1	ASS1P11	ASS1P12	ATF3	BEX2	BGN	CHAC1	CTH	DDR2	DNASE2	EIF2S2	EIF4EBP1	ETV5	FAM129A	FAM132B	FLRT1	FZD8	G0S2	GARS	GDF15	HINT2	HOXB9	IL20RB	LARP6	NUPR1	PAPPA2	PCK2	PHGDH	PIP5KL1	PSAT1	PSPH	PTK6	RIMS3	S100P	SAMD10	SARS	SESN2	SLC1A4	SLC1A5	SLC6A9	SLC7A11	SPRED2	STC2
MIYAGAWA_TARGETS_OF_EWSR1_ETS_FUSIONS_DN	http://www.broadinstitute.org/gsea/msigdb/cards/MIYAGAWA_TARGETS_OF_EWSR1_ETS_FUSIONS_DN	http://www.broadinstitute.org/gsea/msigdb/cards/MIYAGAWA_TARGETS_OF_EWSR1_ETS_FUSIONS_DN	GATA6	DCBLD2	ITGB8	LRRC17	MAP2	SH3BP5	DMXL2	LOXL2	CHST7	VCAN	SMAD7	IL8	PLXNA1	PRSS12	LINC00312	FAM108B1	PLAU	TNFRSF11B	SPEG	ITGA11	CA9	GPNMB	QSOX1	TLE1	COL5A1	VASN	ACTG2	SOAT1	FIBIN	RGMB	AK4	CA12	STC2	SRPX	LIF	C10orf90	SEC63	SNX9	CDC42EP3	MICAL2	HAS2	PRRX1	ATP7A	PDZRN3	MMP14	PABPC1L	PHLDA1
MIYAGAWA_TARGETS_OF_EWSR1_ETS_FUSIONS_UP	http://www.broadinstitute.org/gsea/msigdb/cards/MIYAGAWA_TARGETS_OF_EWSR1_ETS_FUSIONS_UP	http://www.broadinstitute.org/gsea/msigdb/cards/MIYAGAWA_TARGETS_OF_EWSR1_ETS_FUSIONS_UP	HHIP	C4orf49	CDH11	CD99P1	DPP4	FZD7	CABLES1	P2RX4	TOX2	EPOR	ID2	CASP3	KCNE4	IMPA2	CSPG5	ADCY9	GSTM4	CDK14	JAG1	KRT19	HMGB3P1	NPTXR	MDFI	KIAA1217	TMEFF2	ARRDC2	OPN3	C13orf33	KLF2	NMI	KIAA1462	MAFB	SLC17A7	GRK5	ITGAM	CPPED1	TMEM164	PRND	PADI2	EPB41	SOX4	GCH1	NT5DC1	FKBP1A	TBC1D9	EPHB3	DUSP6
MOOTHA_VOXPHOS	http://www.broadinstitute.org/gsea/msigdb/cards/MOOTHA_VOXPHOS	http://www.broadinstitute.org/gsea/msigdb/cards/MOOTHA_VOXPHOS	NDUFA6	ATP5G3	NDUFS6	SDHC	ATP5I	ATP5G2	UQCRC2	COX5B	NDUFS4	NDUFB5	ATP5C1	ATP5E	NDUFB1	NDUFS3	NDUFB6	NDUFS7	NDUFB4	NDUFA5	ATP5J	TONSL	NDUFA8	COX6B1	CYB5A	NDUFA4	ATP5J2	COX6A2	ATP5L	NDUFS2	COX8A	NDUFA7	ATP5F1	NDUFC2	COX7A1	NDUFA13	NDUFB3	NDUFB2	COX7C	NDUFB7	ATP5B	SURF2	SDHB	UQCR10	SDHD	COX7A2L	COX6C	CYC1	MBD3
MOREIRA_RESPONSE_TO_TSA_DN	http://www.broadinstitute.org/gsea/msigdb/cards/MOREIRA_RESPONSE_TO_TSA_DN	http://www.broadinstitute.org/gsea/msigdb/cards/MOREIRA_RESPONSE_TO_TSA_DN	WNT4	WNT7A	CX3CR1	METAP2	IL2RA	CD3E	LAT	OGDH	ALPL	SLC3A2	NOTCH2	RARB	CD247	ICAM1	NOTCH1	ENTPD2	CD3D	FGF18
MOREIRA_RESPONSE_TO_TSA_UP	http://www.broadinstitute.org/gsea/msigdb/cards/MOREIRA_RESPONSE_TO_TSA_UP	http://www.broadinstitute.org/gsea/msigdb/cards/MOREIRA_RESPONSE_TO_TSA_UP	TMSB4X	BAK1	SSR4	CD82	FKBP4	CD6	HSP90AB1	SELPLG	RARA	PA2G4	HMGN1	ENO2	EIF6	TGFB1	COX8A	BYSL	USF2	IGFBP4	MIF	MYC	HSPA1B	YWHAH	STRA13	EIF4A1	CD2	PSMB4	TP53	HSPA1A
MUSCLE_MASS	>Genes whose gain or loss-of-function increases skeletal muscle mass in mice (Verbrugge 2018) Verbrugge SAJ, Schönfelder M, Becker L, Yaghoob Nezhad F, Hrabě de Angelis M, Wackerhage H. Genes Whose Gain or Loss-Of-Function Increases Skeletal Muscle Mass in Mice: A Systematic Literature Review. Front Physiol. 2018;9:553.	Verbrugge SAJ, Schönfelder M, Becker L, Yaghoob Nezhad F, Hrabě de Angelis M, Wackerhage H. Genes Whose Gain or Loss-Of-Function Increases Skeletal Muscle Mass in Mice: A Systematic Literature Review. Front Physiol. 2018;9:553.	ACVR2B	ADRB2	AKT1	ASB15	ATGR1A	BDKRB2	BMPR1A	CAMKK1	CAST	CRTC2	CRYM	DGAT1	DGKZ	EIF2B5	ESR1	FST	FSTL3	GNAS	GPRASP1	GRB10	IGF1	IKBKB	INHBA	INHBB	JUNB	KLF10	LTBP4	MCU	MMP9	MSTN	NCOR1	NOL3	NR3C1	NR4A1	PAPPA	PLD1	PPARD	PPARGC1A	PPARGC1A4	RHEB	SKI	SMAD4	THRA	TP53INP2	TPT1	UCN3	XIAP
MYCN_Correlated_Genes_in_PedTumor_DB_up	>MYCN_Correlated Genes in PedTumor DB_up. Brohl AS, Sindiri S, Wei JS, et al. Immuno-transcriptomic profiling of extracranial pediatric solid malignancies. Cell Rep. 2021;37(8):110047.	Brohl AS, Sindiri S, Wei JS, et al. Immuno-transcriptomic profiling of extracranial pediatric solid malignancies. Cell Rep. 2021;37(8):110047.	MYCN	ST8SIA2	RNF165	SHD	NKAIN1	MYCNOS	SOX11	CAMSAP1	DCX	KIAA1549	ELAVL1	FSD1	CRMP1	PHF21B	APBA2	MEX3A	GDAP1L1	ELAVL2	CBX2	PRR6	TMEFF1	GNG4	ACVR2B	DPYSL5	IGFBPL1	DBNDD1	TMSL8	NANOS1	PHOX2A	MAB21L1	PCBP4	DPYSL4	SBK1	FAM125B	ELAVL3	TAGLN3	ZNF738	CCDC138	WHSC1	KIF1A	INSM1	PPOX	C14orf162	H2AFY2	DBN1	SMARCA4	KIAA0515
MYCN_induction_6h_down	>MYCN_induction_6h_down. Using methods and plasmids from the paper, Slack A, Chen Z, Tonelli R, et al. The p53 regulatory gene MDM2 is a direct transcriptional target of MYCN in neuroblastoma. Proc Natl Acad Sci U S A. 2005;102(3):731-736. MYCN was induced and RNA-seq performed. Data published in Wei JS, Song YK, Durinck S, et al. The MYCN oncogene is a direct target of miR-34a. Oncogene. 2008;27…	Wei JS, Song YK, Durinck S, et al. The MYCN oncogene is a direct target of miR-34a. Oncogene. 2008;27(39):5204-5213.	LOC642236	CLCA3	MATN3	SGCD	SLC22A3	LOC1720	MARK3	PF4V1	ZNF414	CCDC74A	C6orf150	SNTB2	CCDC147	SPATA1	PBRM1	CC2D2A	DEPDC1	ANKRD11	XRN1	MBD6	RANBP2	C8orf4	MAPKAP1	GDF15	SCUBE3	TncRNA	B3GALTL	SPTBN1	HPGD	RAPGEF6	SCD	AFF4	LOC728730	CCDC77	PTK2B	ZIC4	FBXO8	LOC148413	ZNF395	MASTL	ANKRD13D	RFX1	CXXC5	OGT	NPAL3	STARD4	HS6ST3
MYCN_induction_6h_up	>MYCN_induction_6h_up. Using methods and plasmids from the paper, Slack A, Chen Z, Tonelli R, et al. The p53 regulatory gene MDM2 is a direct transcriptional target of MYCN in neuroblastoma. Proc Natl Acad Sci U S A. 2005;102(3):731-736. MYCN was induced and RNA-seq performed. Data published in Wei JS, Song YK, Durinck S, et al. The MYCN oncogene is a direct target of miR-34a. Oncogene. 2008;27(3…	Wei JS, Song YK, Durinck S, et al. The MYCN oncogene is a direct target of miR-34a. Oncogene. 2008;27(39):5204-5213.	SYNJ1	ICK	FAM100B	MCF2L2	ZNF273	MEOX2	AFAP1	SRD5A2L2	TIGD1L	DIO2	SERPINE1	MYOZ2	FBXO3	RP2	POSTN	HMGCLL1	SMEK2	MYCN	PHF14	ARL1	FLJ11184	SOAT1	BCLAF1	FGD4	SLC12A1	DDAH1	C6orf62	EIF3J	ATP2B1	COX11	C9	CITED2	MAP2K3	BLZF1	FAS	FASTKD2	EMP1	SLC3A1	ACTL6A	FGF5	UBE2K	NOVA1	GPR87	KIAA0895	COG6	FCRLA	NAP5
MYCN_siRNA_IMR32-Q3mycn-48H_down	>MYCN_siRNA_IMR32-Q3mycn-48H_down. Zaatiti H, Abdallah J, Nasr Z, Khazen G, Sandler A, Abou-Antoun TJ. Tumorigenic proteins upregulated in the MYCN-amplified IMR-32 human neuroblastoma cells promote proliferation and migration. Int J Oncol. 2018;52(3):787-803.	Zaatiti H, Abdallah J, Nasr Z, Khazen G, Sandler A, Abou-Antoun TJ. Tumorigenic proteins upregulated in the MYCN-amplified IMR-32 human neuroblastoma cells promote proliferation and migration. Int J Oncol. 2018;52(3):787-803.	SLC7A11	FRAS1	MICAL2	CA12	TMEM158	LOC440731	NPW	PAWR	PMS1	ATP6V0B	VSNL1	RRP12	SLCO4A1	PPFIA1	TEAD4	EEF1E1	DDX10	DNAJC12	SOLH	GABRA5	ABCC4	SLC35F2	METTL1	STRAP	JUB	PDCD5	CHODL	ZIC3	VRK3	RPP40	NEK6	ASCC3	MIPEP	ADK	CDH7	SLC11A2	SLC47A1	YRDC	ENDOD1	GPM6B	SLC38A6	TFAM	ADAM22	MAP6	RBM6	ATP6V0E1	TAF4B
MYCN_siRNA_IMR32-Q3mycn-48H_up	>MYCN_siRNA_IMR32-Q3mycn-48H_up. Zaatiti H, Abdallah J, Nasr Z, Khazen G, Sandler A, Abou-Antoun TJ. Tumorigenic proteins upregulated in the MYCN-amplified IMR-32 human neuroblastoma cells promote proliferation and migration. Int J Oncol. 2018;52(3):787-803.	Zaatiti H, Abdallah J, Nasr Z, Khazen G, Sandler A, Abou-Antoun TJ. Tumorigenic proteins upregulated in the MYCN-amplified IMR-32 human neuroblastoma cells promote proliferation and migration. Int J Oncol. 2018;52(3):787-803.	LGALS1	PDGFRA	OPTN	LOC283731	TNC	WFIKKN2	ARID5B	H19	TP53INP1	CCNG2	KIAA0644	PRICKLE1	DBH	PCP4L1	LHX8	HIST1H2AC	TNFRSF19	FAT4	DKK3	MOV10	IGFBP5	ISLR	JUP	HAS2	PARP9	TNS1	STON1	PHACTR2	RP13-102H20.1	TCF7L2	RIT1	FLJ10357	NTRK3	FLJ30901	STMN4	CBLB	TMTC1	LRRC17	LIFR	COL6A2	NDUFS1	CTSB	DTX3L	IL10RB	ETS1	PCDHB10	DUSP6
NAGASHIMA_EGF_SIGNALING_UP	http://www.broadinstitute.org/gsea/msigdb/cards/NAGASHIMA_EGF_SIGNALING_UP	http://www.broadinstitute.org/gsea/msigdb/cards/NAGASHIMA_EGF_SIGNALING_UP	MYC	HBEGF	TRIB1	TIPARP	SIK1	JUN	ZFP36	F2RL1	FOS	TNFRSF11B	LIF	EGR3	ANKRD57	EPHA2	FOSL1	RYBP	ID3	KDM6B	KLF6	EGR1	NR4A2	PHLDA1	HES1	CTGF	NAB2	ID1	ETS2	AREG	NEDD9	TNFRSF12A	EGR4	ARC	NR4A3	MIR22HG	KBTBD2	BCL10	CYR61	NR4A1	SPRED2	DNAJB1	DLX2	MAFF	EDN1	JUNB	ATF3	BHLHE40	IER2
NEGv1	>NEG1, reference core nonessential genes (Hart, 2014). Hart T, Brown KR, Sircoulomb F, Rottapel R, Moffat J. Measuring error rates in genomic perturbation screens: gold standards for human functional genomics. Mol Syst Biol. 2014;10(7):733.	Hart T, Brown KR, Sircoulomb F, Rottapel R, Moffat J. Measuring error rates in genomic perturbation screens: gold standards for human functional genomics. Mol Syst Biol. 2014;10(7):733.	ABCG8	ACCSL	ACTL7A	ACTL7B	ACTL9	ACTRT1	ADAD1	ADAM18	ADAM2	ADAM20	ADAM30	ADH7	AFM	AICDA	AIPL1	ALPI	ALPPL2	ALX3	AMELX	ANKRD30A	ANKRD60	ANTXRL	APOA4	APOBEC1	APOF	AQP12A	AQP8	ARGFX	ART1	ASB17	ASIC5	ASZ1	ATOH1	ATP4B	ATP6V1G3	AWAT1	AWAT2	B3GNT6	BANF2	BARHL1	BEND2	BHLHE23	BIRC8	BMP10	BMP15	BPIFA1	BPIFA3
NFE2L2.V2	http://www.broadinstitute.org/gsea/msigdb/cards/NFE2L2.V2	http://www.broadinstitute.org/gsea/msigdb/cards/NFE2L2.V2	LOC729779	CCDC138	STAT4	PKI55	CDC45	SLC7A11	SDS	TRIM29	ST8SIA2	HRK	NQO1	UGDH	FZD7	LEF1	IGFBP3	GPR32	SQSTM1	MPPED2	FAM5C	PGD	SULT1E1	EMP2	WNT11	EFCAB11	CCL17	DHFR	UCHL1	IMPACT	CHAC1	AXIN2	STATH	DRD5	PFN2	VSIG1	ALB	ARHGAP28	MTBP	ALDH3A1	TALDO1	ECM2	SHMT1	UBE2N	ATP5G3	NR1I2	AIFM2	ALDH3A2	ZNF486
NISHIBUCHI_CHD4_DN	>Genes downregulated 1.5-fold following siRNA-mediated knockdown of CHD4 in HeLa cells (Nishibuchi et al., J. Biol. Chem. 2014 Oct 17;289(42):28956-70. doi: 10.1074/jbc.M114.573725; Table S1)	Nishibuchi et al., J. Biol. Chem. 2014 Oct 17;289(42):28956-70.	ABCC3	ACTA1	ACTA2	AHNAK	AKR1B10	AKR1B10	AKR1B15	ALDH1A3	ALDH3A1	ALDH3A1	ANXA10	ANXA8L2	APCDD1L	AQP3	AQP3	ARMCX4	ARSI	ATP13A3	ATP2B4	BIRC3	C11orf86	C13orf15	C18orf56	C4BPB	C5orf13	C5orf13	C5orf4	CABP7	CCDC80	CCDC80	CD24	CDH3	COL4A3	CTGF	DHRS9	E2F2	ECM2	EDN2	FAM134B	FAM198B	FAM69A	FGF1	FHOD3	FZD10	GKN1	GSN	GSN
NISHIBUCHI_CHD4_UP	>Genes upregulated 1.5-fold following siRNA-mediated knockdown of CHD4 in HeLa cells (Nishibuchi et al., J. Biol. Chem. 2014 Oct 17;289(42):28956-70. doi: 10.1074/jbc.M114.573725; Table S1)	Nishibuchi et al., J. Biol. Chem. 2014 Oct 17;289(42):28956-70.	ACP5	AFAP1L1	ANK3	AP2A1	BCL7A	C12orf52	C12orf52	C1orf116	C6orf192	C8orf22	CAB39	CACNB3	CACNG4	CAPN5	CCNB3	CEND1	CLCN7	CLIC3	CRB1	CRLF3	CSPG4	CT47A11	CYP1A1	DDIT3	DEF6	DIO2	DMRTA2	ETV5	FABP3	FABP5	FRMD3	FRMD3	GALNT6	GDF15	GJB3	GNAZ	GPER	GPER	GPR124	GPR137B	GRAMD4	GREM1	H19	HES6	HES6	HES7	HPD
NISHIBUCHI_KDM5A_DN	>Genes downregulated 1.5-fold following siRNA-mediated knockdown of KDM5A in HeLa cells (Nishibuchi et al., J. Biol. Chem. 2014 Oct 17;289(42):28956-70. doi: 10.1074/jbc.M114.573725; Table S1)	Nishibuchi et al., J. Biol. Chem. 2014 Oct 17;289(42):28956-70.	ABCC3	ABLIM3	ACCN2	ACTA1	ACTA2	ACTG2	AFAP1L1	AHNAK	AHNAK	AHNAK2	AKR1B10	AKR1B10	AKR1B15	ALDH1A3	ALDH3A1	ALDH3A1	ANXA10	ANXA8L2	AOX1	AOX1	APCDD1L	AQP3	AQP3	ARMCX4	ARSI	ATP13A3	ATP2B4	AUH	BIRC3	C1orf110	C1orf116	C3orf52	C4BPB	C5orf13	C5orf13	C5orf4	C6orf162	C9orf80	CABP7	CACNB3	CACNG4	CACNG4	CAPN5	CAV1	CAV2	CAV2	CAV3
NISHIBUCHI_KDM5A_UP	>Genes upregulated 1.5-fold following siRNA-mediated knockdown of KDM5A in HeLa cells (Nishibuchi et al., J. Biol. Chem. 2014 Oct 17;289(42):28956-70. doi: 10.1074/jbc.M114.573725; Table S1)	Nishibuchi et al., J. Biol. Chem. 2014 Oct 17;289(42):28956-70.	ACP5	AMY1C	ANK3	AP2A1	B3GALT4	BCL7A	BZW1	C10orf75	C11orf86	C12orf52	C12orf52	C13orf15	C18orf56	C6orf192	C8orf22	CAB39	CCNB3	CHAC1	CLCN7	CLDN1	CRB1	CT47A11	CYP1A1	DCBLD2	DDIT3	DEF6	DMRTA2	DTX3	E2F2	ETV5	F8A1	FABP3	FAM134B	FAM198B	FAM71E1	FAM73A	FARP1	FLJ35946	FOXQ1	FZD10	GATSL3	GCHFR	GDF15	GPER	GPER	GPNMB	GRAMD4
NISHIBUCHI_SIN3B_DN	>Genes downregulated 1.5-fold following siRNA-mediated knockdown of SIN3B in HeLa cells (Nishibuchi et al., J. Biol. Chem. 2014 Oct 17;289(42):28956-70. doi: 10.1074/jbc.M114.573725; Table S1)	Nishibuchi et al., J. Biol. Chem. 2014 Oct 17;289(42):28956-70.	ABLIM3	ACTA1	ACTA2	ACTG2	AMY1C	ANXA8L2	AOX1	AOX1	APCDD1L	AQP3	AQP3	ARSI	ATP2B4	B3GALT4	BIRC3	C1orf110	C1orf116	C4BPB	C5orf13	C5orf13	C5orf4	CABP7	CACNG4	CACNG4	CAV2	CAV3	CCDC80	CD24	CDH3	CEND1	CLIC3	CNN1	CSPG4	DOCK2	EDN2	EPPK1	F3	FAM107B	FAM69A	FGF1	FGF2	FHOD3	FRMD3	FSD1	GALNT6	GJB3	GKN1
NISHIBUCHI_SIN3B_UP	>Genes upregulated 1.5-fold following siRNA-mediated knockdown of SIN3B in HeLa cells (Nishibuchi et al., J. Biol. Chem. 2014 Oct 17;289(42):28956-70. doi: 10.1074/jbc.M114.573725; Table S1)	Nishibuchi et al., J. Biol. Chem. 2014 Oct 17;289(42):28956-70.	ACP5	AKR1B10	AKR1B10	AKR1B15	ALDH3A1	ALDH3A1	ANK3	AP2A1	BCL7A	BZW1	C10orf75	C11orf86	C12orf52	C12orf52	C13orf15	C6orf192	C8orf22	CCNB3	CDKN2B	CHAC1	CLCN7	CRB1	CT47A11	CYP1A1	DDIT3	DEF6	ECM2	ETV5	FAM198B	FAM71E1	FAM73A	FARP1	FOXQ1	FZD10	GDF15	GPER	GPER	GPNMB	GPR137B	GREM1	HES6	HES6	HRK	HS3ST3B1	HTRA3	IGFBP5	IGFN1
NOUZOVA_TRETINOIN_AND_H4_ACETYLATION	http://www.broadinstitute.org/gsea/msigdb/cards/NOUZOVA_TRETINOIN_AND_H4_ACETYLATION	http://www.broadinstitute.org/gsea/msigdb/cards/NOUZOVA_TRETINOIN_AND_H4_ACETYLATION	ORC4	PRRC2C	CLPTM1	MIPOL1	CWF19L1	C4orf21	SHCBP1	RECQL	CAMTA2	LOC100288069	DDX39B	CCNT1	IP6K2	MUL1	PPP2R3C	RECQL5	SPINK13	CHMP4B	SERPINI1	ZNF222	LOC100294145	MYOF	EIF1AD	ATP5SL	CDKAL1	ASTE1	BBS4	GOSR2	BCAR3	RALY	PNPT1	VPS39	CDC123	WSB1	C7orf49	OS9	ZC3H4	ZSCAN5A	ZFPL1	C6orf170	VPS37B	RDBP	HCK	RIN2	GOLGB1	MCTS1	ERCC1
NS132_Skeletal_Muscle_down	>NS132_Skeletal Muscle_down, z-scored expression matrix from panel of normal organs and pediatric cancers. This sample is normal human skeletal muscle. Brohl AS, Sindiri S, Wei JS, et al. Immuno-transcriptomic profiling of extracranial pediatric solid malignancies. Cell Rep. 2021;37(8):110047.	Brohl AS, Sindiri S, Wei JS, et al. Immuno-transcriptomic profiling of extracranial pediatric solid malignancies. Cell Rep. 2021;37(8):110047.	MLLT11	DPY19L1	C1orf9	KIF23	DNAJB11	PPAPDC1B	ADRBK2	SMA4	LOC727820	TIAM1	FANCI	DGUOK	CPSF6	TMPO	THOC4	PPAT	PNMA1	DNMT1	ACPL2	AURKA	FAIM	C14orf106	BCL11A	IFT80	ARL6IP1	RCC2	C12orf24	TRAM1	PHCA	AMMECR1	LOC642441	PAK1IP1	HMMR	TMSB10	SQLE	SNX7	PCDH7	LOC731049	PAICS	MARCKSL1	PANK2	CKS1B	NME1	FSCN1	CENPF	MGAT2	C1orf41
NS132_Skeletal_Muscle_up	>NS132_Skeletal Muscle_up. z-scored expression matrix from panel of normal organs and pediatric cancers. This sample is normal human skeletal muscle. Brohl AS, Sindiri S, Wei JS, et al. Immuno-transcriptomic profiling of extracranial pediatric solid malignancies. Cell Rep. 2021;37(8):110047.	Brohl AS, Sindiri S, Wei JS, et al. Immuno-transcriptomic profiling of extracranial pediatric solid malignancies. Cell Rep. 2021;37(8):110047.	MYL2	MYH2	MYH1	ACTA1	CKM	MYOT	MYBPC1	XIRP2	ATP2A1	MYBPC2	KBTBD10	MYH6	TNNC1	MYL1	SLN	TTN	TNNC2	NEB	CSRP3	MYOZ2	TNNT1	MB	ASB5	TRDN	ABRA	MYLPF	PYGM	LDB3	TNNI1	TNNI2	TPM3	LMOD2	ACTN2	SMPX	CASQ1	CLIC5	CA3	AMPD1	MYOZ1	ENO3	ANKRD23	ATP1A2	CKMT2	TMOD4	PLN	SYNPO2L	PDLIM5
NUYTTEN_EZH2_TARGETS_DN	http://www.broadinstitute.org/gsea/msigdb/cards/NUYTTEN_EZH2_TARGETS_DN	http://www.broadinstitute.org/gsea/msigdb/cards/NUYTTEN_EZH2_TARGETS_DN	PTTG1	PITX1	P4HTM	LARP1	GTF2H1	CDC20	UBE2Q2	C4orf27	MRPS16	BCLAF1	MED30	MDFIC	C19orf42	FAM204A	SLC7A11	SLC45A3	RRP7B	PACSIN2	LRP12	THYN1	GNL1	CCM2	CCDC90B	NIPSNAP1	VAPA	TPRG1L	HAUS8	ZCCHC9	USP12	CCT2	ALG13	LPGAT1	SPAST	CDC7	RNF220	ADCK3	PDCD2L	PYCARD	TMEM218	PPP2R5A	CDAN1	RGL3	ZAK	RFC5	MKRN1	DDAH1	MUTYH
NUYTTEN_EZH2_TARGETS_UP	http://www.broadinstitute.org/gsea/msigdb/cards/NUYTTEN_EZH2_TARGETS_UP	http://www.broadinstitute.org/gsea/msigdb/cards/NUYTTEN_EZH2_TARGETS_UP	PAM	FERMT2	PLA2G4A	OXTR	MT2A	SERPINI1	GULP1	GPR37	DCBLD2	SLC2A1	DNAJA1	NT5C3	EIF5	SGK1	GPR87	CPNE8	KMO	CXCL1	NFKBIA	ZNF586	SNX9	MAEA	UBE2L6	TMTC2	PAPD4	CARD17	ARFGEF1	SPAG9	WDR1	SLC37A2	C3orf23	RAB27B	DCUN1D4	CAPRIN2	PSKH1	STEAP1	LPXN	JARID2	STAT1	FLVCR2	PTPN1	MAP3K14	RPN2	AP3M1	RHOC	TMEM9B	LGALS8
P53_DN.V1_DN	http://www.broadinstitute.org/gsea/msigdb/cards/P53_DN.V1_DN	http://www.broadinstitute.org/gsea/msigdb/cards/P53_DN.V1_DN	ACTA2	PRAME	SPP1	SLC16A4	EPB41L3	PLXNC1	GREB1	CYFIP2	IFI16	RASSF2	HGD	VCAN	ELOVL2	PTPRM	IRF4	TNFSF9	GAL3ST1	VGF	HOXD8	MITF	L1CAM	CXCL1	ABCC2	CDKN1A	BCL2A1	SLC6A15	IFFO1	OCA2	NCALD	FABP5	NRCAM	GPNMB	SLC24A5	LY96	DCT	ALDH1A1	VLDLR	FRMD4B	SLC26A2	TSPAN7	QPCT	FBLN5	LAT	HSPA12A	GLDC	PDE4B	PMEL
P53_DN.V1_UP	http://www.broadinstitute.org/gsea/msigdb/cards/P53_DN.V1_UP	http://www.broadinstitute.org/gsea/msigdb/cards/P53_DN.V1_UP	F3	CDKN2A	DKK1	PRDX2	PRSS3	PRSS2	MEST	EFNB2	ZNF44	NR2F1	CDH11	LSR	LOXL1	SLC16A2	COL1A2	AUTS2	psiTPTE22	EFEMP1	ADORA2B	COL3A1	MARCKS	RBP1	UCHL1	RAMP1	KRT19	CPE	BMP4	AREG	CXADR	G0S2	CRIM1	ProSAPiP1	PLCE1	SOX9	EXPH5	PITX1	COL17A1	CD9	CYR61	SCNN1A	PODXL	AGR2	AXL	MYCL1	TUBA4A	KRT15	AIM1
P53_DN.V2_DN	http://www.broadinstitute.org/gsea/msigdb/cards/P53_DN.V2_DN	http://www.broadinstitute.org/gsea/msigdb/cards/P53_DN.V2_DN	RAB4B	LLGL1	PLEK2	HP1BP3	ELAVL2	NUDT6	BMPR2	DIO1	AGPAT3	CHD1L	RAB38	CFD	GPSM2	PBX2	SERGEF	FAAH	RNF17	NKX2-1	HOXA11	PGF	FRS2	GMIP	SMPX	CNTF	TNNC2	SLCO2A1	NRXN3	GUCY2C	PPYR1	ACSM3	HBD	GJA10	PER3	TP53TG1	NPL	PTGDS	FKBP5	SYT17	GZMM	SLC24A1	IGFBP4	TP73	C5AR1	C1orf21	SIL1	EPHA7	ALOX5
P53_DN.V2_UP	http://www.broadinstitute.org/gsea/msigdb/cards/P53_DN.V2_UP	http://www.broadinstitute.org/gsea/msigdb/cards/P53_DN.V2_UP	CCL20	CXCL2	MPZ	RELB	TNFAIP3	IL8	SPINK1	APOL3	TNFRSF9	INPP5D	SLA	PRDM11	CLEC1A	PIDD	GPA33	RORC	RIPK4	SYN1	POU2AF1	TFAP4	NF1	IER3	CHST8	GALK1	HIST1H1T	CD83	BARX2	CYP17A1	INSL4	PKD2L1	TUBB1	PYY	OSGIN1	NFIX	RND2	FPR3	ALOX5AP	CD69	CYP2D6	PRRG3	CH25H	NFKBIA	CXCL6	TNNI3K	CYP2C8	LALBA	SLC38A3
PAL_PRMT5_TARGETS_DN	http://www.broadinstitute.org/gsea/msigdb/cards/PAL_PRMT5_TARGETS_DN	http://www.broadinstitute.org/gsea/msigdb/cards/PAL_PRMT5_TARGETS_DN	TCF15	TBC1D10A	SEL1L	GZMA	GATA4	GLYR1	KRT17	THBD	FABP4	NUPR1	CYR61	CNR1	TOB1	LCN2	UTS2R	CKB	PVALB	IL1A	PGK2	MYT1L	CANX	VCAM1	KLF10	SERPINE1	PPIE	METTL3	CCRN4L	MLLT11	EFNB3
PAL_PRMT5_TARGETS_UP	http://www.broadinstitute.org/gsea/msigdb/cards/PAL_PRMT5_TARGETS_UP	http://www.broadinstitute.org/gsea/msigdb/cards/PAL_PRMT5_TARGETS_UP	PTPRK	GAS2	IGBP1	PKD2	EIF4G2	C1orf63	APEX1	CHRAC1	MKI67	SRSF6	NME1	SLC35A1	ZNF503	CDK4	GJA1	PTN	KIF20A	TUFM	HSPA4	CKS2	NONO	HNRNPL	NCBP2	PCDH7	CSTF3	CXCL12	CUEDC2	UBE2M	TTK	PTOV1	EVL	STMN1	RBM3	CPNE1	CD34	NFYC	PKP4	MRPL20	MARCKS	COPS3	STRAP	KIF23	PNP	SMARCE1	LSM3	SART3	WTAP
PARENT_MTOR_SIGNALING_DN	http://www.broadinstitute.org/gsea/msigdb/cards/PARENT_MTOR_SIGNALING_DN	http://www.broadinstitute.org/gsea/msigdb/cards/PARENT_MTOR_SIGNALING_DN	ELOVL5	ITGAM	KRT86	GCFC1	CRABP2	MYL4	SLC12A6	ALMS1	FGF5	EREG	FHL3	ENGASE	CD248	SSX2IP	CNN1	CXCL3	RGS16	WFDC2	ANKRD2	CNTN1	SPN	DUX1	FGF2	MMP24	SIGLEC7	ADAM19	EIF5	NRCAM	LSM4	AQP6	CEACAM1	PVRL1	BMP2	MPRIP	DNAJC4	SLC26A10	POLR3G	RPL12	UBE2D2	VEGFA	DEM1	TOX3	HGF	PTCRA	PDGFB	TGFB3
PARENT_MTOR_SIGNALING_UP	http://www.broadinstitute.org/gsea/msigdb/cards/PARENT_MTOR_SIGNALING_UP	http://www.broadinstitute.org/gsea/msigdb/cards/PARENT_MTOR_SIGNALING_UP	SEPX1	IL17RC	CTH	VAT1	TMBIM6	TFPI	ELP4	C20orf111	MGEA5	RBFA	WRAP73	IFT140	PTPN18	SMPD1	IP6K2	KAT6B	TBCCD1	C7orf64	GCDH	PDK3	HECTD3	AIFM1	DHRS12	PHGDH	UNC45A	MAP2K5	ZNF154	UBE2L3	CABIN1	MAGEA5	PSMC5	FAM13A	IL13RA2	CNNM2	CCHCR1	NPRL2	C1QTNF1	MAP3K5	ECHDC3	RECQL	FDPS	CREBL2	RSL1D1	SMARCA2	UBTD1	LIAS	PCIF1
PASINI_SUZ12_TARGETS_DN	http://www.broadinstitute.org/gsea/msigdb/cards/PASINI_SUZ12_TARGETS_DN	http://www.broadinstitute.org/gsea/msigdb/cards/PASINI_SUZ12_TARGETS_DN	SOX4	SERPINB9	CDKN2B	ILK	TGFB2	ADK	PROM1	ACTN1	TPM1	TCEAL8	IGFBP4	TNFRSF19	SH3BGRL	AMMECR1L	ERRFI1	TIMP2	CITED2	PDGFB	YAF2	NEFL	COL1A1	SCD	ACTA2	CLDN12	CYFIP2	RHOBTB3	COL11A1	KRT18	GAP43	AMFR	MYADM	FARP1	WISP1	RCN2	ANXA2	ARL4C	VCL	HS6ST2	PDLIM5	EID1	MSN	CDKN1A	WLS	SMO	HMGN3	IGFBP3	GNG2
PASINI_SUZ12_TARGETS_UP	http://www.broadinstitute.org/gsea/msigdb/cards/PASINI_SUZ12_TARGETS_UP	http://www.broadinstitute.org/gsea/msigdb/cards/PASINI_SUZ12_TARGETS_UP	FBXO15	KLHL13	CDC5L	LY6G6E	CYCTP	KLF4	LOC284379	TEX15	GSTP1	IPMK	CDYL2	NPL	ENAH	MREG	HTRA1	WNK3	GABARAPL2	HDAC6	MYBL2	SATB2	TMEM64	TCL1A	RNF125	FABP3	NFATC2IP	UPP1	OTX2	C15orf48	GJB3	HESX1	LAPTM5	SORD	SLC29A1	C17orf96	TBX3	AGTRAP	MYLPF	PNMA5	H19	PFKP	SEMA4B	JAM2	PURA	CALCOCO2	ULK1	HSD17B14	FGF4
PAX3FOXO1_INTERACTORS_NONNUCLEAR	>Supplementary Table S1: Helicase CHD4 is an epigenetic coregulator of PAX3-FOXO1 in alveolar rhabdomyosarcoma (Bohm et al., J Clin Invest. 2016;126(11):4237-4249.).	Bohm et al., J Clin Invest. 2016;126(11):4237-4249.	FASN	HMGCS1	IARS	KARS	LARS	LDHA	LRP1	MARS	NSF	PAICS	PDCD6IP	PPP2R2D	PRKAR1A	QARS	RNH1	RPN1	SMCHD1	USP9X	YWHAB	YWHAG
PAX3FOXO1_INTERACTORS_NUCLEAR	>Supplementary Table S1: Helicase CHD4 is an epigenetic coregulator of PAX3-FOXO1 in alveolar rhabdomyosarcoma (Bohm et al., J Clin Invest. 2016;126(11):4237-4249.).	Bohm et al., J Clin Invest. 2016;126(11):4237-4249.	AAAS	ABCF1	ACTL6A	ACTL6A	ADNP	AHCTF1	AHDC1	AIFM1	AIMP1	AKAP8L	ANKRD28	APOBEC3B	ARID1A	ASF1B	ATAD2	ATF3	AURKB	BANF1	BAZ1A	BAZ1B	BAZ2A	BLM	BNC2	C14orf49	CABIN1	CAD	CASC5	CBFA2T2	CBFB	CDCA8	CDK4	CHCHD3	CHD1	CHD4	CHD7	COPS4	CREBBP	CSNK2A1	CTBP1	CTBP2	CTCF	DCAF7	DDX1	DDX21	DDX27	DDX41	DDX50
PEART_HDAC_PROLIFERATION_CLUSTER_DN	http://www.broadinstitute.org/gsea/msigdb/cards/PEART_HDAC_PROLIFERATION_CLUSTER_DN	http://www.broadinstitute.org/gsea/msigdb/cards/PEART_HDAC_PROLIFERATION_CLUSTER_DN	TFDP1	POLE2	LST1	TP53	KNTC1	CSE1L	REPIN1	PLK4	S100A11	MCM5	BEST1	ZNF330	NCOA6	RIOK3	RAD21	CUL1	IFRD2	IFI16	PPP2R1A	POLD3	TUBE1	NME1	SUV39H1	NFIC	CTCF	NUBP1	CCNE2	NF1	AURKA	ZAK	RBM14	USP16	HDGF	MCM7	EMP3	MYC	ATF5	ILF3	IGHMBP2	TNFRSF8	IL2RG	BST2	EIF2AK2	LCK	IL8	GFI1	NBN
PEART_HDAC_PROLIFERATION_CLUSTER_UP	http://www.broadinstitute.org/gsea/msigdb/cards/PEART_HDAC_PROLIFERATION_CLUSTER_UP	http://www.broadinstitute.org/gsea/msigdb/cards/PEART_HDAC_PROLIFERATION_CLUSTER_UP	DUSP1	KLF10	PRDX1	SIRT2	BLM	BTG1	RECK	CCNG1	KIF2C	CCNE1	DCTN3	MXD1	ING1	CDC37	BLZF1	TREX1	ORC4	TPD52L2	CGRRF1	CCNG2	TOB1	CKS2	CDC6	QSOX1	BTG2	CDC34	SESN1	CETN2	RAP1A	RABGAP1	TUSC2	SLC12A6	TNFSF9	MAPRE2	PPP1CC	APBB2	NEK2	HDAC5	CDK2	STIM1	ID3	ID2	DCTN1	ARHGAP35	CDKN3	CCNF	INSIG1
PEREZ_TP53_TARGETS	http://www.broadinstitute.org/gsea/msigdb/cards/PEREZ_TP53_TARGETS	http://www.broadinstitute.org/gsea/msigdb/cards/PEREZ_TP53_TARGETS	GDNF	MXRA5	ZSWIM6	INSR	TRIM36	MAGEE1	TRIM7	RNF213	LOC100130331	TECPR2	CRIP1	HOXC6	KBTBD6	KCNK7	TP73	MAN1C1	CCDC64	TP53I11	CEACAM1	CXCR7	TRIM8	CSDC2	CST11	LOC284837	CDH24	DIP2C	HIST1H2AG	C7orf23	GALNT12	DFNB31	FGD5	CELSR2	SMAD3	ELMO2	TSPAN14	PGAP1	VPS13B	MCHR1	LPCAT3	ECHDC3	MYO6	TSGA10	ZXDC	BUB3	C22orf29	KDM4B	ZCCHC24
PID_EPO_PATHWAY	http://www.broadinstitute.org/gsea/msigdb/cards/PID_EPO_PATHWAY	http://www.broadinstitute.org/gsea/msigdb/cards/PID_EPO_PATHWAY	PIK3R1	BTK	SH2B3	RAP1A	IRS2	TRPC6	INPP5D	RAPGEF1	GAB1	CRKL	PTPN11	PLCG1	SOS1	BCL2	CBL	GRB2	SOCS3	PTPN6	NFKB1	EPO	VAV2	SHC1	STAT5B	BCL2L1	STAT5A	STAT1	EPOR	TEC	PLCG2	JAK2	HRAS	MAPK8	MAPK14	LYN
PID_NFKAPPAB_ATYPICAL_PATHWAY	http://www.broadinstitute.org/gsea/msigdb/cards/PID_NFKAPPAB_ATYPICAL_PATHWAY	http://www.broadinstitute.org/gsea/msigdb/cards/PID_NFKAPPAB_ATYPICAL_PATHWAY	PIK3CA	NFKB1	CSNK2B	SYK	CSNK2A1	PIK3R1	SSPO	MAPK14	LCK	NFKBIA	RELA	SRC	BCL3	IKBKB	ARRB2	REL	CSNK2A2
PID_NFKAPPAB_CANONICAL_PATHWAY	http://www.broadinstitute.org/gsea/msigdb/cards/PID_NFKAPPAB_CANONICAL_PATHWAY	http://www.broadinstitute.org/gsea/msigdb/cards/PID_NFKAPPAB_CANONICAL_PATHWAY	CYLD	UBE2D3	TNFAIP3	NFKBIA	XPO1	MALT1	BIRC2	TRAF6	NOD2	PRKCA	RELA	RAN	TNF	IKBKG	NFKB1	SSPO	IKBKB	RIPK2	BCL10	CHUK	ATM	ERC1	TNFRSF1A
PID_P53_DOWNSTREAM_PATHWAY	http://www.broadinstitute.org/gsea/msigdb/cards/PID_P53_DOWNSTREAM_PATHWAY	http://www.broadinstitute.org/gsea/msigdb/cards/PID_P53_DOWNSTREAM_PATHWAY	DDIT4	FDXR	TNFRSF10A	CCNK	DROSHA	JMY	SERPINB5	E2F3	IGFBP3	GPX1	ATF3	MAP4K4	BNIP3L	ZNF385A	TSC2	BCL2L14	FOXA1	BCL2	TP63	RNF144B	TP53	CASP1	MMP2	C12orf5	TP73	TNFRSF10D	PERP	SP1	BBC3	PRKAB1	TYRP1	CEBPZ	NFYB	E2F2	PYCARD	MLH1	PCNA	SMARCA4	BAK1	JUN	CARM1	VCAN	DUSP1	TAF9	RFWD2	RPS27L	SESN1
PID_P53_REGULATION_PATHWAY	http://www.broadinstitute.org/gsea/msigdb/cards/PID_P53_REGULATION_PATHWAY	http://www.broadinstitute.org/gsea/msigdb/cards/PID_P53_REGULATION_PATHWAY	NEDD8	PPM1D	HIPK2	CHEK2	TP53	TP53AIP1	TRIM28	CCNG1	HUWE1	CSNK1E	SETD8	SKP2	ATM	CSE1L	CSNK1D	CSNK1A1	PPP2CA	CDK2	PIN1	CHEK1	SETD7	MDM4	KAT5	CCNA2	SMYD2	E4F1	EP300	PRMT5	KAT2B	PPP1R13L	CSNK1G1	RFWD2	KAT8	DAXX	DYRK2	TTC5	RPL5	RPL11	PRKCD	PPP2R4	MDM2	FBXO11	AKT1	CDKN2A	ATR	ABL1	CSNK1G2
PODAR_RESPONSE_TO_ADAPHOSTIN_DN	http://www.broadinstitute.org/gsea/msigdb/cards/PODAR_RESPONSE_TO_ADAPHOSTIN_DN	http://www.broadinstitute.org/gsea/msigdb/cards/PODAR_RESPONSE_TO_ADAPHOSTIN_DN	INSIG1	HK2	SDC1	SCD	CXCL10	FDFT1	MSMO1	DHCR7	TFRC	IDI1	CCNF	ACTG1	C1orf106	RRP1B	UNG	GLI2	CX3CR1	CCNE1
PODAR_RESPONSE_TO_ADAPHOSTIN_UP	http://www.broadinstitute.org/gsea/msigdb/cards/PODAR_RESPONSE_TO_ADAPHOSTIN_UP	http://www.broadinstitute.org/gsea/msigdb/cards/PODAR_RESPONSE_TO_ADAPHOSTIN_UP	ZEB1	TRIB1	MBNL2	SEC24D	P4HA2	DUSP1	BSDC1	TUBA1A	ZNF267	FAM129A	TRIB3	RAP2B	HSPB1	KLF6	RGS2	SAT1	AKR1C2	CLIC2	PLEK	ITGAX	ID2	CLU	CREM	SLC7A11	ARID5B	MORC3	DNAJB1	NLRP1	KLHL21	YPEL5	TNFSF9	MGAT2	PPP1R15A	ASF1A	RAB9A	ZBTB43	NEK1	CHAC1	GABARAPL1	SLC3A2	HSPA13	IL23A	FYN	ATF4	JUN	CCPG1	NAP1L2
PRC1_BMI_UP.V1_UP	http://www.broadinstitute.org/gsea/msigdb/cards/PRC1_BMI_UP.V1_DN	http://www.broadinstitute.org/gsea/msigdb/cards/PRC1_BMI_UP.V1_DN	PMEPA1	DNAJC12	MTMR8	OSGIN1	RIPK4	LOC643326	KIAA0319L	CD5L	SLPI	CDADC1	C1orf95	MYL3	LOC284244	CCNT1	CACNA2D3	DKFZP434C153	XPNPEP2	CLCA1	PRND	PELI1	IRF8	HSPB7	BHMT2	SERPINA3	GMIP	BIRC3	ANKRD2	CLDN16	AGAP2	EGR2	GUCY1A3	RGS6	AZU1	NR0B2	LUZP4	GAD2	AOC4	COL10A1	PCDHB12	SLCO4A1	EYA3	AMMECR1	CYP2B6	SH2D2A	ERMAP	ANKRD46	AATK
PRC1_BMI_UP.V1_DN	http://www.broadinstitute.org/gsea/msigdb/cards/PRC1_BMI_UP.V1_UP	http://www.broadinstitute.org/gsea/msigdb/cards/PRC1_BMI_UP.V1_UP	BBC3	PADI1	RDH5	CNGB3	AIM1L	CHM	SOAT2	FNDC4	BMI1	GJC2	BARX1	ADAMTS7	DNMT3L	ONECUT2	FABP2	PAGE4	LY6G6C	APOBEC1	PTPRO	ITGA7	HOXA10	DDX25	SDK2	HYAL1	PQLC3	AP1G2	CLSPN	GABARAPL3	OPCML	SLC16A10	PDGFB	SLC27A3	CACNA2D2	C16orf3	TPSD1	SLC25A23	RNF2	CTAG2	HIST1H2BI	LRRC36	FGA	C1orf183	CYP27A1	SHANK1	HOXD11	EPHX2	GALK1
PRC2_EED_UP.V1_DN	http://www.broadinstitute.org/gsea/msigdb/cards/PRC2_EED_UP.V1_DN	http://www.broadinstitute.org/gsea/msigdb/cards/PRC2_EED_UP.V1_DN	QTRT1	FZD8	BBC3	PLA2G16	PFKFB4	HP1BP3	HELLS	SLC2A6	BTBD2	NDRG4	CORO1A	FBXO17	ABCB8	CSPG4	NYNRIN	WFDC1	TNFRSF10D	GSDMD	AMDHD2	PACSIN3	SCD	SYMPK	JUP	TMEM59L	MICAL1	AZI1	PLK1	PCDHGA3	HS6ST1	SV2A	CDCA8	CASKIN2	KIF4A	RAD54L	USP20	ERCC2	ODF2	ITPKB	RAPGEF1	MCM2	MFHAS1	SIPA1	CDC45	EED	C19orf21	DDX31	ARRB2
PRC2_EED_UP.V1_UP	http://www.broadinstitute.org/gsea/msigdb/cards/PRC2_EED_UP.V1_UP	http://www.broadinstitute.org/gsea/msigdb/cards/PRC2_EED_UP.V1_UP	SERPINB2	HIST1H2BC	DCP2	HIST1H2AC	ANKRD46	HIST2H2BE	PMEPA1	ANGPTL4	ZNF226	ARL4C	ATXN1	C21orf7	TMEM187	N4BP2L2	AKR1B10	NUPL1	SLC6A15	HIST1H1C	GALNT3	PLSCR4	PKD2L1	MAPK8IP3	GDF5	ATF3	SCG5	OBSCN	GPR37	LY96	HDAC9	PCSK1N	H2BFS	SLC12A8	FPR3	PLAG1	ZBTB20	MCTP1	C2CD2	DNAJC12	SLC35D2	OSTM1	CCK	AATK	ERMAP	C1orf63	KLHL28	ANXA10	HIST1H2BG
PRC2_EZH2_UP.V1_UP	http://www.broadinstitute.org/gsea/msigdb/cards/PRC2_EZH2_UP.V1_DN	http://www.broadinstitute.org/gsea/msigdb/cards/PRC2_EZH2_UP.V1_DN	SLC6A15	NTSR1	CCDC68	C13orf15	PMEPA1	ANGPTL4	GPR37	ASPN	ANKRD46	IL15RA	NUPL1	ARL4C	PKIA	COL13A1	TSPAN13	KIAA0319L	DNAJC12	IL6R	ITGA2	KLF4	C3orf52	IL1RL1	YOD1	CLEC2B	KCTD12	FLVCR2	ALDH1A3	HBEGF	GPR56	EYA3	CNIH3	GPM6B	C7orf43	SLC14A1	VWA5A	OTUB2	TMEM35	SERPINB2	NR0B2	AMMECR1	RGS17	AATK	ESM1	GFPT2	SETBP1	MALL	DKK2
PRC2_EZH2_UP.V1_DN	http://www.broadinstitute.org/gsea/msigdb/cards/PRC2_EZH2_UP.V1_UP	http://www.broadinstitute.org/gsea/msigdb/cards/PRC2_EZH2_UP.V1_UP	INHBB	DSCC1	NGF	ZNF446	LIN7A	XRCC3	PNOC	APLP1	ATXN8OS	CXCL12	PEAK1	CACNA2D2	MIS18BP1	THBS2	CORO1A	OXTR	C6orf25	PRIM1	HP1BP3	MCM2	RAD54L	SCN3A	HAUS5	NPR3	LRP12	ATP4B	MYBL2	IL17RB	TRPM4	KRT81	SYN1	LRRC32	MST1R	EZH2	HOXA10	TBC1D2	VPS37B	THOP1	PITX1	NFE2	KCNS1	EXOSC8	ZNF219	HOXD11	CD320	SLC7A2	LOC730101
PRC2_SUZ12_UP.V1_UP	http://www.broadinstitute.org/gsea/msigdb/cards/PRC2_SUZ12_UP.V1_DN	http://www.broadinstitute.org/gsea/msigdb/cards/PRC2_SUZ12_UP.V1_DN	KIAA0319L	CDADC1	GGT5	DNAJC12	TOM1L2	LOC155060	RPL3L	SCTR	KRT81	PPIEL	FOLR3	ACTA1	SLPI	NGB	SLC15A3	C1orf21	ERMAP	CNPY4	VILL	SETBP1	PMEPA1	MTMR10	FAM182B	MCTP1	CACNA2D3	GRIN2C	ALX4	ANKRD46	LIME1	FGF9	COL13A1	REST	PCBP3	DCP2	SLC13A3	SPTB	C10orf116	PCSK1N	OPA3	OR7E47P	BFSP1	ARL4C	GMIP	HBEGF	LYPD1	KRT15	SPIB
PRC2_SUZ12_UP.V1_DN	http://www.broadinstitute.org/gsea/msigdb/cards/PRC2_SUZ12_UP.V1_UP	http://www.broadinstitute.org/gsea/msigdb/cards/PRC2_SUZ12_UP.V1_UP	SUZ12	LMOD1	CIB1	NDUFC1	TM7SF4	GLRA2	CXorf56	ARRB2	SOAT2	SLC4A8	TRAC	ANK1	PAX1	HOXA10	PTGDS	SLC16A10	BCL2L14	BBC3	HLA-DQA1	KBTBD11	CBFA2T3	AIM1L	HYAL1	TCAP	SLC35D1	TSPAN12	PNPLA3	SLC6A6	ATG2A	HOXB1	CLEC10A	WFDC1	AP1M2	MED20	FRMD8	HOXD11	APCS	PYCRL	PHOX2B	TINAGL1	C6orf123	FGA	FXYD1	ADRB3	C16orf3	EPPK1	CLDN14
PROTEIN_KINASE_ACTIVITY	> Genes annotated by the GO term GO:0004672. Catalysis of the phosphorylation of an amino acid residue in a protein, usually according to the reaction: a protein + ATP = a phosphoprotein + ADP.	https://geneontology.org/	ACVR1	ACVR1B	ACVR1C	ACVR2A	ACVR2B	ACVRL1	AKT1	AKT2	ALK	ATM	AXL	BCKDK	BCR	BRD2	BRDT	BRSK1	BRSK2	CAMKK2	CCL2	CCL4	CDC42BPA	CDC42BPB	CDC42BPG	CDK10	CDK2	CDK3	CDK5	CDK5R1	CDK7	CDK9	CDKL1	CHEK2	CHUK	CIT	CLK1	CLK2	CLK3	COL4A3BP	CPNE3	CRIM1	CRKL	CSF1R	CSNK1A1	CSNK1D	CSNK1E	CSNK1G2	CSNK2A1
PROTEIN_TYROSINE_KINASE_ACTIVITY	> Genes annotated by the GO term GO:0004713. Catalysis of the reaction: ATP + a protein tyrosine = ADP + protein tyrosine phosphate.	https://geneontology.org/	ALK	AXL	CAMKK2	CCL4	CLK1	CRIM1	CRKL	CSF1R	DDR1	DDR2	DYRK1A	DYRK2	EFNA3	EFNA4	EFNB3	EGFR	EPHA5	EPHB2	EPHB6	ERBB2	ERBB3	ERBB4	FGFR1	FGFR4	FLT1	FLT3	FLT4	FRK	IGF1R	IGF2R	INSR	ITK	KDR	KIT	LTK	LYN	MERTK	MET	MST1R	MUSK	NRP1	NRP2	NTRK1	PDGFRA	PDGFRB	PDGFRL	PTK2B
PUJANA_CHEK2_PCC_NETWORK	http://www.broadinstitute.org/gsea/msigdb/cards/PUJANA_CHEK2_PCC_NETWORK	http://www.broadinstitute.org/gsea/msigdb/cards/PUJANA_CHEK2_PCC_NETWORK	WEE1	XRCC6	IRF4	ATM	HDGF	GTF2H4	ZNF330	SIKE1	CDC6	PTPRJ	FBL	MTA1	COX11	HK2	SMARCC1	PFAS	KARS	RAD51C	CNOT1	STAT5A	UBE2C	NAT1	EIF5AL1	ATIC	TROAP	SMARCD1	TMEM194A	AFF2	EEF1E1	TPX2	TMEM123	DNTTIP2	TFAP4	XRCC5	CENPA	RIMS1	DHX9	PRMT3	JTB	CPSF4	TFRC	MTAP	TFDP1	NUP62	H2AFZ	PPP1R8	LCK
RAS_GTPASE_ACTIVATOR_ACTIVITY	> Genes annotated by the GO term GO:0005099. Increases the rate of GTP hydrolysis by a GTPase of the Ras superfamily. http://www.broadinstitute.org/gsea/msigdb/cards/RAS_GTPASE_ACTIVATOR_ACTIVITY	http://www.broadinstitute.org/gsea/msigdb/cards/RAS_GTPASE_ACTIVATOR_ACTIVITY	ALDH1A1	ARHGAP10	ARHGAP27	ARHGAP29	ARHGAP4	ARHGAP5	ARHGEF10L	CDC42EP2	DOCK4	ERRFI1	GMIP	MYO9B	NF1	OPHN1	PREX1	RAB3GAP1	RALBP1	RANGAP1	RAPGEF2	RASA1	RASA2	RASAL1	RASAL2	RASGRP3	SOS1	THY1
RAS_GTPASE_BINDING	> Genes annotated by the GO term GO:0017016. Interacting selectively with any member of the Ras superfamily of monomeric GTPases. http://www.broadinstitute.org/gsea/msigdb/cards/RAS_GTPASE_BINDING	http://www.broadinstitute.org/gsea/msigdb/cards/RAS_GTPASE_BINDING	ALS2	ARFIP2	ARHGEF2	CDC42EP2	CDC42EP5	CYFIP1	DMXL2	DOCK4	GOLGA5	IPO7	IPO8	IPO9	PARD6A	PLCE1	RAB3GAP1	RALBP1	RANBP1	RANBP2	RANBP3	RANBP9	RAPGEF6	RILP	RTKN	SGSM3
REACTOME_MRNA_SPLICING	http://www.broadinstitute.org/gsea/msigdb/cards/REACTOME_MRNA_SPLICING	http://www.broadinstitute.org/gsea/msigdb/cards/REACTOME_MRNA_SPLICING	RBM5	THOC4	HNRNPR	SRRM1	SF3B4	SF3A1	CD2BP2	PRPF8	TXNL4A	PAPOLA	RNPS1	SF3A3	HNRNPA0	CLP1	SF3B2	NUDT21	HNRNPUL1	U2AF2	SNRPD2P1	CSTF1	CSTF2	CSTF3	DHX9	HNRNPA3	DNAJC8	NCBP2	SNRNP200	SF3B3	SF3B1	PRPF6	FUS	RBMX	GTF2F1	GTF2F2	CPSF1	HNRNPA1	HNRNPA2B1	HNRNPC	HNRNPD	HNRNPF	HNRNPH1	HNRNPH2	HNRNPK	HNRNPL	HNRNPU	MAGOH	HNRNPM
REACTOME_MUSCLE_CONTRACTION	http://www.broadinstitute.org/gsea/msigdb/cards/REACTOME_MUSCLE_CONTRACTION	http://www.broadinstitute.org/gsea/msigdb/cards/REACTOME_MUSCLE_CONTRACTION	SORBS3	MYL12B	MYL9	SORBS1	MYL6B	DES	DMD	LMOD1	ITGA1	ITGB5	MYBPC1	MYBPC2	MYH3	MYH6	MYH8	MYH11	MYL1	MYL2	MYL3	MYL4	MYL6	MYLK	NEB	ACTA2	MYL8P	LOC642076	TLN1	TMOD1	TNNC2	TNNC1	TNNI1	TNNI2	TNNI3	TNNT1	TNNT2	TPM1	TPM2	TPM3	TPM4	ACTG2	VCL	VIM	CALD1	CALM1	CALM2	CALM3	TCAP
REACTOME_MYOGENESIS	http://www.broadinstitute.org/gsea/msigdb/cards/REACTOME_MYOGENESIS	http://www.broadinstitute.org/gsea/msigdb/cards/REACTOME_MYOGENESIS	CDH2	CDH4	CDH15	MAPK14	CTNNA1	CTNNB1	ABL1	MEF2A	MEF2BNB-MEF2B	MEF2C	MEF2D	MYF5	MYF6	MYOD1	MYOG	NEO1	NTN3	CDON	MAPK11	MAP2K6	MAPK12	BNIP2	TCF4	TCF3	TCF12	MEF2BNB	BOC	CDC42
REACTOME_P53_DEPENDENT_G1_DNA_DAMAGE_RESPONSE	http://www.broadinstitute.org/gsea/msigdb/cards/REACTOME_P53_DEPENDENT_G1_DNA_DAMAGE_RESPONSE	http://www.broadinstitute.org/gsea/msigdb/cards/REACTOME_P53_DEPENDENT_G1_DNA_DAMAGE_RESPONSE	CDK2	PSMD14	CDKN1A	CDKN1B	PSMA8	PSME4	MDM2	ATM	PSMA1	PSMA2	PSMA3	PSMA4	PSMA5	PSMA6	PSMA7	PSMB1	PSMB2	PSMB3	PSMB4	PSMB5	PSMB6	PSMB7	PSMB8	PSMB9	PSMB10	PSMC1	PSMC2	PSMC3	PSMC4	PSMC5	PSMC6	PSMD1	PSMD2	PSMD3	PSMD4	PSMD5	PSMD7	PSMD8	PSMD9	PSMD10	PSMD11	PSMD12	PSMD13	PSME1	PSME2	RPS27A	RFWD2
REACTOME_P53_INDEPENDENT_G1_S_DNA_DAMAGE_CHECKPOINT	http://www.broadinstitute.org/gsea/msigdb/cards/REACTOME_P53_INDEPENDENT_G1_S_DNA_DAMAGE_CHECKPOINT	http://www.broadinstitute.org/gsea/msigdb/cards/REACTOME_P53_INDEPENDENT_G1_S_DNA_DAMAGE_CHECKPOINT	PSMD14	CHEK1	CHEK2	PSMA8	PSME4	ATM	PSMA1	PSMA2	PSMA3	PSMA4	PSMA5	PSMA6	PSMA7	PSMB1	PSMB2	PSMB3	PSMB4	PSMB5	PSMB6	PSMB7	PSMB8	PSMB9	PSMB10	PSMC1	PSMC2	PSMC3	PSMC4	PSMC5	PSMC6	PSMD1	PSMD2	PSMD3	PSMD4	PSMD5	PSMD7	PSMD8	PSMD9	PSMD10	PSMD11	PSMD12	PSMD13	PSME1	PSME2	RPS27A	LOC651610	LOC652826	RPS27AP11
REACTOME_PI3K_CASCADE	http://www.broadinstitute.org/gsea/msigdb/cards/REACTOME_PI3K_CASCADE	http://www.broadinstitute.org/gsea/msigdb/cards/REACTOME_PI3K_CASCADE	DOK1	FGF1	FGF10	FGF16	FGF17	FGF18	FGF19	FGF2	FGF20	FGF22	FGF23	FGF3	FGF4	FGF5	FGF6	FGF7	FGF8	FGF9	FGFR1	FGFR2	FGFR3	FGFR4	FRS2	GAB1	GRB2	INS	INSR	IRS1	IRS2	KL	PIK3C3	PIK3CA	PIK3CB	PIK3R1	PIK3R2	PIK3R4	PTPN11	TLR9
REACTOME_POST_TRANSLATIONAL_PROTEIN_MODIFICATION	http://www.broadinstitute.org/gsea/msigdb/cards/REACTOME_POST_TRANSLATIONAL_PROTEIN_MODIFICATION	http://www.broadinstitute.org/gsea/msigdb/cards/REACTOME_POST_TRANSLATIONAL_PROTEIN_MODIFICATION	PIGK	MUC12	PREB	ALG3	B3GNT3	SEC24B	SEC23A	ST6GALNAC2	B3GNT2	MAN1A2	GALNT6	GALNT5	MAN1B1	MGAT4B	MGAT4A	GALNT13	GALNTL2	MUCL1	PIGU	MUC17	MUC15	ALG10B	B3GNTL1	ARSK	DAD1	DDOST	GALNTL5	DHPS	DPAGT1	B3GNT6	EIF5A	ALG14	F2	F7	F9	F10	DOLK	SEC31A	ARSG	GANAB	PIGN	FUT8	ST6GALNAC3	MGAT4C	SUMF2	GALNT1	GALNT2
REACTOME_REGULATION_OF_MRNA_STABILITY_BY_PROTEINS_THAT_BIND_AU_RICH_ELEMENTS	http://www.broadinstitute.org/gsea/msigdb/cards/REACTOME_REGULATION_OF_MRNA_STABILITY_BY_PROTEINS_THAT_BIND_AU_RICH_ELEMENTS	http://www.broadinstitute.org/gsea/msigdb/cards/REACTOME_REGULATION_OF_MRNA_STABILITY_BY_PROTEINS_THAT_BIND_AU_RICH_ELEMENTS	PSMD14	EXOSC8	EXOSC6	MAPK14	PSMA8	DCP2	EIF4G1	ELAVL1	AKT1	DIS3	EXOSC7	PSME4	EXOSC2	PABPC1	HNRNPD	HSPA1B	HSPA8	HSPB1	TNPO1	PARN	EXOSC3	EXOSC1	EXOSC9	XRN1	EXOSC4	PRKCA	PRKCD	DCP1A	MAPK11	PSMA1	PSMA2	PSMA3	PSMA4	PSMA5	PSMA6	PSMA7	PSMB1	PSMB2	PSMB3	EXOSC5	PSMB4	PSMB5	PSMB6	PSMB7	PSMB8	PSMB9	PSMB10
REACTOME_RESPIRATORY_ELECTRON_TRANSPORT_ATP_SYNTHESIS	http://www.broadinstitute.org/gsea/msigdb/cards/REACTOME_RESPIRATORY_ELECTRON_TRANSPORT_ATP_SYNTHESIS_BY_CHEMIOSMOTIC_COUPLING_AND_HEAT_PRODUCTION_BY_UNCOUPLING_PROTEINS_	http://www.broadinstitute.org/gsea/msigdb/cards/REACTOME_RESPIRATORY_ELECTRON_TRANSPORT_ATP_SYNTHESIS_BY_CHEMIOSMOTIC_COUPLING_AND_HEAT_PRODUCTION_BY_UNCOUPLING_PROTEINS_	ATP5H	ATP5L	UQCR11	NDUFA11	COX4I1	COX5B	COX6A1	COX6B1	COX6C	COX7B	COX7C	COX8A	CYC1	ETFA	ETFB	ETFDH	UQCRQ	NDUFS7	UQCRHL	ATP6	ATP8	COX1	COX2	COX3	CYTB	ND1	ND2	ND3	ND4	ND4L	ND5	ND6	NDUFA1	NDUFA2	NDUFA3	NDUFA4	NDUFA5	NDUFA6	NDUFA7	NDUFA8	NDUFA9	NDUFA10	NDUFAB1	NDUFB1	NDUFB2	NDUFB3	NDUFB4
REACTOME_RNA_POL_II_TRANSCRIPTION	http://www.broadinstitute.org/gsea/msigdb/cards/REACTOME_RNA_POL_II_TRANSCRIPTION	http://www.broadinstitute.org/gsea/msigdb/cards/REACTOME_RNA_POL_II_TRANSCRIPTION	THOC4	CDK7	CDK9	SRRM1	PAPOLA	RNPS1	CLP1	NUDT21	SUPT16H	U2AF2	LSM11	CSTF1	CSTF2	CSTF3	ERCC2	ERCC3	NCBP2	ZNF473	COBRA1	GTF2A1	GTF2A2	GTF2B	GTF2E1	GTF2E2	GTF2F1	GTF2F2	GTF2H1	GTF2H2	GTF2H3	GTF2H4	CPSF1	MAGOH	MNAT1	NCBP1	NFX1	CDC40	TH1L	PCF11	CPSF3	CPSF2	POLR2A	POLR2B	POLR2C	POLR2D	POLR2E	POLR2F	POLR2G
REACTOME_SIGNALING_BY_FGFR	http://www.broadinstitute.org/gsea/msigdb/cards/REACTOME_SIGNALING_BY_FGFR	http://www.broadinstitute.org/gsea/msigdb/cards/REACTOME_SIGNALING_BY_FGFR	AKT3	SPRY2	CDKN1A	CDKN1B	ADCY1	ADCY2	FRS3	FRS2	ADCY3	ADCY5	ADCY6	ADCY7	ADCY8	CHUK	ADCY9	THEM4	CREB1	KLB	ADRBK1	ADCY4	AKT1	AKT2	FGF1	FGF2	FGF3	FGF4	FGF5	FGF6	FGF7	FGF8	FGF9	FGF10	FGFR1	FGFR3	FGFR2	FGFR4	FOXO1	FOXO3	PHLPP1	MTOR	RICTOR	GAB1	FGF20	FGF22	GRB2	GSK3A	NR4A1
REACTOME_SMOOTH_MUSCLE_CONTRACTION	http://www.broadinstitute.org/gsea/msigdb/cards/REACTOME_SMOOTH_MUSCLE_CONTRACTION	http://www.broadinstitute.org/gsea/msigdb/cards/REACTOME_SMOOTH_MUSCLE_CONTRACTION	SORBS3	MYL12B	MYL9	SORBS1	MYL6B	LMOD1	ITGA1	ITGB5	MYH11	MYL6	MYLK	ACTA2	MYL8P	LOC642076	TLN1	TPM1	TPM2	TPM3	TPM4	ACTG2	VCL	CALD1	CALM1	CALM2	CALM3
REACTOME_ZINC_TRANSPORTERS	http://www.broadinstitute.org/gsea/msigdb/cards/REACTOME_ZINC_TRANSPORTERS	http://www.broadinstitute.org/gsea/msigdb/cards/REACTOME_ZINC_TRANSPORTERS	SLC30A7	SLC30A8	SLC39A6	SLC39A1	SLC39A5	SLC39A3	SLC39A2	SLC39A4	SLC39A10	SLC39A8	SLC30A5	SLC30A1	SLC30A2	SLC30A3	SLC39A7
REACTOME_TRANSLATION	http://www.broadinstitute.org/gsea/msigdb/cards/REACTOME_TRANSLATION	http://www.broadinstitute.org/gsea/msigdb/cards/REACTOME_TRANSLATION	SEC61B	RPL35	EEF1DP1	RPL7AP27	DDOST	EEF1A1	EEF1B2	EEF1D	EEF1G	EEF2	EIF1AX	EIF2S1	EIF2B1	EIF2S3	EIF4A1	EIF4A2	EIF4B	EIF4E	EIF4EBP1	EIF4G1	EIF5	ETF1	FAU	TRAM1	SEC11A	SEC61G	RPL13A	GSPT2	RPL36	PABPC1	EIF3K	RPL10P16	FAM153A	SPCS1	SEC61A1	EIF3FP3	RPL36P14	EIF3E	RPSAP12	RPS8P10	RPL7AP66	RPL10P9	RPS12P4	RPSA	RPS26P10	RPL23AP2	RPS12P22
REN_ALVEOLAR_RHABDOMYOSARCOMA_DN	http://www.broadinstitute.org/gsea/msigdb/cards/REN_ALVEOLAR_RHABDOMYOSARCOMA_DN	http://www.broadinstitute.org/gsea/msigdb/cards/REN_ALVEOLAR_RHABDOMYOSARCOMA_DN	QPCT	RAP1B	LEPROT	IGFBP6	CAPZB	UGDH	PCOLCE	FAP	PPAP2B	NQO2	FKBP14	LOX	NT5E	MSN	IL10RB	MYLK	SCARA3	RAB21	RCN3	CD248	ERP29	TFE3	PLOD1	LRP1	FBLN5	ANXA1	CAV1	CCPG1	FBN1	VKORC1	NUCB2	COL6A2	SMAD3	EPAS1	GJA1	GMDS	COL8A2	LPP	SLC25A1	EPHX1	FKBP11	PLS3	VAMP3	STEAP1	TMED5	PTEN	TWIST1
REN_ALVEOLAR_RHABDOMYOSARCOMA_UP	http://www.broadinstitute.org/gsea/msigdb/cards/REN_ALVEOLAR_RHABDOMYOSARCOMA_UP	http://www.broadinstitute.org/gsea/msigdb/cards/REN_ALVEOLAR_RHABDOMYOSARCOMA_UP	CHRND	TGIF2	ALPK3	COBL	GNAS	RASSF4	IGSF3	CASQ2	NHLH1	FGFR4	PKIA	TSPAN12	ZFP106	RPL31	HEY1	SEMA6A	RAPSN	SIX1	TFAP2B	SIRT2	TNNI1	MYCL1	POPDC3	DIO2	SYNE2	AGPAT5	CDH15	ZNF238	NES	EYA1	POU4F1	ITM2A	EYA2	PPP1R16B	CHD7	KCNN3	POGZ	MYCN	CNR1	MYOD1	MEOX1	NCOA1	FOXN3	BIN1	PKP4	ATP2A1	MYLPF
REN_BOUND_BY_E2F	http://www.broadinstitute.org/gsea/msigdb/cards/REN_BOUND_BY_E2F	http://www.broadinstitute.org/gsea/msigdb/cards/REN_BOUND_BY_E2F	RRM1	DUT	RFC4	HMGB3	MCM3	UNG	RPA3	PCNA	BUB3	RAD51	CDC6	SMC2	CDK1	FEN1	TTK	MSH2	PTTG1	E2F2	NDC80	RBL1	BARD1	CDK2	HLTF	HIST1H3D	POLA2	CSTF1	RFC2	SMC4	CENPA	MCM5	HIST1H2AC	HIST2H2BE	CHEK1	MAD2L1	NAP1L4	TP53	MCM6	RFC3	PRKDC	BRD2	SUPT4H1	RB1	POLA1	CENPE	PRIM2	DBF4	E2F3
RH4_BRD4_DOWN	>Top 300 downregulated genes following BRD4 knockdown in RH4 cells. RNA-seq of shRNA knockdown of BRD4 in RH4 cells. We will upload these data to GEO with our paper. GSE219199	GSE219199	ANXA2P1	HOXA6	FOXO4	TRIM6	LOC101927142	LINC01116	KIAA0319	LOC101928565	PI15	SIAH3	LOC286083	CFAP47	ZNF321P	SSUH2	WTAPP1	TCIRG1	LOC728323	C4orf47	PAWR	ZBTB20-AS1	MIR138-1	MAL2	CXorf65	MIR4512	C8orf49	GPR17	MIR548G	TLL1	SNX10	PMFBP1	CD9	LAMB3	NFE2L1	RGS16	LARP6	HR	NCOA7	HTN3	ALDH1A3	NAA11	PKIB	TGFB3	GPR180	FLJ36000	LONP1	TMPRSS7	IL20RB
RH4_BRD4_UP	>Top 300 upregulated genes following BRD4 knockdown in RH4 cells. RNA-seq of shRNA knockdown of BRD4 in RH4 cells. We will upload these data to GEO with our paper. GSE219199	GSE219199	HRH1	LOC653653	BOLA1	ADGRB1	LOC101929181	DNAH3	TBX10	GPR35	ARC	HGFAC	TCHH	CFAP70	ST13P4	C1orf228	MIR3138	SLC9A5	GTF2IRD1P1	ADAMTSL5	TDO2	FCGR1A	RASAL2-AS1	LOC105371038	ZDHHC1	CLEC3B	DISP2	LOC101927740	ADGRA1-AS1	LRRC73	IGDCC3	NPPB	AURKC	PLEKHG7	APLN	SLC2A1-AS1	EHD4-AS1	FNDC7	SENP3-EIF4A1	MYBPH	WNT3A	BDNF	LOC145694	GALR3	KCND1	LOC100268168	PSCA	LEF1-AS1	METTL7B
RH4_CHD4_TARGETS_DN	>Leading edge subset of PAX3-FOXO1 target genes downregulated by CHD4 shRNA in RH4 cells (Bohm et al., J Clin Invest. 2016;126(11):4237-4249. doi:10.1172/JCI85057) Böhm M, Wachtel M, Marques JG, et al. Helicase CHD4 is an epigenetic coregulator of PAX3-FOXO1 in alveolar rhabdomyosarcoma. J Clin Invest. 2016;126(11):4237-4249.	Böhm M, Wachtel M, Marques JG, et al. Helicase CHD4 is an epigenetic coregulator of PAX3-FOXO1 in alveolar rhabdomyosarcoma. J Clin Invest. 2016;126(11):4237-4249.	ADRB1	ALK	ANK2	ARHGEF3	BMP5	CACNB2	CCDC121	CD55	CDH3	CDK3	CEP104	CYP3A43	DISC1	DMC1	DTWD1	EPAS1	ESRP2	FAIM	FBXO17	GABPA	GATM	HEG1	IMPG1	ISOC1	KCNN3	LZTS3	MANEA	ME2	MME	MPPE1	MTUS2	NKAIN1	OAS2	PKP1	PLAGL1	RIPK2	RSU1	SAT1	SLC4A5	SV2A	TENM3	TFAP2B	TFIP11	TIMP3	TLK1	TMEM202	TRIM58
RH4_PLX1_DOWN	>Top 300 downregulated genes following PLX1 treatment of RH4 cells. BRD4 inhibitor PLX1 was used to treat RH4 cells and RNA-seq performed. Data will be uploaded to GEO with our paper. GSE219199	GSE219199	SREK1IP1	ZNF804A	MORN4	MTMR2	VRK2	MRTO4	PBX2	CASP4	RAD50	DUS2	ABCB7	NEK6	PIGC	PRDM10	SLC16A9	RBM12	MGLL	ADGRA1	LMOD3	VEGFC	MAP3K5	SYNPO2L	MKS1	ARHGEF6	SFXN4	PTBP2	CHIC1	COA3	SLC25A43	CARNMT1	SLC11A2	COMMD7	CASP8	SPG20	PPP1R11	MRPL15	DPH6	USP21	SMPX	SLITRK5	STXBP6	NELFCD	HDAC8	QRSL1	MARCKS	EXD2	VPS50
RH4_PLX1_UP	>Top 300 upregulated genes following PLX1 treatment of RH4 cells. BRD4 inhibitor PLX1 was used to treat RH4 cells and RNA-seq performed. Data will be uploaded to GEO with our paper. GSE219199	GSE219199	RPL21	HIST1H3D	HIST2H4A	HIST2H4A	HIST1H2BD	HIST2H3C	HIST2H3A	HIST2H2AA4	HIST2H2AA3	HIST1H2BG	HIST2H2BF	HIST1H2BH	HIST1H2AC	HIST1H2BF	HIST3H2A	HEXIM1	TUBB3	HIST2H2BE	HBEGF	SCARA5	SAT1	NRIP3	TST	PNPLA2	DCXR	NPTXR	HIST1H2BC	VASN	SLC30A3	CTGF	JUND	DHRS2	SLFN5	HIST1H4D	HIST1H2BE	SERTAD1	CHST8	RETSAT	PLXNA3	SLC6A8	HIST1H4H	FAM222A	HIST1H2AE	FGFR3	BAIAP2	WNT9A	NXF1
RH30_ETF100	>RH30_ETF100, Vakoc top 100 essential transcription factor genes in RH30 cells by CRISPR DBD KO. Laubscher, D., Gryder, B.E., Sunkel, B.D. et al. BAF complexes drive proliferation and block myogenic differentiation in fusion-positive rhabdomyosarcoma. Nat Commun 12, 6924 (2021).	Laubscher, D., Gryder, B.E., Sunkel, B.D. et al. BAF complexes drive proliferation and block myogenic differentiation in fusion-positive rhabdomyosarcoma. Nat Commun 12, 6924 (2021).	ATF4	ATF5	BHLHE41	CDC5L	CEBPG	CEBPZ	CTCF	CUX2	DDIT3	DLX4	E2F2	FOSL2	FOXD2	FOXD4	FOXD4L1	FOXD4L6	FOXG1	FOXL2	FOXM1	GABPA	GBX2	GCM1	GLI1	GSC2	GTF3A	HINFP	HMGB1	HMGB3	HNF1A	HOXB1	HOXD1	HSF4	ID2	JUN	JUNB	KLF1	KLF14	LMX1A	MAX	MYBL2	MYC	MYOD1	MYOG	NFYA	NFYB	NFYC	NHLH2
RIGGI_EWING_SARCOMA_PROGENITOR_DN	> Genes down-regulated in mesenchymal stem cells (MSC) engineered to express EWS-FLI1 [Gene ID=2130, 2321] fusion protein. Riggi N, Suvà ML, Suvà D, et al. EWS-FLI-1 expression triggers a Ewing's sarcoma initiation program in primary human mesenchymal stem cells. Cancer Res. 2008;68(7):2176-2185.	Riggi N, Suvà ML, Suvà D, et al. EWS-FLI-1 expression triggers a Ewing's sarcoma initiation program in primary human mesenchymal stem cells. Cancer Res. 2008;68(7):2176-2185.	ABHD2	ADAM12	ADORA2B	AIM1	ALDH1A3	ANLN	ANXA10	APCDD1L	ARNTL2	ASPHD2	ASPM	AVPI1	BACE1	BDKRB1	BEND6	BIRC5	BMP4	BNC2	BUB1B	C10ORF136	C10ORF78	C13ORF31	C1R	C1S	C5ORF13	C9ORF150	CA12	CARD10	CCBE1	CD44	CDCA3	CDCP1	CEP55	CHI3L1	CHI3L2	CLDN11	CLGN	CLU	COL10A1	COL14A1	COL6A2	CSGALNACT1	CUL4B	CXCL12	CXCL6	DCN	DEPDC1
RIGGI_EWING_SARCOMA_PROGENITOR_UP	> Genes up-regulated in mesenchymal stem cells (MSC) engineered to express EWS-FLI1 [Gene ID=2130, 2321] fusion protein. Riggi N, Suvà ML, Suvà D, et al. EWS-FLI-1 expression triggers a Ewing's sarcoma initiation program in primary human mesenchymal stem cells. Cancer Res. 2008;68(7):2176-2185.	Riggi N, Suvà ML, Suvà D, et al. EWS-FLI-1 expression triggers a Ewing's sarcoma initiation program in primary human mesenchymal stem cells. Cancer Res. 2008;68(7):2176-2185.	A2M	ABCA5	ABHD6	ACACB	ADAMTS3	ADARB1	ADRB3	AKAP7	AKR1B10	ALDH5A1	ALDH7A1	ALG6	ALK	ANKRD1	ANKS1A	AP4B1	AQP3	ARHGDIB	ARHGEF6	ASAP1	ATG16L1	ATP11B	ATP1A1	BAMBI	BCL11B	BHLHE22	BHLHE41	BST2	BTG2	C10ORF58	C11ORF41	C13ORF18	C15ORF48	C1ORF226	C1QTNF9 /// SPATA13	C21ORF63	C2ORF40	C3AR1	C5	C8ORF79	C9ORF93	CACHD1	CADPS2	CALCA	CALCB	CARD16	CARD16 /// CASP1
RMS_Correlate_with_FGFR4	>RMS_Correlate with FGFR4. Genes correlated with FGFR4 with correlation coefficient > 0.5 from pediatric RMS tumors from Brohl AS, Sindiri S, Wei JS, et al. Immuno-transcriptomic profiling of extracranial pediatric solid malignancies. Cell Rep. 2021;37(8):110047.	Brohl AS, Sindiri S, Wei JS, et al. Immuno-transcriptomic profiling of extracranial pediatric solid malignancies. Cell Rep. 2021;37(8):110047.	FGFR4	CHRNA1	RAPSN	CLLU1	MYOD1	FRMPD1	KIAA0523	ANKRD38	C10orf6	LOC285556	VGLL3	EDN3	PKNOX2	MEGF10	CHRND	LOC161247	CLCN5	DNAPTP6	ALPK3	NCOA1	TRIM72	MGC16121	C20orf58	PROM1	LOC154822	SGCA	MYL4	TRIM55	SKP2	KIAA0922	CDH15	DOK7	SOX8	ACTC1	EYA2	PITX3	TNNT2	C1orf105	RASSF4	DOCK9	TNNI1	CUGBP2	DMRT2	INPPL1	LAMA1	CAPN6	MYO18B
ROME_INSULIN_TARGETS_IN_MUSCLE_DN	http://www.broadinstitute.org/gsea/msigdb/cards/ROME_INSULIN_TARGETS_IN_MUSCLE_DN	http://www.broadinstitute.org/gsea/msigdb/cards/ROME_INSULIN_TARGETS_IN_MUSCLE_DN	SPATA12	OR2A9P	EPB41L3	MIS18A	INTS6	DLGAP5	NIN	TMPRSS2	GRAP	MMP23B	SLCO5A1	CCL4	BDKRB1	FBXL6	PRKX	NR5A2	ZNF34	PLEKHG5	ACE	CYB5RL	NCDN	GLTPD1	WDR61	TOX	LOC220729	IL1RAP	RNFT2	RGS17	BCL10	PCBP2	GRAMD3	TCL6	TOB2	ABCB9	DHDDS	TRIM15	MRS2	DOPEY1	FAM13A	SESTD1	TRAF3IP3	CSRNP1	TMEM231	CSTF2	FOSL1	FAM3D	SEL1L3
ROME_INSULIN_TARGETS_IN_MUSCLE_UP	http://www.broadinstitute.org/gsea/msigdb/cards/ROME_INSULIN_TARGETS_IN_MUSCLE_UP	http://www.broadinstitute.org/gsea/msigdb/cards/ROME_INSULIN_TARGETS_IN_MUSCLE_UP	LGALS3	MYL12B	PSPH	FNBP1	GNPDA1	MTRF1L	USP16	CD36	SCOC	YTHDF2	PDE7A	CLCN3	COX17	SNAPIN	IFNGR2	GCN1L1	PSMD13	PGRMC2	CUTC	PPP2R5B	CHCHD1	METTL4	ZC3H7A	RCSD1	CCDC86	UBE2E3	PTMA	KIF5B	MRPS33	HNRNPA1	OLFML3	FBXO18	TRIM32	RSRC2	PHYHD1	DNAJB6	SUB1	CCT6A	PITHD1	DTNA	ALAS2	NDUFC2	TSPYL1	CBX3	PPP1R2	RPL7A	UBL4A
ROPERO_HDAC2_TARGETS	http://www.broadinstitute.org/gsea/msigdb/cards/ROPERO_HDAC2_TARGETS	http://www.broadinstitute.org/gsea/msigdb/cards/ROPERO_HDAC2_TARGETS	DLEC1	EEF1D	BAHCC1	TMEM209	KCNK3	MMP16	UBQLN3	CHIC2	COMP	ZSCAN18	RABEPK	CCDC85B	AP1S2	SLFN12	EPHA2	SLC22A6	MOG	SPTBN2	ACHE	TBX2	RBPMS	NEK3	LOC646756	ASAP1	APLP1	AQP4	IGFBP7	FUT5	TM6SF1	EMP3	ZCCHC4	RUNX1	SNAPC1	C11orf68	PLA2G5	CDC42BPA	CKMT2	TRGC2	HSPA13	PDE4D	BIRC7	PTHLH	NCOA4	EIF4EBP1	PCDHGA9	RAD52	CCDC88C
RORIE_TARGETS_OF_EWSR1_FLI1_FUSION_DN	> Neuroblastoma markers down-regulated in neuroblastoma cell lines expressing ESWR1-FLI1 [Gene ID=2130, 2313] fusion protein. Rorie CJ, Thomas VD, Chen P, Pierce HH, O'Bryan JP, Weissman BE. The Ews/Fli-1 fusion gene switches the differentiation program of neuroblastomas to Ewing sarcoma/peripheral primitive neuroectodermal tumors. Cancer Res. 2004;64(4):1266-1277.	Rorie CJ, Thomas VD, Chen P, Pierce HH, O'Bryan JP, Weissman BE. The Ews/Fli-1 fusion gene switches the differentiation program of neuroblastomas to Ewing sarcoma/peripheral primitive neuroectodermal tumors. Cancer Res. 2004;64(4):1266-1277.	APC2	C5ORF13	CD24	CHGB	CRMP1	DBH	DCX	DDC	DLK1	ELAVL3	ENPP2	FEV	GAP43	GATA2	GATA3	INA	ISL1	MLLT11	RGS5	SCG2	SFRP1	TMOD1
RORIE_TARGETS_OF_EWSR1_FLI1_FUSION_UP	> ES/PNET (Ewing sarcoma; primitive neuroectodermal tumors) markers up-regulated in neuroblastoma cell lines expressing ESWR1-FLI1 [Gene ID=2130, 2313] fusion protein. Rorie CJ, Thomas VD, Chen P, Pierce HH, O'Bryan JP, Weissman BE. The Ews/Fli-1 fusion gene switches the differentiation program of neuroblastomas to Ewing sarcoma/peripheral primitive neuroectodermal tumors. Cancer Res. 2004;64(4):…	Rorie CJ, Thomas VD, Chen P, Pierce HH, O'Bryan JP, Weissman BE. The Ews/Fli-1 fusion gene switches the differentiation program of neuroblastomas to Ewing sarcoma/peripheral primitive neuroectodermal tumors. Cancer Res. 2004;64(4):1266-1277.	ANXA1	CCNO	CD55	CTGF	CTH	DAB2	DLX2	DYNLT3	EMP3	GADD45B	GPC4	HLA-C	HLA-E	HTRA1	MDFIC	MN1	MYC	NID1	PAWR	PHLDA2	PITX2	POU4F1	RBP1	SEPP1	TFAP2A
ROSTY_CERVICAL_CANCER_PROLIFERATION_CLUSTER	http://www.broadinstitute.org/gsea/msigdb/cards/ROSTY_CERVICAL_CANCER_PROLIFERATION_CLUSTER	http://www.broadinstitute.org/gsea/msigdb/cards/ROSTY_CERVICAL_CANCER_PROLIFERATION_CLUSTER	AURKA	ECT2	HELLS	FOXM1	ESPL1	PAFAH1B3	PLEK2	KIF15	ASF1B	DNMT3B	TMPO	EZH2	C18orf10	BIRC5	COMMD8	MCM4	GINS4	TOP2A	NUSAP1	POLQ	DTL	RPA3	RRM2	TTK	RACGAP1	CCNA2	HN1	CDK1	DBF4	CDC20	HMGA1	MKI67	CENPF	CCNB2	TPX2	FANCI	FEN1	KIF20B	NETO2	CDCA8	MAPK13	TACC3	KPNA2	CCDC99	KIF11	KIF4A	LMNB1
SATO_SILENCED_BY_DEACETYLATION_IN_PANCREATIC_CANCER	http://www.broadinstitute.org/gsea/msigdb/cards/SATO_SILENCED_BY_DEACETYLATION_IN_PANCREATIC_CANCER	http://www.broadinstitute.org/gsea/msigdb/cards/SATO_SILENCED_BY_DEACETYLATION_IN_PANCREATIC_CANCER	MAGED4B	CDKN1C	CHFR	ADM	SSX1	GAGE4	TFPI2	FOXN3	CLDN15	MBD1	CTGF	NPRL2	PHC1	BIK	GDF15	ID2	HIST1H1C	SERPINI1	IL8	ULBP2	ING1	GAGE12I	CGREF1	STC1	AREG	KLK12	HBA1	NGFR	HMOX1	ATF3	UCP2	GAGE1	CAPN5	PER1	ABCB1	MMP1	ANGPT1	WNT4	NOTCH3	CACNA1G	GAGE3	HPSE	GAGE6	EGR4	CDH8	GADD45B	EREG
SCIBETTA_KDM5B_TARGETS_DN	http://www.broadinstitute.org/gsea/msigdb/cards/SCIBETTA_KDM5B_TARGETS_DN	http://www.broadinstitute.org/gsea/msigdb/cards/SCIBETTA_KDM5B_TARGETS_DN	PRPS1	BUB1B	KDM5B	ITGB1BP1	SERINC5	PSME3	RECQL	SCNN1A	SWAP70	TTK	INSIG1	MCAM	PLS3	CDK1	FABP5	NCAPH	GAL	SOX9	NDC80	DLGAP5	PPOX	MT1X	TOP2A	IGFBP2	EIF5B	REEP1	PSIP1	ANKRD36B	CYB5A	CDCA3	SNRPG	KIF2C	CCNB1	SS18	DHCR24	SMC5	LGALS3BP	SMARCA2	BUB3	NOL3	PDE3B	SNRPD1	IVNS1ABP	EPB41L1	UBR7	HSD17B8	LOC100288939
SCIBETTA_KDM5B_TARGETS_UP	http://www.broadinstitute.org/gsea/msigdb/cards/SCIBETTA_KDM5B_TARGETS_UP	http://www.broadinstitute.org/gsea/msigdb/cards/SCIBETTA_KDM5B_TARGETS_UP	BRP44L	NDE1	POLB	SAT1	RNASET2	RNF40	MIA3	GADD45A	CLCF1	SMOX	MAPK8IP3	EHD1	KLHDC10	DDIT3	CD2BP2	CDIPT	DNAL4	BBS9	C20orf111
SENESE_HDAC1_AND_HDAC2_TARGETS_DN	http://www.broadinstitute.org/gsea/msigdb/cards/SENESE_HDAC1_AND_HDAC2_TARGETS_DN	http://www.broadinstitute.org/gsea/msigdb/cards/SENESE_HDAC1_AND_HDAC2_TARGETS_DN	TMEM100	TCF4	CXCR7	HMGCR	ZNF219	BEX1	NPTXR	LOC100288911	TUBA1A	ODZ2	SLC26A2	MGAT5B	AP1M2	IGFBP5	CDC42EP3	ZNF503	CALD1	BNC2	EPB41L3	SQLE	PKP2	LOX	SYTL2	MEIS1	IGFBP7	F8	NRXN3	ELP4	MGST3	HAPLN1	INSIG1	WNT5A	NPPB	KATNAL1	C1orf133	TFPI	KRT17	ITGBL1	EDIL3	MALAT1	LTBP3	C5orf46	PLEKHH1	SYT12	LOC100287616	OLFML3	CADM3
SENESE_HDAC1_AND_HDAC2_TARGETS_UP	http://www.broadinstitute.org/gsea/msigdb/cards/SENESE_HDAC1_AND_HDAC2_TARGETS_UP	http://www.broadinstitute.org/gsea/msigdb/cards/SENESE_HDAC1_AND_HDAC2_TARGETS_UP	PXN	MEGF10	PCGF5	TNFRSF11B	SMG1	LINC00326	PRPF6	NFKBIZ	ACRC	CREM	DHX9	LARP4	GPR3	PRR9	PDLIM4	PSTPIP2	SUPT6H	RPAP3	UBASH3B	REEP3	IL8	CBFB	FKBP1B	HHIP	CAPN5	SEC61A1	PLEKHB2	MCM4	ULBP2	HAS2	FAM19A5	LOC201651	RAB3B	DOCK4	CDV3	EPHA4	SPHK1	HMGA1	TMOD1	SUPT16H	ADAMTS6	OTUB2	TNFRSF12A	CHRNA9	CD55	DCLK1	TFAM
SENESE_HDAC1_TARGETS_DN	http://www.broadinstitute.org/gsea/msigdb/cards/SENESE_HDAC1_TARGETS_DN	http://www.broadinstitute.org/gsea/msigdb/cards/SENESE_HDAC1_TARGETS_DN	FOXO6	C4orf34	MRC2	CCNG2	DAB2	ABCC3	TGFBI	DKK3	EDIL3	SCN2B	PRKCA	ZNF395	GXYLT2	TCF4	TRO	BTBD2	MIAT	HCFC1R1	FBLN1	PYGL	C18orf1	ZNF503	UTRN	GSN	F2R	MTCP1NB	LOXL4	CIRBP	HSD17B10	CXXC5	LACTB	GSTM2	CYS1	FOLR1	EPS8L2	MAF	TCEAL2	COL3A1	ICAM3	CSRP2	PALM3	CRMP1	HAPLN1	CDC42EP3	GPR137C	VGF	CYTH2
SENESE_HDAC1_TARGETS_UP	http://www.broadinstitute.org/gsea/msigdb/cards/SENESE_HDAC1_TARGETS_UP	http://www.broadinstitute.org/gsea/msigdb/cards/SENESE_HDAC1_TARGETS_UP	TFRC	MMP1	ESYT2	MYO6	IL13RA2	ARHGAP5	GNG12	CERS6	ZNF655	FOPNL	IL1A	YWHAZ	NLRP3	LCP1	YTHDF3	ASPH	NETO1	TRIB1	OTUD4	HSF1	ATP13A3	PLAU	G0S2	ZNF652	FAM208B	CDV3	ZMAT3	RNASE7	NFKBIA	DDAH1	FAS	ARHGDIA	GART	CDC42SE2	FBXO38	TRIM8	KYNU	AKT3	SQSTM1	SOD2	INO80D	SLAMF7	TRIML2	PRPF6	TFPI	C12orf35	KBTBD2
SENESE_HDAC2_TARGETS_DN	http://www.broadinstitute.org/gsea/msigdb/cards/SENESE_HDAC2_TARGETS_DN	http://www.broadinstitute.org/gsea/msigdb/cards/SENESE_HDAC2_TARGETS_DN	BEX1	LBH	SORL1	LOC284751	TAGLN	PKP2	CTXN1	NRXN3	PKIB	MPP7	TP53TG1	SDC2	TPM1	DEPDC1	FKBP9	NFIB	SQLE	LOC729970	ZNF362	SEMA3B	LOC257396	OLFML3	MSLN	ETAA1	CXCR7	EDN2	CLU	LOC339400	DTNA	PSPH	TNNC1	PLAC8	KHDC1L	FOXS1	PPP2R2B	LOXL1	CCL26	NEXN	SFTA1P	DACT1	NTN4	FGF11	LPAR5	TIMP3	MGAM	TRIM2	C8orf55
SENESE_HDAC2_TARGETS_UP	http://www.broadinstitute.org/gsea/msigdb/cards/SENESE_HDAC2_TARGETS_UP	http://www.broadinstitute.org/gsea/msigdb/cards/SENESE_HDAC2_TARGETS_UP	SSFA2	HMGA1	AADAC	NFKBIZ	PLAU	PTPLB	KISS1	CDV3	COPA	SNAP23	LMAN1	ITGB1	MMP9	FBXO32	CCNJ	TIMM17A	TGFBR2	RAB5A	DNAJB14	SF3B5	ATP13A3	IL7R	UEVLD	SUPT6H	LOC100505839	TAF3	MLX	PLEC	PTPN12	MYCT1	MYH16	TGM2	RAB8B	CREBL2	MCM4	LARP4	SLC6A15	ASPH	CDC42SE2	IL8	DHX9	INHBA	LOC654433	ZC3H12A	TTC37	PPP2R1B	DUS3L
SENESE_HDAC3_TARGETS_DN	http://www.broadinstitute.org/gsea/msigdb/cards/SENESE_HDAC3_TARGETS_DN	http://www.broadinstitute.org/gsea/msigdb/cards/SENESE_HDAC3_TARGETS_DN	ASNS	C19orf21	ITGB3BP	CTR9	BCAT1	SNAPC1	KIAA0528	ZNF70	MGAT5B	PKP2	RAB3B	PDXK	LOC440416	PAK4	NIPAL3	ANO2	MLL2	C18orf10	FAM46B	FLJ90757	XRCC4	PABPC4L	MYL2	C22orf13	EDN2	ATP5SL	SEPT7	NFATC2IP	INADL	LIN28B	TMEM120B	DHFR	ATAD2	DCAF7	MATN2	SLC24A1	MGC57346	ABCA13	PDS5A	MYBL2	MTSS1L	DIABLO	GDPD5	TSPAN14	LFNG	C6orf106	MOV10
SENESE_HDAC3_TARGETS_UP	http://www.broadinstitute.org/gsea/msigdb/cards/SENESE_HDAC3_TARGETS_UP	http://www.broadinstitute.org/gsea/msigdb/cards/SENESE_HDAC3_TARGETS_UP	AKR1C2	IGKC	LMCD1	CNTNAP3	TIMP3	HIVEP2	FN1	IGFBP5	STK4	SLFN5	ACTR2	HSF1	ENHO	RGS16	PTPRR	TEAD1	WSB1	FAM9B	RNF6	MAPK14	GEM	DHX9	TOB1	MXRA7	IFIT2	TRIB1	SEC61A1	PLD1	SCARB2	XKR4	IL8	SLC7A11	TNKS2	C19orf6	HNMT	TOP1	PRR4	KLHL24	MALAT1	IQGAP2	CAMK2D	ADAM12	CHD4	BRCC3	LTBP2	STX16	TM4SF18
SHEN_SMARCA2_TARGETS_DN	http://www.broadinstitute.org/gsea/msigdb/cards/SHEN_SMARCA2_TARGETS_DN	http://www.broadinstitute.org/gsea/msigdb/cards/SHEN_SMARCA2_TARGETS_DN	SLC14A2	LDLR	ICOSLG	PDGFB	IL11	BMP6	LOC100506571	REEP2	LILRA4	ACCN4	CLCF1	C6orf15	ATP10B	OPRM1	CA9	OR3A3	ADAM20	CNTN2	CYP11B2	GABBR2	IFNA4	CA12	COL6A1	BTNL3	IRF4	SOX2	CALB2	FASLG	SCN4A	GABRD	RUNX1	MEPE	TNFSF8	CLCN1	SLC1A7	DPF1	LOC100505650	GNL3L	GABRA1	LOC100288594	RBM12B	CPSF1	TP53TG5	RGR	DNM1	CAMK2A	CFP
SHEN_SMARCA2_TARGETS_UP	http://www.broadinstitute.org/gsea/msigdb/cards/SHEN_SMARCA2_TARGETS_UP	http://www.broadinstitute.org/gsea/msigdb/cards/SHEN_SMARCA2_TARGETS_UP	RASA1	OSTM1	PEX19	BCLAF1	SEC23IP	PIBF1	USP1	UPF3A	STAU1	ZC3H7A	TWSG1	PAIP1	TSNAX	ZFAND6	ANXA7	MLH1	SEC63	CUL4B	RAB7A	MORF4L1	PHF3	TLK1	SMARCA2	CBX1	C7orf64	EXOC1	MARCH7	NPEPPS	ADSS	RNF114	RBM34	HERC2	BAZ2B	AMZ2	NSFL1C	NF1	HLTF	SENP6	ACTR3	RALB	KIAA0430	NEK7	SMC1A	NUP133	HNRNPA3	GTF2H5	CTNNA1
SILIGAN_TARGETS_OF_EWS_FLI1_FUSION_DN	http://www.broadinstitute.org/gsea/msigdb/cards/SILIGAN_TARGETS_OF_EWS_FLI1_FUSION_DN	http://www.broadinstitute.org/gsea/msigdb/cards/SILIGAN_TARGETS_OF_EWS_FLI1_FUSION_DN	ACCN1	ASNS	CDC14B	CLASP2	CNTNAP2	DLG2	GTF2E2	IDH3B	LRBA	PCCA	POT1	RFC1	SLC2A5	SSR3	TBL1X
SILIGAN_TARGETS_OF_EWS_FLI1_FUSION_UP	http://www.broadinstitute.org/gsea/msigdb/cards/SILIGAN_TARGETS_OF_EWS_FLI1_FUSION_UP	http://www.broadinstitute.org/gsea/msigdb/cards/SILIGAN_TARGETS_OF_EWS_FLI1_FUSION_UP	ATP1B1	CDK7	KIAA1432	LIMS1	LIPA	MDH2	NCAM1	NPY	PCLO	RHOBTB3	TCF12	VGF
siRNA_Screen_RD_Helman_top_300	>siRNA_Screen_RD_Helman_top 300, Yeung CL, Ngo VN, Grohar PJ, et al. Loss-of-function screen in rhabdomyosarcoma identifies CRKL-YES as a critical signal for tumor growth. Oncogene. 2013;32(47):5429-5438.	Yeung CL, Ngo VN, Grohar PJ, et al. Loss-of-function screen in rhabdomyosarcoma identifies CRKL-YES as a critical signal for tumor growth. Oncogene. 2013;32(47):5429-5438.	PSMC3	MGST1	RBM19	PDPK1	GPR89B	JMJD5	TNF	ABCE1	ABCB7	ZMIZ1	ACVR2B	NECAP2	TOMM40L	RYK	TRIB1	NCOR1	EPHA2	UNC93B1	RPL6	GNAS	AHNAK	STX2	CLIC4	BANK1	RPS13	CAMKK1	CLN8	TLE4	RFX2	NOD2	FLJ25006	TXNIP	RAC1	TLR7	MIOX	TANK	PRPSAP2	CREB3L1	DKFZP564J0863	FLJ30428	PAG1	HECW2	BCCIP	SMARCA4	APOL3	CDK5	ISL2
siRNA_Screen_RD<0.001_RH30>0.01_Helman	>siRNA_Screen_RD<0.001_RH30>0.01_Helman	Yeung CL, Ngo VN, Grohar PJ, et al. Loss-of-function screen in rhabdomyosarcoma identifies CRKL-YES as a critical signal for tumor growth. Oncogene. 2013;32(47):5429-5438.	PDPK1	GPR89B	JMJD5	ZMIZ1	ACVR2B	NECAP2	TOMM40L	RYK	TRIB1	EPHA2	UNC93B1	GNAS	BANK1	CLN8	TLE4	RFX2	NOD2	TXNIP	TLR7	PRPSAP2	CREB3L1	DKFZP564J0863	PAG1	HECW2	BCCIP	APOL3	CDK5	HGF	ECT2	TLR6	RPL6	HDAC8	ATF2	MAP4K1	hCG_2024094	SCAMP5	KIAA1804	BUB1	HOXA3	MTHFD1L	WNK3	SPG7	LITAF	MYC	NFKBIL1	SLK	ID1
siRNA_Screen_RH30_Helman_top_300	>siRNA_Screen_RH30_Helman_top_300, Yeung CL, Ngo VN, Grohar PJ, et al. Loss-of-function screen in rhabdomyosarcoma identifies CRKL-YES as a critical signal for tumor growth. Oncogene. 2013;32(47):5429-5438.	Yeung CL, Ngo VN, Grohar PJ, et al. Loss-of-function screen in rhabdomyosarcoma identifies CRKL-YES as a critical signal for tumor growth. Oncogene. 2013;32(47):5429-5438.	PSMC3	ATR	RPS13	POLR2H	RPS13	TANK	PSMD3	MTIF2	ABCE1	NFKBIE	PSMD7	PSMD13	PSMD6	COPB2	PSMD7	FRAP1	ABCB9	FBL	PSMD1	PSMD12	PPP2R1A	TIMP3	CRKL	SAP18	PFDN2	ABCF2	PSMD13	CRKL	RPL4	POLR2H	TRAF4	ABCG5	MOSC2	HDAC4	ABCG1	IRF1	STAM2	ABCB11	GLMN	PAN3	LRPPRC	PSMC1	RAB11FIP3	KIAA1706	GLRX	PFDN2	ZBTB32
siRNA_Screen_RH30_Synergy	>siRNA_Screen_RH30_Synergy, Yeung CL, Ngo VN, Grohar PJ, et al. Loss-of-function screen in rhabdomyosarcoma identifies CRKL-YES as a critical signal for tumor growth. Oncogene. 2013;32(47):5429-5438.	Yeung CL, Ngo VN, Grohar PJ, et al. Loss-of-function screen in rhabdomyosarcoma identifies CRKL-YES as a critical signal for tumor growth. Oncogene. 2013;32(47):5429-5438.	PLK1	CNOT1	IRF1	CHEK1	RAC1	MYOD1	FURIN	PIK3CA	HDAC2	ITGB5	IGF1R	AKT1	JUN	AURKA	AMY2A	AURKB	POLB	GABBR1	ITGAV	PAX3	NP	HDAC1	PPP1R15B	TUBB	NPY2R	GRIN3A	CYP19A1	CDK7	TACR2	FYN	HMOX2	HMOX2	FKBP1A	YES1	HPD	HDAC4	SLC1A3	EPHB4	ARAF	ERBB2	MAP2K1	ALK	CDK3	PSMB5	FBXW7	CCND2	PIP5K1B
siRNA_Screen_RH30<0.001_RD>0.01_Helman	>siRNA_Screen_RH30<0.001_RD>0.01_Helman, Yeung CL, Ngo VN, Grohar PJ, et al. Loss-of-function screen in rhabdomyosarcoma identifies CRKL-YES as a critical signal for tumor growth. Oncogene. 2013;32(47):5429-5438.	Yeung CL, Ngo VN, Grohar PJ, et al. Loss-of-function screen in rhabdomyosarcoma identifies CRKL-YES as a critical signal for tumor growth. Oncogene. 2013;32(47):5429-5438.	BRCA1	SETBP1	SUDS3	HDAC9	TSSK6	PAWR	POLR1D	CKAP4	CDH1	IKZF5	USP41	ADAR	USP30	KCNQ1	ATF2	APAF1	FGFR4	CHUK	PLS3	PBX4	MLCK	ARNT	POLR2H	CBLL1	UBE2L3	PSMD6	WDR72	ZCCHC7	TXK	E2F1	PLEKHC1	ZCCHC7	SCNN1A	DNMBP	MDM2	MNDA	APC	FLJ25006	MTIF2	PIK3CG	ABCA1	NDFIP1	BCL7A	INPP4A	AKAP12	TNFRSF13B	MMP7
siRNA_Screen_RH30<0.01_RD<0.01_Helman	>siRNA_Screen_RH30<0.01_RD<0.01_Helman, Yeung CL, Ngo VN, Grohar PJ, et al. Loss-of-function screen in rhabdomyosarcoma identifies CRKL-YES as a critical signal for tumor growth. Oncogene. 2013;32(47):5429-5438.	Yeung CL, Ngo VN, Grohar PJ, et al. Loss-of-function screen in rhabdomyosarcoma identifies CRKL-YES as a critical signal for tumor growth. Oncogene. 2013;32(47):5429-5438.	PSMC3	MGST1	RBM19	TNF	ABCE1	ABCB7	NCOR1	RPL6	AHNAK	STX2	CLIC4	RPS13	CAMKK1	FLJ25006	RAC1	MIOX	TANK	FLJ30428	SMARCA4	ISL2	PSMD12	TOP1	JUN	PSMD12	RRM1	PFDN2	MTIF2	BATF3	MAP3K8	FBL	TNIP1	AURKC	SCNN1A	TIMP3	RIPK1	MAPKAPK2	CDC2	TRAF4	STK39	UBA1	HNF1B	EED	UBA2	EBF1	FRAP1	HMGN1	STYK1
SNF5_DN.V1_DN	http://www.broadinstitute.org/gsea/msigdb/cards/SNF5_DN.V1_DN	http://www.broadinstitute.org/gsea/msigdb/cards/SNF5_DN.V1_DN	MMP13	CD99L2	SMARCB1	XIST	TFPI2	FOXG1	ANGPTL4	PRSS12	TINAGL1	TPD52L1	MST4	HOXA5	RGS5	KRT18	NPR3	ITGA3	DSP	ANK3	CP	MAPK13	PRKG2	ANXA8	PKP2	MS4A4D	ENO3	OLR1	KIRREL	LOC100129361	RBP4	SNCA	ACYP2	SYTL2	FAH	PDLIM5	P2RX5	FABP4	RFX3	MYLK	VNN1	SLCO3A1	NNMT	BEX1	CHRNB1	CARD10	DES	MGST2	SLC9A3R2
SNF5_DN.V1_UP	http://www.broadinstitute.org/gsea/msigdb/cards/SNF5_DN.V1_UP	http://www.broadinstitute.org/gsea/msigdb/cards/SNF5_DN.V1_UP	GBP1	FABP7	SOSTDC1	GALC	C1QTNF3	FCGR1A	APOE	APOD	AGTR2	MS4A6D	LHX2	LY86	CD68	MYH1	PENK	OASL	GABRQ	C3AR1	DDX3Y	SFRP2	PSMD8	DLK1	MS4A4C	PSMB8	ID2	GAS1	AIF1	CD109	LSM2	CFP	FMOD	NCAN	VAMP5	CXCL10	C5orf28	PITPNB	FAM105A	CD48	CKAP2	CX3CR1	ZNFX1	MYH2	LILRB3	ITGB2	IFI44L	CD9	LCP1
SP2509_LSD1_INHIBITOR_INDUCED	>103 genes induced in Ewing's sarcoma cells following treatment with the KDM1A/LSD1 inhibitor SP2509 (from Fig. 5A of Pishas et al., 2018). Pishas KI, Drenberg CD, Taslim C, et al. Therapeutic Targeting of KDM1A/LSD1 in Ewing Sarcoma with SP-2509 Engages the Endoplasmic Reticulum Stress Response. Mol Cancer Ther. 2018;17(9):1902-1916.	Pishas KI, Drenberg CD, Taslim C, et al. Therapeutic Targeting of KDM1A/LSD1 in Ewing Sarcoma with SP-2509 Engages the Endoplasmic Reticulum Stress Response. Mol Cancer Ther. 2018;17(9):1902-1916.	ADPRM	ARFGEF3	ARID3B	BNIP1	BTG1	C15orf26	CAMK2D	CATSPERG	CCDC174	CDK6	CPEB3	CREBRF	CRY2	CSRNP1	CSTA	CYSTM1	DACT1	DDIT3	DNAJB9	EIF4A2	EPB41L4A-AS1	ERN1	FAM83G	FHL2	FLCN	FNIP1	GAD1	GAL3ST1	GAS5	GBP2	GEM	GOLGA6L9	GPCPD1	GPNMB	HDAC5	HERPUD1	HS1BP3	HSPA5	KANK1	KDM3A	KIAA1045	KLF10	KLF11	KLHL24	KLHL28	LINC00152	LINC00571
SP2509_LSD1_INHIBITOR_REPRESSED	>82 genes repressed in Ewing's sarcoma cells following treatment with the KDM1A/LSD1 inhibitor SP2509 (from Fig. 5A of Pishas et al., 2018). Pishas KI, Drenberg CD, Taslim C, et al. Therapeutic Targeting of KDM1A/LSD1 in Ewing Sarcoma with SP-2509 Engages the Endoplasmic Reticulum Stress Response. Mol Cancer Ther. 2018;17(9):1902-1916.	Pishas KI, Drenberg CD, Taslim C, et al. Therapeutic Targeting of KDM1A/LSD1 in Ewing Sarcoma with SP-2509 Engages the Endoplasmic Reticulum Stress Response. Mol Cancer Ther. 2018;17(9):1902-1916.	ALPL	APCDD1	APELA	ARHGEF39	BCYRN1	BEND3	CD83	CDH7	CPB2	DAW1	DHCR24	ELOVL6	EWSAT1	FEZF1-AS1	GAS1	GYG2	HIST1H1E	HIST1H2BJ	HIST1H2BL	HIST1H2BO	HIST1H3A	HIST1H3H	HIST1H3J	HIST1H4D	HIST2H3C	HPDL	HPGD	ITGB2-AS1	ITGB5	KLRG1	KMO	LGR5	LINC01351	LINC01415	LMNB1	LOC101927359	LOC101929337	LOC101929547	LOC105370648	LOC105370964	LOC105375132	LOC105375745	LOC105379340	LPAR4	METTL7B	MYOM2	NDST4
STAMBOLSKY_BOUND_BY_MUTATED_TP53	http://www.broadinstitute.org/gsea/msigdb/cards/STAMBOLSKY_BOUND_BY_MUTATED_TP53	http://www.broadinstitute.org/gsea/msigdb/cards/STAMBOLSKY_BOUND_BY_MUTATED_TP53	PCDHA7	TUBA1C	LIG1	MARK2	MKL2	SKP2	MAGEH1	VIPR2	CPT1B	ECE2	STATH	ACTR10	KLF10	C2orf40	C12orf49	NFS1	FRAS1	GHR
STAMBOLSKY_TARGETS_OF_MUTATED_TP53_UP	http://www.broadinstitute.org/gsea/msigdb/cards/STAMBOLSKY_TARGETS_OF_MUTATED_TP53_UP	http://www.broadinstitute.org/gsea/msigdb/cards/STAMBOLSKY_TARGETS_OF_MUTATED_TP53_UP	SKAP2	TAF4B	HNRNPM	GALNT7	PLEKHA5	TRPS1	ARHGEF7	STC1	DIO2	XIST	NAA15	JAK3	TP53	IFNGR1	ZNF638	ZNF407	PPP3R1	EIF4B	SGCD	DNAJC7	PKD1P1	PAWR	THBD	AQP2	SLC37A3	PLCG1	PLLP	SATL1	C6orf62	MYNN	CDK13	S100A3	EMILIN3	CCNL1	C5orf22	HNRNPU	STMN3	DNAJC3	CCDC18	ANXA1	MAP3K2	EGR3	THUMPD3	RASL11A	GNAS	CALM1	EPO
STAMBOLSKY_TARGETS_OF_MUTATED_TP53_DN	http://www.broadinstitute.org/gsea/msigdb/cards/STAMBOLSKY_TARGETS_OF_MUTATED_TP53_DN	http://www.broadinstitute.org/gsea/msigdb/cards/STAMBOLSKY_TARGETS_OF_MUTATED_TP53_DN	CIRBP	DDX60	RTEL1	IFI6	CAPN8	C12orf59	SOCS2	SP100	HLA-B	SAMD9	ISG15	TTC15	IRF7	SP110	IFI35	MICAL3	COX4I1	IRF9	IFITM1	OAS1	OAS3	KRT17	LBP	TBC1D22A	TMEM44	TSC22D4	UNG	RBCK1	DNAI1	ZP1	C20orf118	BST2	CD9	SSH2	STAT1	TGFBR1	IFIT1	SLC40A1	CUEDC1	ASAP3	RAB4B	KIAA1370	DDX58	CUL9	DTX3L	TAGLN	XAF1
STEINER_ERYTHROCYTE_MEMBRANE_GENES	http://www.broadinstitute.org/gsea/msigdb/cards/STEINER_ERYTHROCYTE_MEMBRANE_GENES	http://www.broadinstitute.org/gsea/msigdb/cards/STEINER_ERYTHROCYTE_MEMBRANE_GENES	EPB42	EPB41	ANK1	ADD3	ICAM4	SPTA1	ACTB	SLC4A1	ADD1	ADD2	SPTB	TMOD1	TPM3	EPB49	ERMAP
TANG_SENESCENCE_TP53_TARGETS_UP	http://www.broadinstitute.org/gsea/msigdb/cards/TANG_SENESCENCE_TP53_TARGETS_UP	http://www.broadinstitute.org/gsea/msigdb/cards/TANG_SENESCENCE_TP53_TARGETS_UP	RAPGEF4	CLIP1	ABCA8	COX7A1	MMP3	GBX2	CCDC85B	C7	CDKN1A	GABBR2	CCND2	ADAMTS5	SLC4A4	LCAT	GMFG	A2M	HSD17B2	WFDC1	ALDH3A2	SNCA	IVNS1ABP	BACE1	ZMAT3	HBG2	SIM2	NRG1	USF2	HBG1	TFAP4	PSTPIP2	VAMP8	APLP1	TSPAN12
TANG_SENESCENCE_TP53_TARGETS_DN	http://www.broadinstitute.org/gsea/msigdb/cards/TANG_SENESCENCE_TP53_TARGETS_DN	http://www.broadinstitute.org/gsea/msigdb/cards/TANG_SENESCENCE_TP53_TARGETS_DN	MAP1B	TK1	BUB1	QPCT	PTTG3P	ZFY	NUSAP1	CENPE	TFAM	FOSL2	NCAPG	HIST1H2AL	KIF20A	KIF20B	CDK1	NUP62	CDC25A	PPL	KIF4A	OR1E1	PTTG1	MRE11A	ADARB1	EXOSC9	BIRC5	CTH	PBK	TCF4	SPAG5	NRGN	SMC4	TPX2	CCNA2	PRC1	CDC20	TTK	UBE2C	LMNB1	EZH2	CENPA	KIF23	FBXO5	NEK2	CCNB2	MAF	ADH1B	IGFBP5
Targets_of_PAX3_FOXO1_Meltzer_ChipSeq	>Targets of PAX3 FOXO1_Meltzer_ChipSeq. Cao L, Yu Y, Bilke S, et al. Genome-wide identification of PAX3-FKHR binding sites in rhabdomyosarcoma reveals candidate target genes important for development and cancer. Cancer Res. 2010;70(16):6497-6508.	Cao L, Yu Y, Bilke S, et al. Genome-wide identification of PAX3-FKHR binding sites in rhabdomyosarcoma reveals candidate target genes important for development and cancer. Cancer Res. 2010;70(16):6497-6508.	ABAT	ACTB	ADRA2A	AKT3	ALK	AP2B1	ARHGAP26	ASS1	ASTN2	BCL11A	BMP5	CDH3	CDK14	CDYL	CELF2	CHD7	CNR1	CXCR4	DAPK1	DHFR	EEF1A1	ELMO1	EYA2	FAM178A	FGFR2	FGFR4	FOXF1	GAPDH	HMGA2	IGF1R	IGF2	IL4R	IQCG	MEOX1	MET	MTUS2	MYCN	MYF5	MYOD1	NELL1	NHLH1	NLGN4X	PBK	PIPOX	PKP1	POU4F1	PPIA
TESAR_ALK_TARGETS_HUMAN_ES_5D_DN	http://www.broadinstitute.org/gsea/msigdb/cards/TESAR_ALK_TARGETS_HUMAN_ES_5D_DN	http://www.broadinstitute.org/gsea/msigdb/cards/TESAR_ALK_TARGETS_HUMAN_ES_5D_DN	POU5F1	NODAL	LEFTY1	LEFTY2	TDGF1	MYC	NANOG
TORCHIA_TARGETS_OF_EWSR1_FLI1_FUSION_TOP20_DN	http://www.broadinstitute.org/gsea/msigdb/cards/TORCHIA_TARGETS_OF_EWSR1_FLI1_FUSION_TOP20_DN	http://www.broadinstitute.org/gsea/msigdb/cards/TORCHIA_TARGETS_OF_EWSR1_FLI1_FUSION_TOP20_DN	PPBP	GRB10	GSTA4	CD81	DOCK10	GALNT7	TMSB10	SOX4	SLC6A13	TGM2	SMO	CDC42EP3	PTGR1	PRKD3	ARHGAP15	CNN3	LGALS1	HOXA9
TORCHIA_TARGETS_OF_EWSR1_FLI1_FUSION_TOP20_UP	http://www.broadinstitute.org/gsea/msigdb/cards/TORCHIA_TARGETS_OF_EWSR1_FLI1_FUSION_TOP20_UP	http://www.broadinstitute.org/gsea/msigdb/cards/TORCHIA_TARGETS_OF_EWSR1_FLI1_FUSION_TOP20_UP	SERPINB2	HMGCS2	CPNE5	FAM174B	NRIP3	EPS8	NUDT11	GDA	SLAMF1	ZNF185	MEST	APOE	CPNE7	NDRG2	FMO1	ALOX5	CA8	CDA	PHLDA2	SLC6A20
TRANSMEMBRANE_RECEPTOR_PROTEIN_KINASE_ACTIVITY	> Genes annotated by the GO term GO:0019199.	https://geneontology.org/	ACVR1	ACVR1B	ACVR1C	ACVR2A	ACVR2B	ACVRL1	ALK	AXL	CRIM1	CSF1R	DDR1	DDR2	EFNA3	EFNA4	EFNB3	EGFR	EPHA5	EPHB2	EPHB6	ERBB3	ERBB4	FGFR1	FGFR4	FLT1	FLT3	FLT4	IGF1R	IGF2R	INSR	KDR	LTK	MERTK	MET	MST1R	MUSK	NRP1	NRP2	NTRK1	PDGFRA	PDGFRB	PDGFRL	PTK7	ROR1	ROR2	RYK	TEK	TGFBR1
TRANSMEMBRANE_RECEPTOR_PROTEIN_TYROSINE_KINASE_ACTIVITY	> Genes annotated by the GO term GO:0004714. Catalysis of the reaction: ATP + a protein-L-tyrosine = ADP + a protein-L-tyrosine phosphate, to initiate a change in cell activity.	https://geneontology.org/	ALK	AXL	CRIM1	CSF1R	DDR1	DDR2	EFNA3	EFNA4	EFNB3	EGFR	EPHA5	EPHB2	EPHB6	ERBB3	ERBB4	FGFR1	FGFR4	FLT1	FLT3	FLT4	IGF1R	IGF2R	INSR	KDR	LTK	MERTK	MET	MST1R	MUSK	NRP1	NRP2	NTRK1	PDGFRA	PDGFRB	PDGFRL	PTK7	ROR1	ROR2	RYK	TEK	TIE1	TRIM27	TYRO3
TRANSMEMBRANE_RECEPTOR_PROTEIN_TYROSINE_KINASE_SIGNALING_PATHWAY	http://www.broadinstitute.org/gsea/msigdb/cards/GOBP_TRANSMEMBRANE_RECEPTOR_PROTEIN_TYROSINE_KINASE_SIGNALING_PATHWAY	http://www.broadinstitute.org/gsea/msigdb/cards/GOBP_TRANSMEMBRANE_RECEPTOR_PROTEIN_TYROSINE_KINASE_SIGNALING_PATHWAY	ABI1	ADRB2	AFAP1L2	AGRN	AKT1	AP3S1	BAIAP2	BCAR1	BDKRB2	CBL	CBLC	CD3E	CD3EAP	CDH13	CEP57	CNKSR1	DOK1	EDN2	EFNB3	EGF	EGFR	EPGN	EPS15	EPS8	ERBB2	ERBB2IP	ERBB3	EREG	FGF5	FGFR3	FGFR4	FIBP	FLT3	FLT4	FOXC2	FOXO4	FRS2	FRS3	GAB1	GFRA2	GRB10	GRB2	GRB7	IGF1R	IGF2	INSR	IRS1
Triche_PAX3FOXO1A_tumor_down	>Triche_PAX3FOXO1A_tumor_down. Looking at the tumor data from the paper. Davicioni E, Anderson JR, Buckley JD, Meyer WH, Triche TJ. Gene expression profiling for survival prediction in pediatric rhabdomyosarcomas: a report from the children's oncology group. J Clin Oncol. 2010;28(7):1240-1246.	Davicioni E, Anderson JR, Buckley JD, Meyer WH, Triche TJ. Gene expression profiling for survival prediction in pediatric rhabdomyosarcomas: a report from the children's oncology group. J Clin Oncol. 2010;28(7):1240-1246.	ADA	AMPD2	APLP2	ARL4	BMP1	BMP4	BOP1	BOP1	BST2	C11orf17	C1orf139	C1orf24	C1orf54	C1orf78	C8orf20	CACNA1G	CCDC25	CCND1	CD248	CD97	CDC42EP4	CHMP7	CITED1	CNNM4	COL5A2	COLEC12	CPM	CRABP2	CREB3L1	CRTAP	CTDSPL	CYP26B1	DDEFL1	DLC1	DOK1	DUSP4	DUSP7	EDG2	EFEMP2	EGFR	EHD1	EIF4EBP1	EMILIN1	EMP3	EPHB3	EPHB4	ERBB2
Triche_PAX3FOXO1A_tumor_up	>Triche_PAX3FOXO1A_tumor_up. Looking at the tumor data from the paper. Davicioni E, Anderson JR, Buckley JD, Meyer WH, Triche TJ. Gene expression profiling for survival prediction in pediatric rhabdomyosarcomas: a report from the children's oncology group. J Clin Oncol. 2010;28(7):1240-1246.	Davicioni E, Anderson JR, Buckley JD, Meyer WH, Triche TJ. Gene expression profiling for survival prediction in pediatric rhabdomyosarcomas: a report from the children's oncology group. J Clin Oncol. 2010;28(7):1240-1246.	13CDNA73	ABAT	ABCG1	ACATE2	ACO1	ACYP1	ADAM10	ADK	ADRA2A	ADRA2C	AGTPBP1	AKT3	ALK	ANK2	ANKRD15	ANKRD17	ANKS1	ARHGAP25	ARHGAP26	ARHGAP6	ARHGEF2	ARHGEF4	ARL3	ARPP-19	ASCC3	ASRGL1	ASS	ASTN2	B3GAT1	BACH	BCL11A	BCL2L13	BLCAP	BMP5	C12orf22	C14orf101	C14orf108	C14orf122	C14orf132	C14orf58	C16orf45	C16orf49	C17orf42	C6orf32	C9orf82	C9orf97	CAMSAP1
UDAYAKUMAR_MED1_TARGETS_DN	http://www.broadinstitute.org/gsea/msigdb/cards/UDAYAKUMAR_MED1_TARGETS_DN	http://www.broadinstitute.org/gsea/msigdb/cards/UDAYAKUMAR_MED1_TARGETS_DN	ABHD3	ABTB2	ACYP2	ADAM17	ADAMTS1	ADCY9	ADM	AGAP1	AMOTL2	ARID5B	ARL4A	ATF3	ATG14	AXL	BAMBI	BAX	BMP6	BRD2	BTG1	C11orf95	C1orf63	C6orf145	C6orf48	CAMSAP1	CANT1	CBLB	CCDC165	CCDC53	CCNF	CDA	CDH10	CDKN1A	CDKN1C	CITED2	CLEC2B	CNPPD1	COL1A1	CPM	CREM	CROCCP2	CTH	CXCR7	CYP27B1	DDB2	DDR1	DENND3	DKK1
UDAYAKUMAR_MED1_TARGETS_UP	http://www.broadinstitute.org/gsea/msigdb/cards/UDAYAKUMAR_MED1_TARGETS_UP	http://www.broadinstitute.org/gsea/msigdb/cards/UDAYAKUMAR_MED1_TARGETS_UP	ACSL3	AIMP2	AKR1A1	AMMECR1	ANAPC5	ANP32E	AP1S2	APEH	ASNS	ASPH	AURKA	BOP1	BPGM	BRD9	C17orf70	C21orf33	C9orf86	CAMSAP2	CAV2	CBS	CCNJ	CD47	CDC6	CEP70	CHAF1A	CHPT1	CNOT6	COX4NB	CREB1	CTNND1	DARS	DCP2	DDHD2	DHFR	DHX15	DICER1	DTYMK	DUS1L	ECEL1	EDF1	EIF2AK2	EIF3A	EIF4EBP1	EML4	EXPH5	FAM173A	FDX1
V$MYOD_01	> Genes with promoter regions [-2kb,2kb] around transcription start site containing the motif SRACAGGTGKYG which matches annotation for MYOD1: myogenic differentiation 1.Ma Q, Chirn GW, Szustakowski JD, et al. Uncovering mechanisms of transcriptional regulations by systematic mining of cis regulatory elements with gene expression profiles. BioData Min. 2008;1(1):4.	Ma Q, Chirn GW, Szustakowski JD, et al. Uncovering mechanisms of transcriptional regulations by systematic mining of cis regulatory elements with gene expression profiles. BioData Min. 2008;1(1):4.	AAK1	ABLIM3	ALCAM	ANKRD2	AP1S2	ARHGEF2	ARID5A	ARL4A	ARRDC3	ATOH7	BACH1	BCL2L1	BTBD11	C17ORF28	C1ORF14	C6ORF15	CA10	CA7	CACNA2D2	CACNB2	CALB1	CALN1	CAMK2A	CASKIN2	CAV3	CBFA2T2	CBX8	CCNL2	CFL1	CHCHD3	CHD6	CHRNG	CKM	CLDN9	CNNM2	COL11A2	COL18A1	CORO2A	CPNE1	CRLF1	CRYZL1	CSMD3	CYP26A1	DARS	DDAH2	DGKD	DRP2
V$NMYC_01	> Genes with promoter regions [-2kb,2kb] around transcription start site containing the motif NNCCACGTGNNN which matches annotation for MYCN: v-myc myelocytomatosis viral related oncogene, neuroblastoma derived (avian) Ma Q, Chirn GW, Szustakowski JD, et al. Uncovering mechanisms of transcriptional regulations by systematic mining of cis regulatory elements with gene expression profiles. BioData …	Ma Q, Chirn GW, Szustakowski JD, et al. Uncovering mechanisms of transcriptional regulations by systematic mining of cis regulatory elements with gene expression profiles. BioData Min. 2008;1(1):4.	ABCA1	ADAM10	ADAMTS17	ADCY3	ADPRHL1	ADSS	AKAP10	ALX4	AMPD2	ANGPT2	ANXA6	APOA5	ARF6	ARHGAP20	ARRDC3	ATAD3A	ATAD3B	ATP5G1	ATP6V0B	B3GALT2	B4GALT2	BAI2	BARHL1	BCL2	BCL7C	BMP2K	C20ORF72	C9ORF85	CA14	CACNA1D	CCDC6	CDC14A	CEBPB	CHRM1	CHST11	CLCN2	COL2A1	COPS7A	CTBP2	CTSF	DLC1	DLX1	DNAJB9	DNMT3A	DUSP4	EIF4B	EIF4G1
VANOEVELEN_MYOGENESIS_SIN3A_TARGETS	http://www.broadinstitute.org/gsea/msigdb/cards/VANOEVELEN_MYOGENESIS_SIN3A_TARGETS	http://www.broadinstitute.org/gsea/msigdb/cards/VANOEVELEN_MYOGENESIS_SIN3A_TARGETS	CKS1B	PKP4	BLZF1	EIF2B1	SUPT6H	KIAA1826	RARA	ZNF667	ARHGAP22	HAX1	ATP6V1A	PPP2R2A	VPS52	SORCS2	SLC39A3	ARHGAP5	C9orf21	NMD3	MRPS16	NDOR1	STK19	FAM114A2	GLT25D1	DAP3	PIBF1	GPANK1	LPCAT3	GNS	DTL	PARG	LDLR	C17orf80	SLC35A5	PRRG4	GNG5	UCHL3	OGFOD2	MINK1	GNL2	NFIL3	ERGIC1	PHF5A	GFER	SH3GL1	TAC4	VPS35	ETFB
WAESCH_ANAPHASE_PROMOTING_COMPLEX	http://www.broadinstitute.org/gsea/msigdb/cards/WAESCH_ANAPHASE_PROMOTING_COMPLEX	http://www.broadinstitute.org/gsea/msigdb/cards/WAESCH_ANAPHASE_PROMOTING_COMPLEX	CDC20	CDC23	APC2	ANAPC1	CDK2AP1	CDC16	ANAPC11	CDH1	ANAPC5	ANAPC4	CDC26	CDC27
WAGSCHAL_EHMT2_TARGETS_UP	http://www.broadinstitute.org/gsea/msigdb/cards/WAGSCHAL_EHMT2_TARGETS_UP	http://www.broadinstitute.org/gsea/msigdb/cards/WAGSCHAL_EHMT2_TARGETS_UP	GTSF1	DAZL	NAA11	CDKN1A	NPPB	TFPI2	PDHA2	NXF3	CMTM5	CFTR	KLK12	TKTL2	ASZ1
WANG_KDM3B_DN	>375 genes downregulated in shKDM3B human NB4 acute promyelocytic leukemia cells (FC > 1.5, P < 0.05; Additional file 2, Wang et al., 2019).Wang X, Fan H, Xu C, Jiang G, Wang H, Zhang J. KDM3B suppresses APL progression by restricting chromatin accessibility and facilitating the ATRA-mediated degradation of PML/RARα. Cancer Cell Int. 2019;19:256.	Wang X, Fan H, Xu C, Jiang G, Wang H, Zhang J. KDM3B suppresses APL progression by restricting chromatin accessibility and facilitating the ATRA-mediated degradation of PML/RARα. Cancer Cell Int. 2019;19:256.	ABHD17C	ABI3	AC008982.2	AC109826.1	ACOT11	ACSM3	ACTN2	ACYP1	ADAM11	ADCY3	ADGRB1	ADGRE1	ADGRE3	ADGRE4P	ADORA3	ADTRP	AIF1L	AKR1C2	ALOX5AP	ANKRD22	ANXA6	APBB1IP	APOBEC3G	ARHGAP25	ARL3	ARL6	ATP1A2	B2M	BACH1	BAD	BATF	BCL2A1	BCL3	BHLHE40	BLVRA	BMF	C10orf128	C19orf38	C1orf186	C1orf54	CAMK1	CAMK1D	CAMSAP2	CAPG	CARD16	CARS	CASP1
WANG_KDM3B_UP	>399 genes upregulated in shKDM3B human NB4 acute promyelocytic leukemia cells (FC > 1.5, P < 0.05; Additional file 2, Wang et al., 2019).Wang X, Fan H, Xu C, Jiang G, Wang H, Zhang J. KDM3B suppresses APL progression by restricting chromatin accessibility and facilitating the ATRA-mediated degradation of PML/RARα. Cancer Cell Int. 2019;19:256.	Wang X, Fan H, Xu C, Jiang G, Wang H, Zhang J. KDM3B suppresses APL progression by restricting chromatin accessibility and facilitating the ATRA-mediated degradation of PML/RARα. Cancer Cell Int. 2019;19:256.	ABCA13	ABCA2	ABCB10	ABCC1	ABTB2	AC007383.3	ACOT13	ACSS2	ACTL8	ADAM10	ADARB1	ADD2	ADGRG6	ADM	AF228730.8	AGRN	AHNAK	AK4	ALCAM	AMER1	ANKRD12	ANKRD36B	ANKRD36C	ANKS1A	ANKZF1	ANPEP	ANTXR2	ARHGAP12	ARHGAP26	ARHGEF17	ARVCF	ASAP1	ASAP2	ASH1L	ATF6B	ATP13A3	ATP8B3	B4GALT2	BAG2	BAIAP2-AS1	BAZ2B	BCL2	BFAR	BMT2	BNIP3	C16orf74	C17orf58
WANG_LSD1_TARGETS_DN	http://www.broadinstitute.org/gsea/msigdb/cards/WANG_LSD1_TARGETS_DN	http://www.broadinstitute.org/gsea/msigdb/cards/WANG_LSD1_TARGETS_DN	TRO	ECE1	GH1	PCSK1N	POMC	BTG1	RIMS3	STXBP1	CPLX2	SYT1	PRL	CABLES1	EGR2	FOS	CHST8	SYT4	RIMS2	POLR3D	CHGA	EXOC8	PCLO	CISH	DLL3	CPE	ESM1	CHGB	SNAP25	EGR1	CGA	SYN2	JUNB	PCSK2	CCNB2	TSHB	FIGF	ATF5	GADD45A	RAB3A	LHB
WANG_LSD1_TARGETS_UP	http://www.broadinstitute.org/gsea/msigdb/cards/WANG_LSD1_TARGETS_UP	http://www.broadinstitute.org/gsea/msigdb/cards/WANG_LSD1_TARGETS_UP	LGALS1	SIX1	CSRP2	HEPH	MGP	EZR	TGFB2	GADD45G	MYCL1	PYCARD	SOX2	CCNE1	CD1D	PDGFA	ELK3	MDK	GAS6	IGFBP2	FOXG1	RELN	EPB41L2	IGFBP5	CDKN1C	RPRM
WANG_RESPONSE_TO_GSK3_INHIBITOR_SB216763_DN	http://www.broadinstitute.org/gsea/msigdb/cards/WANG_RESPONSE_TO_GSK3_INHIBITOR_SB216763_DN	http://www.broadinstitute.org/gsea/msigdb/cards/WANG_RESPONSE_TO_GSK3_INHIBITOR_SB216763_DN	PPP1R27	IGLL3P	GNB4	GMFG	DKC1	TIMP3	UBE2T	TSFM	HSPA1B	CLSPN	SERPINB8	BRIP1	GABPA	PUS7	SPIN4	UHRF1	ACSL3	RNMT	LOC388022	NIP7	LOC1720	CHAF1B	NHP2	CABLES1	HIST1H1E	CCR1	FOS	DUSP6	XRCC2	CD38	MAD2L1	DCUN1D5	SUN2	HMGCS1	BUB1B	PTTG1	HELLS	DTL	URB2	ACTL6A	NOL6	SNORD14E	SUV39H1	CCDC26	DHCR24	HERPUD1	HNRNPAB
WANG_RESPONSE_TO_GSK3_INHIBITOR_SB216763_UP	http://www.broadinstitute.org/gsea/msigdb/cards/WANG_RESPONSE_TO_GSK3_INHIBITOR_SB216763_UP	http://www.broadinstitute.org/gsea/msigdb/cards/WANG_RESPONSE_TO_GSK3_INHIBITOR_SB216763_UP	CYBASC3	ALG13	SIDT2	TAS2R4	KIAA0825	GLRX	DAPP1	ATP7A	SGTB	SPTAN1	C17orf87	IL10RA	MEFV	LOC440104	ORMDL1	ATF7IP2	ZNF230	VIT	AGPAT9	PAN2	FAM21A	ZNF226	CCNI	C7orf70	RCAN3	LY86	TTC17	C10orf11	SLC46A3	LOC650293	HLA-DMA	ZNF280D	ANO8	ALDH2	CCNB1IP1	CCDC146	CD68	LOC221442	ARNT	MAP4K1	STAC3	XAF1	AMY2A	LOC389787	GTF2IRD2	CTNND1	GNPDA1
WANG_SMARCE1_TARGETS_DN	http://www.broadinstitute.org/gsea/msigdb/cards/WANG_SMARCE1_TARGETS_DN	http://www.broadinstitute.org/gsea/msigdb/cards/WANG_SMARCE1_TARGETS_DN	RNF138	CXCL5	DEF8	SLBP	CITED2	TMEM56	CREB3	CDCP1	MXRA5	B3GNT5	TNFRSF11B	RWDD3	ETV3	SACM1L	TIAL1	SLC4A7	S100A8	HDDC2	HSPA4L	FH	RGS20	HSPA1A	MAEA	ABI3BP	PRDX2	TRIM9	HSPA9	TXNL4A	BMP2K	TACC2	AASDHPPT	SLC29A1	PDLIM5	KYNU	DUSP9	LGALS3BP	IGF2BP3	CXCL6	FIP1L1	KIAA1797	HK2	HSPA4	TPD52L1	IFT74	CELF1	LOC100506935	STC2
WANG_SMARCE1_TARGETS_UP	http://www.broadinstitute.org/gsea/msigdb/cards/WANG_SMARCE1_TARGETS_UP	http://www.broadinstitute.org/gsea/msigdb/cards/WANG_SMARCE1_TARGETS_UP	MAN2A1	MRPL30	STOM	STRBP	HIPK3	ABCA1	MYOCD	SERPINB7	COL12A1	CA12	TGFB2	IGFBP5	GATA3	CADM1	CALD1	SERPINB3	NEGR1	MAP3K8	HOXB5	DACH1	C8orf4	GSN	INHBB	CBLB	SERPINB4	MFF	TMEM2	MARCKS	CHI3L1	CYLD	HIST1H2BF	MATN2	IFIT2	ACTA2	STEAP1	NUCB1	RHOBTB3	SEL1L3	GLIPR2	TMEM108	LIFR	MCF2L2	NTRK2	ITGA2	PLP1	PCDH7	VCAN
WEI_MYCN_TARGETS_WITH_E_BOX	http://www.broadinstitute.org/gsea/msigdb/cards/WEI_MYCN_TARGETS_WITH_E_BOX	http://www.broadinstitute.org/gsea/msigdb/cards/WEI_MYCN_TARGETS_WITH_E_BOX	AASDHPPT	ABCC4	ABCE1	ABCF2	ACLY	ACVR1B	ADPGK	AGPAT9	AHCTF1	AHRR	AHSA1	AKAP1	AKAP2	AKAP7	ALDH1A3	ALDOA	ALK	AMD1	ANAPC5	ANKRD39	ANLN	ANP32E	ANXA2	APTX	ARL5A	ARNT	ARPC5L	ASAP3	ASB9	ASCC3	ASXL1	ATAD2	ATL2	ATL3	ATP10B	ATP11C	ATP13A3	ATP2A2	ATP2B1	ATP5G1	ATP6V0B	ATP6V0E1	ATP6V1C1	AURKB	B3GALT1	B4GALT2	BACE2
WHITFIELD_CELL_CYCLE_G1_S	http://www.broadinstitute.org/gsea/msigdb/cards/WHITFIELD_CELL_CYCLE_G1_S	http://www.broadinstitute.org/gsea/msigdb/cards/WHITFIELD_CELL_CYCLE_G1_S	GINS2	TTC14	CDC6	ADCY6	MAP2K6	SPIN4	ZNF141	ADAMTS1	PDXP	DNAJB9	MZF1	UNG	TRA2A	ATAD2	C7orf23	CASP8AP2	NEAT1	ARGLU1	DHFRL1	UHRF1	DONSON	E2F1	ESD	ABCA7	HSF2	TOPBP1	PNN	RECQL4	ZNF852	LOC400879	SPIN3	MED31	CHAF1B	ADCK2	CREBZF	CASP2	MCM6	CDK20	PLCXD1	TAF15	DTL	RUNX1	LUC7L3	VPS72	KIAA1147	FAM122A	SRSF7
WHITFIELD_CELL_CYCLE_G2	http://www.broadinstitute.org/gsea/msigdb/cards/WHITFIELD_CELL_CYCLE_G2	http://www.broadinstitute.org/gsea/msigdb/cards/WHITFIELD_CELL_CYCLE_G2	H2AFX	TOP2A	KBTBD2	KIF22	SAP30	CCNA2	TNPO2	GPR126	TRIM69	CDKN2C	NFIC	ANLN	VPS25	DET1	CEP350	GABPB1	MND1	MUC1	CIITA	NNMT	LIX1L	BRD8	SKA3	ARMC1	BUB3	STIL	HMGB2	FAM72B	NCAPH	HJURP	ASXL1	CXCL14	DCAF7	CDK1	STAT1	SRGAP2P1	NLRP2	HIST3H2A	NR3C1	GAS1	C9orf100	C2orf69	RANGAP1	C5orf49	MAD2L1	FAM83D	MELK
WHITFIELD_CELL_CYCLE_G2_M	http://www.broadinstitute.org/gsea/msigdb/cards/WHITFIELD_CELL_CYCLE_G2_M	http://www.broadinstitute.org/gsea/msigdb/cards/WHITFIELD_CELL_CYCLE_G2_M	ZNF521	HMGB3	CDC27	PRR11	TOMM34	RBM8A	RCAN1	MIS18BP1	C9orf140	WSB1	ZMYM1	TGIF1	ATXN1L	CNTROB	C15orf23	CCDC99	CKS2	IGHA1	HPS4	FOXM1	CDC25B	MKI67	QRICH1	MLLT4	RASGEF1A	LRRC17	HMMR	NEK2	GTSE1	CCDC90B	ERN2	OIT3	RNF126	SS18	NCOA5	NUF2	GAS2L3	SPAG5	C19orf76	BIRC2	GAS6	G2E3	RAD51C	KIF20B	NCAPD2	TLE3	TXNRD1
WHITFIELD_CELL_CYCLE_M_G1	http://www.broadinstitute.org/gsea/msigdb/cards/WHITFIELD_CELL_CYCLE_M_G1	http://www.broadinstitute.org/gsea/msigdb/cards/WHITFIELD_CELL_CYCLE_M_G1	MTPN	HLA-DOA	TMEM138	NUFIP2	PPP6R3	AFAP1	CBX3	KIAA0586	MORF4L2	CDK7	PRR16	LRIF1	GDF15	CNIH4	RAN	LOC100507246	BTBD3	C3orf62	VPS37C	KRAS	TSC22D1	NUCKS1	AGFG1	AOC2	GRPEL1	PBK	NUP37	JMJD1C	AGPAT3	CRYBA1	YY1	OPN3	DKC1	IFIT1	WWC1	KDM5B	LOC91548	ST5	NCOA3	ZCCHC10	HMGCR	PTTG1	TOP1	GTF3C4	STAG1	LARP7	ZSCAN5A
WHITFIELD_CELL_CYCLE_S	http://www.broadinstitute.org/gsea/msigdb/cards/WHITFIELD_CELL_CYCLE_S	http://www.broadinstitute.org/gsea/msigdb/cards/WHITFIELD_CELL_CYCLE_S	OSGIN2	COQ9	HIST1H4B	PRIM2	MLF1IP	ABCC5	PHTF1	KIFC2	ESCO2	ANKRD36	COL7A1	NUP160	ADAM22	OGT	HELLS	CREBZF	LOC389831	CERS6	FEN1	SH3GL2	ENOSF1	LOC400986	RFC2	POLA1	CDCA5	ORC3	TMCC1	FAM178A	UBE2T	E2F8	SHC1	DEPDC7	KDELC1	KIAA1598	SP1	NAB1	RMI1	CCDC14	TTC31	SRSF5	LIPH	RAD51AP1	SLC38A2	SLC22A3	HIST3H2A	EFHC1	KAT2B
WONG_MITOCHONDRIA_GENE_MODULE	http://www.broadinstitute.org/gsea/msigdb/cards/WONG_MITOCHONDRIA_GENE_MODULE	http://www.broadinstitute.org/gsea/msigdb/cards/WONG_MITOCHONDRIA_GENE_MODULE	KARS	GSR	NDUFS5	TUFM	NDUFS4	DCTN6	CLPP	ATOX1	GSTO1	AUH	MTX2	FDXR	BOP1	DECR1	UQCR11	SFXN2	NDUFS6	ATP5G2	MRPS18A	ATP5G3	ATP5E	GRPEL2	MRPS18C	DBT	PDHB	ACADSB	CYB5A	COQ3	GIMAP5	MRPS28	ATP6V1C1	MRPS30	HAX1	AK2	MRPL11	TIMM23	MRPL45	DLD	ATP5H	HINT2	CYP27A1	SUCLG1	NDUFB1	SLC25A22	ACAT1	HMGCS2	NDUFA6
WU_APOPTOSIS_BY_CDKN1A_VIA_TP53	http://www.broadinstitute.org/gsea/msigdb/cards/WU_APOPTOSIS_BY_CDKN1A_VIA_TP53	http://www.broadinstitute.org/gsea/msigdb/cards/WU_APOPTOSIS_BY_CDKN1A_VIA_TP53	SMC2	UBE2T	HNRNPA2B1	CCDC99	ZNF84	NPM1	MCM4	VEGFA	MIS18BP1	MCM3	NCAPG	BIRC2	TOP2A	ASPM	CEP55	RACGAP1	SERPINI2	TRIM44	ZBTB5	ATAD2	MKI67	TPX2	MCM7	DLGAP5	BUB1	CDC25B	MCM6	HMGB2	PBK	AURKB	TUBB3	TCN2	P4HA1	CHEK1	RRM1	PRC1	PARP2	CDKN1A	WDHD1	CYR61	TUBB4A	MCM2	FANCI	FAT2	UBE2C	KNTC1	EXO1
WU_APOPTOSIS_BY_CDKN1A_NOT_VIA_TP53	http://www.broadinstitute.org/gsea/msigdb/cards/WU_APOPTOSIS_BY_CDKN1A_NOT_VIA_TP53	http://www.broadinstitute.org/gsea/msigdb/cards/WU_APOPTOSIS_BY_CDKN1A_NOT_VIA_TP53	SSPN	CYR61	ZNF629	MYBL2	CDC6	F9	HSPA1B	SPAG5	AIMP1	VEZT	CENPF	SMPD4
ZEMBUTSU_SENSITIVITY_TO_DOXORUBICIN	http://www.broadinstitute.org/gsea/msigdb/cards/ZEMBUTSU_SENSITIVITY_TO_DOXORUBICIN	http://www.broadinstitute.org/gsea/msigdb/cards/ZEMBUTSU_SENSITIVITY_TO_DOXORUBICIN	DES	GAB1	SLC38A9	C20orf112	CCNB1	VAMP2	SUV420H2	C1QTNF6	IL6ST	PIK3C2A	GPC3	MORF4L2	PARP9	EPS8L2	DNMT3B	MPZL2	MSLN
ZEMBUTSU_SENSITIVITY_TO_VINBLASTINE	http://www.broadinstitute.org/gsea/msigdb/cards/ZEMBUTSU_SENSITIVITY_TO_VINBLASTINE	http://www.broadinstitute.org/gsea/msigdb/cards/ZEMBUTSU_SENSITIVITY_TO_VINBLASTINE	PABPC1	HSD17B2	MYH14	CKS2	ANXA4	MYO15B	HNF4A	NR3C1	CUX1	ITIH2	GJB1	SPTBN1	PDIA4	LPP	RNASET2	UCP3	INSIG2	TMEM125
ZEMBUTSU_SENSITIVITY_TO_VINCRISTINE	http://www.broadinstitute.org/gsea/msigdb/cards/ZEMBUTSU_SENSITIVITY_TO_VINCRISTINE	http://www.broadinstitute.org/gsea/msigdb/cards/ZEMBUTSU_SENSITIVITY_TO_VINCRISTINE	FOXO6	GCNT3	ETS1	MMP7	OSGIN1	MYH10	ATP1B1	ABLIM1	STC1	VGLL1	PGPEP1	CMTM3	HNF4A	NNAT	CPT1A	ANXA4	BARD1	NLRP2	LOC100289314
ZHANG_TARGETS_OF_EWSR1_FLI1_FUSION	http://www.broadinstitute.org/gsea/msigdb/cards/ZHANG_TARGETS_OF_EWSR1_FLI1_FUSION	http://www.broadinstitute.org/gsea/msigdb/cards/ZHANG_TARGETS_OF_EWSR1_FLI1_FUSION	ADO	AK3L1	ARHGEF1	ATF5	ATP1A1	CAV1	CAV2	CCBL1	CCK	CCND1	CD1E	CD79A	CD99	CDH11	CEBPB	CES1 /// LOC652708	CHN2	CITED2	CRIP2	CSNK1E	CSPG5	CSRP1	DAPK1	DPYSL2	EGR2	FADS1	FCGRT	FNBP1	FOS	G0S2	GABARAPL1	GLCE	GLG1	GPSM3	GRK5	GYG2	HES1	HIPK1	HLA-E	HOXD9	ID2	ID2 /// ID2B	IFITM1	IGFBP4	IL1RAP	IPO13	JAK1
P3FI90_UP	> Top 50 transcripts UP after P3FI90 treatment at 1uM for 24 hours compared to DMSO in triplicates.	Top 50 transcripts UP after P3FI90 treatment at 1uM for 24 hours compared to DMSO in triplicates. This publication.	TRIB3	INHBE	DDIT3	ASNS	GDF15	PPP1R15A	CXCL8	SLC1A4	NUPR1	ANKRD1	SLC3A2	SLC7A11	CYR61	HERPUD1	AARS	CTGF	SESN2	GTPBP2	ARRDC3	CEBPB	DUSP1	NR1D1	PSAT1	GADD45A	DNAJB9	HMOX1	SH3BGR	ATF4	LARP6	TRIM16L	GARS	CEBPG	CHAC1	MTHFD2	PALMD	JAG1	UHRF1BP1	ATF3	DUSP16	PCK2	WARS	OSGIN1	DDR2	HBEGF	TFRC	NCOA7	SARS
P3FI90_DOWN	> Top 50 transcripts DOWN after P3FI90 treatment at 1uM for 24 hours compared to DMSO in triplicates.	Top 50 transcripts DOWN after P3FI90 treatment at 1uM for 24 hours compared to DMSO in triplicates. This publication.	SIK1	AMD1	MKI67	H1F0	H3F3A	IL1RAPL2	H2AFX	SRSF2	ST6GAL2	NES	P2RY1	DICER1	CBX2	FAM111B	SAPCD2	ABAT	VGLL2	VIPR2	RBM12	FAM212B	PAQR4	ASPM	CDCA7	SPIN4	LRRN1	CDKN2C	FOXF1	NANOS1	SFPQ	MCM6	MARCKSL1	E2F2	TMPO	HMMR	ATOH8	FAM72D	HNRNPH1	FSCN1	CASS4	NYNRIN	GATM	CENPE	CCNE2	GSTT2	ZBTB18	DHRS2	LPAR4
[truncated: 2,084 more columns]
