# Supplementary material for: KDM3B inhibitors disrupt the oncogenic activity of PAX3-FOXO1 in fusion-positive rhabdomyosarcoma
Source: Nat Commun. 2024 Feb 24;15:1703. doi: 10.1038/s41467-024-45902-y (PMC10894237; doi:10.1038/s41467-024-45902-y)
Supplement: Supplementary file 12 — Source Data [file 41467_2024_45902_MOESM12_ESM.xlsx]

## Sheet: Figure 1B
Figure 1B. Top 64 compounds and their inhibitory characteristircs for ALK luciferase vs CMV luciferase at the 20 uM dose.
Area Under the Curve (AUC) analysis
Compounds	ALK Luciferase	CMV (HDAC Like)	CMV (ALK Selective)	CMV (Strong Inhibitor)
308849	15.51	772.702
308847	15.13	603.612
729_7833_4347_0263	35.62	446.308
67574	27.49	437.788
99C072A	3.46	370.923
N001302	4.37	345.655
UPCMLD0ENAT5834780	24.32	341.255
V 8879	27.5	313.945
924_2760_0164	28.56	308.67
NP-005584	3.07	291.83
KUC102648N	29.52	272.217
PZ0111	24.93	244.452
IMMLG-5770	4.08	229.135
341956	25.3	192.015
712_2312_7204	16.56	187.3
CMLD009040	20.58	174.27
882_0053_6313	29.48	172.512
130D151E02	29.91	168.118
122819	19.33	164.525
639174	24.28	163.782
712_2314_2336	16.52	157.77
838_2725_0263_9024	29.79	153.125
KUC102774N	17.98	146.485
UPCMLD0ENAT5685040	28.65	145.093
B-168	19.18	143.24
EI-370	20.35	136.69
130D151F05	23.09	135.035
EI-155	22.59	130.407
V 1377	13.32		129.06
N001602	8.7		123.623
1492-0593	20.04		121.192
KUC100517N	19.68		120.585
712_2136_2360	16.93		113.382
Z250-2613	7.13		113.153
EI-146	29.62		111.912
T6561982	18.03		106.647
NP-007582	19.21		105.995
T5888474	12.3		104.328
E971-0507	19.28		102.25
FD-1174	27.11		96.6125
809_2669_5837_8095	10.64		90.7475
T0512-7559	3.21		87.8275
838_2725_0263_0021	24.62		86.4625
65537	16.78		86.075
640541	27.32		79.2975
838_2729_0263_0021	22.05		77.1975
IMMLG-6783	26		75.4825
729_2624_0026_0263	26.54		73.145
IMMLG-6075	15.3		69.9725
STK639473	15.68		68.4775
I-2	15.04		65.765
788_0061_0218	9.47		62.0225
30205	16.6		58.2125
A 9809	20.61		58.0875
UPCMLD00CSF74-1-1	7.49		57.7825
CCPMLSC05AYAN-IV-113	12.18		56.4125
IMMLG-6796	15.41		55.76
838_2729_0263_0106	7.2		51.29
D666-0087	3.93		48.1225
269148	8.57		45.5575
789_0279_4023	2.14			3.4575
333856	0.66			3.045
DT-005	0.6			0.8575
99C010A	0.35			0.6625

## Sheet: Figure 1D
Figure 1D. Western for anti-FOXO1, anti-MYOG, anti Tubulin, anti-total PARP.
	Scanned X-ray films

## Sheet: Figure 1E
Figure 1E. EC50 of P3FI-63 in PAX3-FOXO1 postiive RMS cell lines RH4, RH40, and SCMC.
Cofluence detected by IncuCyte Imager											Normalized to DMSO (%)
											P3FI-63 Confluence/DMSO Confluence
RH4		Biological Replicates									Plotted
Compound	Dose (μM)	1	2	3	4	5	6	Average	SEM		Average	SEM
DMSO	0	47.642	46.5984	54.0764	31.8563	52.0611	51.5097	47.2906	3.29356
P3FI-63	30	9.49222	7.20201	8.85803				8.51742	0.682711		0.180108	0.0144365
P3FI-63	15	8.13184	8.69004	7.67891				8.16693	0.292416		0.172697	0.00618338
P3FI-63	7.5	9.67755	7.76352	9.57559				9.00556	0.621714		0.19043	0.0131467
P3FI-63	3.75	23.1586	28.1181	31.1088				27.4618	2.31835		0.580703	0.0490235
P3FI-63	1.88	55.0779	49.0567	44.5829				49.5725	3.04061		1.04825	0.0642962
P3FI-63	0.94	56.5453	51.0209	47.2689				51.6117	2.69412		1.09137	0.0569694
P3FI-63	0.47	46.6657	53.2346	49.584				49.8281	1.9002		1.05366	0.0401814
P3FI-63	0.23	45.1701	42.6599	37.432				41.754	2.27924		0.882923	0.0481965
P3FI-63	0.12	47.555	47.8876	37.8117				44.4181	3.3046		0.939257	0.0698784
P3FI-63	0.06	44.6844	45.7687	41.8087				44.0873	1.1815		0.932262	0.0249838
P3FI-63	0.03	36.1861	46.799	53.8171				45.6008	5.12479		0.964266	0.108368
RH30		Biological Replicates									Plotted
Compound	Dose (μM)	1	2	3	4	5	6	Average	SEM		Average	SEM
DMSO	0	97.3719	92.9213	92.2779	90.0458	93.2121	94.6362	93.4108	1.00129
P3FI-63	30	14.3065	16.1091	15.2197				15.2118	0.520387		0.162848	0.00557093
P3FI-63	15	14.8085	13.0978	17.7898				15.232	1.3709		0.163065	0.014676
P3FI-63	7.5	23.2214	22.9644	25.9984				24.0614	0.971348		0.257587	0.0103987
P3FI-63	3.75	68.2682	64.8631	67.3087				66.8133	1.01369		0.715263	0.010852
P3FI-63	1.88	83.779	88.8922	88.2736				86.9816	1.61123		0.931172	0.0172488
P3FI-63	0.94	92.4744	93.2122	88.2163				91.3009	1.55696		0.977413	0.0166678
P3FI-63	0.47	93.7936	88.9158	90.0259				90.9118	1.47614		0.973246	0.0158027
P3FI-63	0.23	91.6244	84.509	89.0093				88.3809	2.07794		0.946153	0.0222452
P3FI-63	0.12	90.083	88.7282	88.9632				89.2581	0.417958		0.955543	0.00447442
P3FI-63	0.06	57.7801	74.1484	89.4711				73.7999	9.15007		0.790057	0.0979551
P3FI-63	0.03	81.2513	78.0598	85.5042				81.6051	2.15628		0.873615	0.0230838
SCMC		Biological Replicates									Plotted
Compound	Dose (μM)	1	2	3	4	5	6	Average	SEM		Average	SEM
DMSO	0	65.5189	78.0375	74.7211	78.3182	79.8591	78.9535	73.0816	1.90883
DMSO	0	74.2188	71.3274	69.2006	59.3143	67.4777	80.0316
P3FI-63	30	12.9309	9.15376	11.5818				11.2222	1.10511		0.153557	0.0151215
P3FI-63	6	23.2677	24.4363	22.5657				23.4232	0.545566		0.320508	0.00746517
P3FI-63	1.2	65.2873	66.9824	66.1829				66.1509	0.489592		0.905165	0.00669926
P3FI-63	0.24	81.4762	90.6017	86.8141				86.2974	2.64696		1.18084	0.0362193
P3FI-63	0.048	87.3008	80.8369	87.6996				85.2791	2.22409		1.1669	0.030433
P3FI-63	0.0096	69.9863	83.3122	91.8418				81.7134	6.3596		1.11811	0.0870206
	Graphs plotted in Prism 8 version 8.0

## Sheet: Figure 1G
Figure 1G. IC50 of P3FI-63 in cell free enzyme inhibtion assay performed by Eurofins.
All experiments with n=2 biological replicates by Eurofins. Mean reported.
	KDM3A			KDM4B			KDM5B			HDAC1			HDAC3
	Concentration (Log M)	% Inhibition		Concentration (Log M)	% Inhibition		Concentration (Log M)	% Inhibition		Concentration (Log M)	% Inhibition		Concentration (Log M)	% Inhibition
	-8	-8.56		-8	4.03386		-8	6.81938		-7.1	7.75527		-7.1	-1.63
	-7	1.9		-7	8.33118		-7	11.74		-6.8	-2.46		-6.8	-0.193
	-6	1.35		-6.24	4.76683		-6	2.21		-6.5	-20.9		-6.5	-2.18
	-5	55.09		-6.06	1.93713		-5	57.79		-6.2	4.49615		-6.2	-4.02
				-5.88	4.35922					-5.9	-1.26		-5.9	-1.22
				-5.7	0.17144					-5.6	-9.2		-5.6	-3.66
				-5.53	13.0158					-5.3	-6.44		-5.3	-8.18
				-5.35	1.92001					-5	-1.39		-5	-7
				-5.18	16.1276
				-5	34.5
	KDM3B			KDM5A			KDM6B			HDAC2			PRMT5
	Concentration (Log M)	% Inhibition		Concentration (Log M)	% Inhibition		-8	-1.8		Concentration (Log M)	% Inhibition		Concentration (Log M)	% Inhibition
	-7	7.08852		-8	-7.59		-7	-2.27		-7.1	-0.793		-7.1	-12.1
	-6.24	0.82149		-7	-0.147		-6.06	-1		-6.8	-3.35		-6.8	-15.6
	-6.06	6.21822		-6.24	-1.18		-6	5.38213		-6.5	2.0629		-6.5	-5.81
	-5.88	0.68194		-6.06	-10.6		-5.88	-0.0431		-6.2	-1.91		-6.2	-26.7
	-5.7	11.4015		-5.88	-1.45		-5.7	-5.09		-5.9	-3.87		-5.9	-40.2
	-5.53	13.8893		-5.7	-5.73		-5.53	2.77992		-5.6	0.89652		-5.6	13.3647
	-5.35	23.4161		-5.53	-1.62		-5.35	-4.17		-5.3	1.939		-5.3	-6.64
	-5.18	41.8064		-5.35	-2.97		-5.18	6.82088		-5	-0.304		-5	-14.6
	-5	73.56		-5.18	17.4578		-5	31.1
				-5	49.28

## Sheet: Figure 1H
Figure 1H. Western for anti-H3K4me3, anti-H3K9me3, anti-H3K27me3, anti-Histone H3.
	Scanned X-ray films

## Sheet: Figure 2B
Figure 1E. EC50 of P3FI-90 in PAX3-FOXO1 postiive RMS cell lines RH4, RH40, and SCMC.
Cofluence detected by IncuCyte Imager											Normalized to DMSO (%)
											P3FI-90 Confluence/DMSO Confluence
RH4		Biological Replicates									Plotted
Compound	Dose (μM)	1	2	3	4	5	6	Average	SEM		Average	SEM
DMSO	0	93.7789	91.4402	93.1941	48.8069	43.971	52.7648	70.6593	9.97361
P3FI-90	0.01	58.8735	53.139	62.7601				58.2575	2.7944		0.824484	0.0395475
P3FI-90	0.03	54.3772	63.606	66.3178				61.4337	3.61402		0.869435	0.0511471
P3FI-90	0.06	63.1775	62.497	72.7456				66.14	3.30863		0.936041	0.0468251
P3FI-90	0.12	65.2654	62.8479	61.3787				63.164	1.13307		0.893923	0.0160357
P3FI-90	0.24	60.5889	64.963	69.7327				65.0949	2.64041		0.92125	0.0373682
P3FI-90	0.48	60.1042	63.152	63.5011				62.2524	1.07884		0.881022	0.0152682
P3FI-90	0.94	38.6014	40.2677	37.7289				38.866	0.744746		0.550048	0.01054
P3FI-90	1.88	17.1405	19.005	18.8084				18.3179	0.591464		0.259243	0.00837064
P3FI-90	3.75	13.7579	12.3652	14.9313				13.6848	0.741673		0.193672	0.0104965
P3FI-90	7.5	17.5668	14.4963	19.2369				17.1	1.38826		0.242006	0.0196472
P3FI-90	15	31.8861	27.9497	28.5356				29.4572	1.22621		0.41689	0.0173538
RH30		Biological Replicates									Plotted
Compound	Dose (μM)	1	2	3	4	5	6	Average	SEM		Average	SEM
DMSO	0	98.537	99.2275	98.8397	82.096	69.4696	76.3339	87.4173	5.37549
P3FI-90	0.01	82.0245	87.9794	85.3655				85.1231	1.7233		0.973756	0.0197135
P3FI-90	0.03	83.0694	86.5955	87.5595				85.7415	1.3647		0.98083	0.0156114
P3FI-90	0.06	88.2913	89.7415	93.9584				90.6637	1.6997		1.03714	0.0194436
P3FI-90	0.12	95.8686	91.2807	92.2844				93.1446	1.39249		1.06552	0.0159293
P3FI-90	0.24	95.2726	97.1242	94.5307				95.6425	0.771174		1.09409	0.00882176
P3FI-90	0.48	91.4124	95.4683	97.7382				94.873	1.8502		1.08529	0.0211651
P3FI-90	0.94	91.3709	94.2538	94.6968				93.4405	1.04267		1.0689	0.0119275
P3FI-90	1.88	85.3094	88.4689	85.5994				86.4592	1.00832		0.989041	0.0115346
P3FI-90	3.75	56.7603	42.2144	45.9395				48.3047	4.36238		0.552576	0.0499029
P3FI-90	7.5	29.4919	29.4657	32.4765				30.478	0.999269		0.34865	0.011431
P3FI-90	15	23.0381	26.5698	25.8594				25.1557	1.0785		0.287766	0.0123374
P3FI-90	30	23.1077	28.0599	23.561				24.9095	1.5806		0.284949	0.0180811
Performed at the same timw with P3FI-63 and shares the same DMSO control
SCMC		Biological Replicates									Plotted
Compound	Dose (μM)	1	2	3	4	5	6	Average	SEM		Average	SEM
DMSO	0	65.5189	78.0375	74.7211	78.3182	79.8591	78.9535	73.0816	1.90883
DMSO	0	74.2188	71.3274	69.2006	59.3143	67.4777	80.0316
P3FI-63	30	21.6738	23.7965	23.5573				23.0092	0.67125		0.314843	0.00918494
P3FI-63	6	14.2427	13.1817	16.4336				14.6193	0.957426		0.200041	0.0131008
P3FI-63	1.2	21.3236	27.0155	26.0669				24.802	1.76061		0.339374	0.024091
P3FI-63	0.24	68.4244	72.9876	76.0631				72.4917	2.21901		0.991929	0.0303634
P3FI-63	0.048	87.9501	92.1617	92.9075				91.0064	1.54324		1.24527	0.0211167
P3FI-63	0.0096	86.1545	91.1909	87.9839				88.4431	1.4719		1.2102	0.0201405
	Graphs plotted in Prism 8 version 8.0

## Sheet: Figure 2C
Figure 2C. IC50 of P3FI-90 in cell free enzyme inhibtion assay performed by Eurofins.
All experiments with n=2 biological replicates by Eurofins. Mean reported.
	KDM1A			KDM4B			KDM6B			HDAC2			PRMT5
	Concentration (Log M)	% Inhibition		Concentration (Log M)	% Inhibition		Concentration (Log M)	% Inhibition		Concentration (Log M)	% Inhibition		Concentration (Log M)	% Inhibition
	-8	-0.333333		-6.80688	16.2717		-7.11	8.60477		-7.11	-0.793		-7.11	-12.1
	-7	2.33333		-6.50585	11.5529		-6.50585	-0.604		-6.80688	-3.35		-6.80688	-15.6
	-6	32.3333		-6.20412	27.944		-6.20412	6.80657		-6.50585	2.0629		-6.50585	-5.81
	-5	71		-5.90309	38.4792		-5.90309	8.42422		-6.20412	-1.91		-6.20412	-26.7
	-4	94.6667		-5.60206	52.514		-5.60206	11.5544		-5.90309	-3.87		-5.90309	-40.2
				-5.30103	71.5901		-5.30103	17.4069		-5.60206	0.89652		-5.60206	13.3647
				-5	82.9399		-5	46.7961		-5.30103	1.939		-5.30103	-6.64
										-5	-0.304		-5	-14.6
	KDM3B			KDM5A			HDAC1			HDAC3
	Concentration (Log M)	% Inhibition		Concentration (Log M)	% Inhibition		-7.11	7.75527		Concentration (Log M)	% Inhibition
	-7.11	14.3157		-7.11	-10.9		-6.80688	-2.46		-7.11	-1.63
	-6.80688	24.467		-6.80688	2.33112		-6.50585	-20.9		-6.80688	-0.193
	-6.50585	30.8089		-6.50585	7.17904		-6.20412	4.49615		-6.50585	-2.18
	-6.20412	36.8907		-6.20412	15.4159		-5.90309	-1.26		-6.20412	-4.02
	-5.90309	55.4589		-5.90309	20.229		-5.60206	-9.2		-5.90309	-1.22
	-5.60206	70.5803		-5.60206	51.293		-5.30103	-6.44		-5.60206	-3.66
	-5.30103	81.5618		-5.30103	64.6038		-5	-1.39		-5.30103	-8.18
	-5	87.1434		-5	83.3192					-5	-7

## Sheet: Figure 2D
Figure 2D. Western for anti-H3K4me3, anti-H3K9me3, anti-H3K27me3, anti-Histone H3.
	Blot image obtained using BioRad ChemiDoc MP 2.3.0.07.
	Merged image with ladder to show size of band.
	Image used in figure with brightness adjustment allowed as per https://www.nature.com/nature-research/editorial-policies/image-integrity

## Sheet: Figure 2G
Figure 2G. Western for anti-MYOG, anti-total PARP, and anti-Actin.
	Blot image obtained using BioRad ChemiDoc MP 2.3.0.07.
	Merged image with ladder to show size of band.
	Image used in figure with brightness adjustment allowed as per https://www.nature.com/nature-research/editorial-policies/image-integrity

## Sheet: Figure 2H
Figure 2H. Surface Plasmon Resonance (SPR) using P3FI-90 and full length KDM3B protein
	SPR Experiment
		(Plotted in the manuscript)
	Concentration	Resonance Unit (RU)
	5e-08	-24.1867		KD (M)	7.681e-06
	1e-07	-20.2947		Rmax (RU)	130.5
	1e-06	-10.7817		Chi2	4.78
	1e-05	50.6939
	2.5e-05	75.2272

[truncated: 17 more sheets: Figure 3A, Figure 3B, Figure 3C, Figure 4B, Figure 4E, Figure 4F, Figure 5A, Figure 7A, Figure 7B, Supplementary Figure 1, Supplementary Figure 2, Supplementary Figure 4, Supplementary Figure 5, Supplementary Figure 6, Supplementary Figure 9, Supplementary Figure 11, Supplementary Figure 13]
